# Supplementary material for: Analysis of the microRNA expression profiles of chicken dendritic cells in response to H9N2 avian influenza virus infection
Source: Vet Res. 2020 Oct 17;51:132. doi: 10.1186/s13567-020-00856-z (PMC7568386; doi:10.1186/s13567-020-00856-z)
Supplement: Supplementary file 3 — Additional file 3. Summary of small RNAs sequencing data. M: mock-infected DCs; V: H9N2 AIV-infected DCs. [file 13567_2020_856_MOESM3_ESM.xlsx]

## Sheet: Sequencing data
	Summary of small RNAs sequencing data
	#Item	Sample
		M_1	M_2	M_3	V_1	V_2	V_3
	Total reads	8219038	11537851	9157324	15816974	12039247	12528015
	Clean reads	6763478	10493058	8220745	10525809	10668285	10380609
	Map to chicken genome	6722864	10437162	8161404	10282843	10512447	10204461
	Map to known chicken miRNAs	4285242	8116841	5638820	7304712	7366608	6716430
	Map to novel chicken miRNA	1317408	725295	667843	667155	837170	614232
	M: mock-infected DCs; V: H9N2 AIV-infected DCs with a multiplicity of infection of 5 TCID50/cell.
