# Supplementary material for: Analysis of the microRNA expression profiles of chicken dendritic cells in response to H9N2 avian influenza virus infection
Source: Vet Res. 2020 Oct 17;51:132. doi: 10.1186/s13567-020-00856-z (PMC7568386; doi:10.1186/s13567-020-00856-z)
Supplement: Supplementary file 4 — Additional file 4. MiRNA profile of H9N2-infected and mock-infected DCs. In total, 994 known and 9208 novel miRNAs were identified in all samples. [file 13567_2020_856_MOESM4_ESM.xlsx]

## Sheet: Known miRNA
The known miRNAs identified in all libraries
microRNA	Sequence	V_1(TPM)	V_2(TPM)	V_3(TPM)	M_1(TPM)	M_2(TPM)	M_3(TPM)
gga-miR-29a-5p	ctgatttcttttggtgttcaga	591	699	458	169	354	275
gga-miR-29a-3p	tagcaccatttgaaatcggtt	15580	8174	4023	1216	3296	2644
gga-miR-29b-1-5p	agctggtttcatatggtggtttaga	201	225	160	143	397	300
gga-miR-29b-3p	tagcaccatttgaaatcagtgtt	95098	85696	80291	18792	42058	33957
gga-let-7i	tgaggtagtagtttgtgctgt	35697	32988	24231	15635	32861	20513
gga-miR-135a-5p	tatggctttttattcctatgtga	28	30	34	44	32	38
gga-miR-135a-2-3p	atgtagggatggaagccatgaa	3	1	1	0	0	1
gga-miR-33-5p	gtgcattgtagttgcattgc	4787	4566	3028	1327	2543	1869
gga-miR-33-3p	aatgttcctgcagtgcagta	455	391	321	322	443	389
gga-let-7a-5p	tgaggtagtaggttgtatagtt	36736	41804	27076	18646	47541	26023
gga-let-7a-3p	ctatacaatctactgtctttcc	270	189	154	79	199	121
gga-let-7b	tgaggtagtaggttgtgtggtt	192	150	95	527	844	572
gga-miR-99a-5p	aacccgtagatccgatcttgtg	1091	805	745	638	811	938
gga-miR-99a-3p	caagctcgcttctatgggtct	30	35	35	19	40	23
gga-let-7c-5p	tgaggtagtaggttgtatggtt	1135	1348	780	760	1558	1050
gga-let-7c-3p	ctgtacaaccttctagctttcc	5	1	2	4	11	6
gga-miR-125b-5p	tccctgagaccctaacttgtga	10035	9542	8538	5385	10599	7086
gga-miR-125b-3p	acaagtcaggctcttgggacct	6	23	20	10	49	22
gga-miR-155	ttaatgctaatcgtgatagggg	28602	27910	24753	6584	15816	12097
gga-miR-222a	agctacatctggctactgggtctc	57408	51226	53652	21055	48834	34783
gga-miR-221-5p	aacctggcatacaatgtagatttctgt	1924	1841	1994	680	1549	1358
gga-miR-221-3p	agctacattgtctgctgggtttc	136791	123889	113573	45503	116241	74662
gga-miR-92-5p	aggttgggatcagttgcaatgct	92	91	70	220	489	304
gga-miR-92-3p	tattgcacttgtcccggcctg	16960	17259	13398	9444	17854	9599
gga-miR-19b-5p	agttttgcaggtttgcatccagc	449	455	491	726	1405	1174
gga-miR-19b-3p	tgtgcaaatccatgcaaaactga	205899	254533	244705	154493	265429	202776
gga-miR-20a-5p	taaagtgcttatagtgcaggtag	40278	43980	38023	8288	26346	16465
gga-miR-20a-3p	aatctactgcattataagcacttaaagt	511	470	482	189	437	312
gga-miR-19a-5p	agttttgcatagttgcactac	207	249	144	92	185	164
gga-miR-19a-3p	tgtgcaaatctatgcaaaactga	83669	104788	102623	35261	73157	52369
gga-miR-18a-5p	taaggtgcatctagtgcagata	35241	40020	33751	22680	55051	37911
gga-miR-18a-3p	actgccctaagtgctccttctg	5	35	9	10	37	14
gga-miR-17-5p	caaagtgcttacagtgcaggtagt	26932	31100	28992	12936	32351	20960
gga-miR-17-3p	actgcagtgaaggcacttgt	1148	1252	1000	433	749	635
gga-miR-16-5p	tagcagcacgtaaatattggtg	28196	30451	26952	23648	42317	31236
gga-miR-16-1-3p	ccagtattaactgtgctgctgaa	38	45	45	19	49	28
gga-miR-15a	tagcagcacataatggtttgt	28613	24993	20683	7456	16807	12808
gga-miR-26a-5p	ttcaagtaatccaggataggc	38902	39567	36089	21844	44122	26035
gga-miR-26a-3p	cctattcttggttacttgcactg	19	15	23	23	44	30
gga-miR-153-5p	tcatttttgtgatgttgcagct	18	17	12	20	19	22
gga-miR-153-3p	ttgcatagtcacaaaagtga	222	194	208	48	174	96
gga-miR-148a-5p	aaagttctgtgacactcagact	30	37	30	20	15	26
gga-miR-148a-3p	tcagtgcactacagaactttgt	23039	20836	18529	17778	34100	23608
gga-miR-196-5p	taggtagtttcatgttgttgg	52	44	52	44	76	53
gga-miR-196-2-3p	ctacagcacgaaactgccttaa	1	0	1	0	0	1
gga-miR-138-5p	agctggtgttgtgaatc	4212	4888	4640	4075	7111	5679
gga-miR-138-1-3p	tacttcacaacaccagggtg	1	1	1	1	1	2
gga-miR-128-2-5p	gggggccgttacactgtaagaga	0	1	1	1	1	4
gga-miR-128-3p	tcacagtgaaccggtctcttt	24613	23587	18872	15152	26081	19853
gga-miR-187-5p	ggctacaacacaggacatggga	63	65	43	40	22	19
gga-miR-187-3p	tcgtgtcttgtgttgcagcc	182	145	173	20	46	32
gga-miR-32-5p	tattgcacattactaagttgc	2216	2260	1800	726	1368	925
gga-miR-32-3p	aatttagtgtgtgcgatact	156	137	83	78	241	160
gga-miR-133a-5p	agctggtaaaatggaaccaaatc	20	32	16	17	45	20
gga-miR-133a-3p	ttggtccccttcaaccagctgt	313	236	249	188	422	320
gga-miR-1a-2-5p	acatacttctttatgtacccata	3	2	2	2	3	6
gga-miR-1a-3p	tggaatgtaaagaagtatgta	612	716	370	755	1243	1046
gga-miR-124a-5p	gttcacagcggaccttgat	8	1	1	3	6	0
gga-miR-124a-3p	ttaaggcacgcggtgaatgcca	11	20	8	3	7	8
gga-miR-30d	tgtaaacatccccgactggaag	149528	146113	143885	46623	113877	79760
gga-miR-30b-5p	tgtaaacatcctacactcagct	50808	48522	41685	20927	39385	25589
gga-miR-30b-3p	ctggggggtggatgtttacttc	56	85	43	67	114	83
gga-miR-216a	taatctcagctggcaactgtg	0	0	0	0	0	1
gga-miR-217-5p	tactgcatcaggaactgattggat	5	2	1	0	0	0
gga-miR-217-3p	ccatcagttcctaatgcattgcc	3	1	0	2	0	0
gga-miR-194	tgtaacagcaactccatgtgga	84	59	38	42	84	60
gga-miR-215-5p	atgacctatgaattgacagac	332	277	207	106	132	133
gga-miR-215-3p	cctgtcatttctataggccaata	0	0	0	0	1	0
gga-miR-30a-5p	tgtaaacatcctcgactggaag	24847	27247	27086	9215	21408	15872
gga-miR-30a-3p	ctttcagtcggatgtttgcagc	340	310	203	177	263	195
gga-miR-30c-5p	tgtaaacatcctacactctcagct	136078	140141	151343	55183	129111	82567
gga-miR-30c-2-3p	tgggagaaggctgtttactct	131	128	80	78	164	122
gga-miR-133b	ttggtccccttcaaccagcta	42	30	32	13	30	21
gga-miR-206	tggaatgtaaggaagtgtgtgg	118	92	83	74	166	107
gga-miR-223	tgtcagtttgtcaaatacccc	1322967	1304084	1358213	1515374	2451149	1838994
gga-miR-18b-5p	taaggtgcatctagtgcagtta	7007	6604	5752	2339	5994	4050
gga-miR-18b-3p	tactgccctaaatgctccttctggc	23	35	8	5	50	24
gga-miR-106-5p	aaaagtgcttacagtgcaggta	18503	19153	18775	6048	16131	11807
gga-miR-106-3p	actgcagtataagcacttctgg	277	274	258	220	382	293
gga-miR-302a	aagtgcttccatgttttagtga	39	9	1	0	0	0
gga-miR-218-5p	ttgtgcttgatctaaccatgt	239	203	181	220	370	252
gga-miR-218-3p	catggttctgtcaagcaccatg	3	0	5	5	3	5
gga-miR-103-2-5p	agcttctttacagtgctgccttg	39	40	34	19	27	30
gga-miR-103-3p	agcagcattgtacagggctatga	58423	61379	56197	43312	82542	62881
gga-miR-203a	gtgaaatgtttaggaccacttg	1263	1603	1095	895	1611	1148
gga-miR-107-5p	agcttctttacagtgttgccttg	46	35	44	17	41	17
gga-miR-107-3p	agcagcattgtacagggctatca	3765	3576	3131	1917	3967	2820
gga-miR-10b-5p	taccctgtagaaccgaatttgt	58	77	44	92	116	86
gga-miR-10b-3p	agattcgattctaggggaata	0	0	0	6	0	1
gga-miR-128-1-5p	cggggccgtaacactgtctgaga	23	30	26	111	141	112
gga-miR-181a-5p	aacattcaacgctgtcggtgagt	35862	35753	33253	10234	27571	18249
gga-miR-181a-3p	accatcgaccgttgattgtacc	920	875	625	550	1035	828
gga-miR-181b-5p	aacattcattgctgtcggtggg	10785	10709	10420	2671	8226	5175
gga-miR-181b-1-3p	tcactgaacaatgaatgcaac	32	33	20	12	58	40
gga-miR-199-5p	cccagtgttcagactacctgttc	573	373	424	289	428	340
gga-miR-199-3p	tacagtagtctgcacattgg	1386	1716	1247	956	1635	1221
gga-miR-137-5p	acgggtattcttgggtggataata	0	0	0	0	0	0
gga-miR-137-3p	tattgcttaagaatacgcgtag	4	2	13	14	4	15
gga-miR-16-2-3p	ccaatattattgtgctgcttaa	73	58	44	17	40	50
gga-miR-15b-5p	tagcagcacatcatggtttgca	16364	15184	11040	3930	9198	6754
gga-miR-15b-3p	gaatcattatttgctgcttta	62	55	46	94	199	137
gga-miR-190a-5p	tgatatgtttgatatattaggt	616	739	560	138	314	182
gga-miR-190a-3p	ctatatatcaaacatattcct	187	142	174	29	83	42
gga-miR-204	ttccctttgtcatcctatgcct	841	911	692	385	741	461
gga-miR-7	tggaagactagtgattttgttg	1798	1876	1657	410	1008	992
gga-miR-184-5p	ccttatcacttttccagcccagc	0	0	4	1	8	5
gga-miR-184-3p	tggacggagaactgataagggt	8	4	1	16	21	15
gga-miR-138-2-3p	tatttcactacaccagggtt	341	356	285	310	561	453
gga-miR-140-5p	agtggttttaccctatggtag	11864	13058	9708	6460	12971	9862
gga-miR-140-3p	ccacagggtagaaccacggac	39561	46846	40313	37517	68617	48083
gga-let-7g-5p	tgaggtagtagtttgtacagt	51100	54892	40542	23911	48868	30069
gga-let-7g-3p	ctgtacaggccactgccttgcc	157	138	108	50	122	65
gga-miR-135a-1-3p	atatagggattgaagccgtgca	5	0	0	0	0	1
gga-let-7d	agaggtagtgggttgcatagt	1677	1632	1136	1517	2649	1806
gga-let-7f-5p	tgaggtagtagattgtatagtt	59346	67944	46088	30037	69574	36984
gga-let-7f-3p	ctatacaatctattgccttccc	172	176	182	197	362	217
gga-miR-146a-5p	tgagaactgaattccatgggtt	33848	33555	33071	22089	43939	29957
gga-miR-146a-3p	acccatggggctcagttcttcag	897	985	747	396	857	648
gga-miR-103-1-5p	tcggcttctttacagtgctgccttg	55	112	56	15	28	37
gga-miR-205b	cccttcattccaccggaatctg	14	14	14	2	3	3
gga-miR-130b-5p	cctctttccctgttgcactact	720	534	570	399	608	457
gga-miR-130b-3p	cagtgcaataatgaaagggcgt	8128	8073	7080	19294	25046	20879
gga-miR-301a-5p	tctgacaatgttgcactact	60	65	40	45	131	78
gga-miR-301a-3p	cagtgcaataatattgtcaaagcat	10537	13389	11313	5636	12739	10179
gga-miR-130a-5p	gccctttttctgttgtactact	40	34	28	33	62	26
gga-miR-130a-3p	cagtgcaatattaaaagggcat	22315	20742	20234	25187	43593	36243
gga-miR-181b-2-3p	tcactgatcaatgaatgcaaa	4	6	2	2	4	2
gga-miR-126-5p	cattattacttttggtacgcg	1624	1943	1441	1459	2353	1780
gga-miR-126-3p	tcgtaccgtgagtaataatgcgc	2443	2891	2531	2539	4504	3412
gga-miR-219a	tgattgtccaaacgcaattct	116	121	124	101	163	104
gga-miR-1a-1-5p	acatacttctttatatgcccata	1	3	1	1	5	0
gga-miR-200a-5p	catcttactagacagtgctgga	5	5	6	1	0	1
gga-miR-200a-3p	taacactgtctggtaacgatgt	305	238	187	64	97	74
gga-miR-200b-5p	tcttactgggcagcattgga	7	0	8	2	3	1
gga-miR-200b-3p	taatactgcctggtaatgatgat	160	141	85	39	63	66
gga-miR-34a-5p	tggcagtgtcttagctggttgtt	50632	55431	50494	34724	72506	48336
gga-miR-34a-3p	caatcagcaagtatactgcccta	1252	1598	1431	488	1122	902
gga-miR-124b	ttaaggcacgcagtgaatgcca	2	2	6	0	2	2
gga-miR-1b-5p	acatacttcttcatatgcccata	0	4	1	0	1	1
gga-miR-1b-3p	tggaatgttaagaagtatgta	16	20	8	6	24	8
gga-miR-133c-5p	gctggtaaaaaggaaccagatc	2	12	3	0	0	0
gga-miR-133c-3p	ttggtccccttcaaccagctgc	41	40	42	49	69	68
gga-miR-30e-5p	tgtaaacatccttgactgg	37044	43703	37737	11719	28751	19439
gga-miR-30e-3p	tttcagtcggatgtttacagc	1411	1131	978	587	1344	883
gga-miR-30c-1-3p	tgggagaggattgtttacgcc	683	744	645	901	1189	989
gga-miR-100-5p	aacccgtagatccgaacttgtg	4721	4030	3388	2735	4519	3838
gga-miR-100-3p	aagcttgtatctataggtatg	5	4	2	1	6	3
gga-let-7a-2-3p	ctgtacaacctcctagctttcc	15	23	20	50	70	46
gga-miR-34b-5p	caggcagtgtagttagctgattg	24	19	21	30	25	24
gga-miR-34b-3p	aatcactaaattcactgccatc	4	5	1	5	3	10
gga-miR-34c-5p	aggcagtgtagttagctgattgc	9	11	4	21	33	18
gga-miR-34c-3p	aatcactaaccacacagccagg	3	3	0	3	5	1
gga-let-7j-5p	tgaggtagtaggttgtatagtt	12309	13749	8955	6184	15650	8674
gga-let-7j-3p	ctatacagtctattgccttcct	666	741	633	441	797	516
gga-let-7k-5p	tgaggtagtagattgaatagtt	3796	4082	2784	1921	4431	2492
gga-let-7k-3p	ctatacaatctactgtctttcc	224	188	153	77	213	115
gga-miR-135a-3-3p	atgtagggcgaaaagccatggg	3	1	1	0	0	1
gga-miR-29c-5p	ccgatttctcttggtgttcag	44	33	23	26	37	45
gga-miR-29c-3p	tagcaccatttgaaatcggt	15252	8221	3994	1202	3313	2544
gga-miR-29b-2-5p	agctggtttcacatggtggcttaga	7	2	4	8	17	11
gga-miR-205a	tccttcattccaccggagtctg	327	389	205	284	351	229
gga-miR-196-1-3p	caagaacatcaaactacctgat	2	0	1	0	2	0
gga-miR-101-1-5p	tcggttatcatggtaccggtgct	29	20	36	31	42	51
gga-miR-101-3p	gtacagtactgtgataactgaa	57930	59905	45767	31417	63734	43012
gga-miR-23b-5p	gggttcctggcatgatgattt	3	12	3	3	4	10
gga-miR-23b-3p	atcacattgccagggattacc	159776	168891	140598	60577	133508	94080
gga-miR-27b-5p	agagcttagctgattggtgaaca	25	7	15	19	30	12
gga-miR-27b-3p	ttcacagtggctaagttctgc	22059	18875	17073	9621	20384	15088
gga-miR-24-5p	gtgcctactgagctgatatcagt	8	29	9	14	15	20
gga-miR-24-3p	tggctcagttcagcaggaacag	82828	75670	70292	45875	94099	69323
gga-miR-31-5p	aggcaagatgttggcatagctg	97	56	63	440	473	439
gga-miR-31-3p	tgctatgccaacatattgtcatc	9	8	3	30	34	39
gga-miR-122-5p	tggagtgtgacaatggtgtttgt	141	87	57	102	164	127
gga-miR-122-3p	aacgccattatcacactaaata	1	1	2	2	2	1
gga-miR-183	tatggcactggtagaattcactg	103	113	66	55	131	120
gga-miR-7b	tggaagactagtgatttttgtt	243	686	822	145	375	267
gga-miR-142-5p	cccataaagtagaaagcactac	12925	12736	9667	5732	8744	7200
gga-miR-142-3p	tgtagtgtttcctactttatgg	223690	218507	181610	97895	180027	130172
gga-miR-9-5p	tctttggttatctagctgtatga	81	55	52	22	56	56
gga-miR-20b-5p	caaagtgctcatagtgcaggtag	16801	19646	18151	7783	23223	14193
gga-miR-20b-3p	actgtaatgtgggcacttacag	50	56	24	21	48	27
gga-miR-9-3p	taaagctagagaaccgaatgt	1	0	1	0	4	2
gga-miR-146b-5p	tgagaactgaattccataggcg	229759	230605	269849	172912	299771	227703
gga-miR-146b-3p	ccctatggattcagttctgc	13849	13486	11686	6407	14764	9826
gga-miR-147	gtgtgcggaaatgcttctgc	204734	223299	164144	102185	197237	143442
gga-miR-193b-5p	cggggttttgggggcgagatga	7	3	7	18	22	29
gga-miR-193b-3p	aactggcccacaaagtcccgcttt	923	809	752	428	873	581
gga-miR-202-5p	tttcctatgcatatacttcttt	1	0	0	8	16	1
gga-miR-202-3p	agaggcatagagcatgggaaaa	2	0	0	1	0	1
gga-miR-302b-5p	actttaacatggaggtgctttct	8	9	6	3	0	0
gga-miR-302b-3p	taagtgcttccatgttttagtag	14	6	7	0	0	1
gga-miR-302c-5p	tttaacatggaggtacctgctg	13	7	13	8	24	35
gga-miR-302c-3p	taagtgcttccatgtttcagtgg	6	8	7	1	1	1
gga-miR-302d	taagtgcttccatgttttagttg	8	11	4	1	0	0
gga-miR-365-1-5p	gagggacttttgggggcagatgt	0	0	0	2	2	1
gga-miR-365-3p	taatgcccctaaaaatccttat	1840	2109	1552	189	660	484
gga-miR-365-2-5p	gagggactttcaggggcagctgt	19	20	8	42	90	39
gga-miR-375	tttgttcgttcggctcgcgtta	17	3	10	13	7	4
gga-miR-383-5p	agatcagaaggtgattgtggct	0	1	1	0	1	0
gga-miR-383-3p	ccacagcactgcctggtcaga	0	1	1	0	0	1
gga-miR-455-5p	tatgtgcccttggactacatcg	779	756	690	329	712	438
gga-miR-455-3p	tgcagtccatgggcatatacac	7830	8147	7038	6545	14022	10663
gga-miR-489-5p	tggtcgtatgtatgacgtcatt	0	0	0	2	0	0
gga-miR-489-3p	agtgacatcatatgtacggctgc	10	5	5	6	10	10
gga-miR-490-5p	ccatggatctccaggtgggt	1	0	0	0	0	0
gga-miR-490-3p	caacctggaggactccatgctg	0	0	0	0	0	0
gga-miR-499-5p	ttaagacttgtagtgatgtttag	11	7	4	7	5	3
gga-miR-499-3p	aacatcactttaagtctgtgct	3	3	6	1	2	4
gga-miR-211	ttccctttgtcatcctatgcct	410	431	345	180	419	243
gga-miR-367	aattgcactttagcaatggtg	0	1	0	1	0	0
gga-miR-466	atatatacacacacacataagac	6	8	7	5	12	9
gga-miR-429-5p	tgtcttaccaggcaaagttaga	15	4	4	2	11	4
gga-miR-429-3p	taatactgtctggtaatgccgt	349	344	298	120	179	134
gga-miR-449a	tggcagtgtatgttagctggt	23	19	13	9	7	6
gga-miR-21-5p	tagcttatcagactgatgttga	2212818	2284997	1952470	789544	1820330	1078452
gga-miR-21-3p	caacaacagtcggtaggctgtc	3078	3169	2181	487	1038	750
gga-miR-451	aaaccgttaccattactgagttt	6761	6695	4167	959	2428	3519
gga-miR-144-5p	ggatatcatcatatactgtaag	102	192	116	120	159	124
gga-miR-144-3p	ctacagtatagatgatgtactc	247	245	151	75	135	233
gga-miR-456-5p	caggcatcttctcagcctacatgtg	166	144	227	137	217	173
gga-miR-456-3p	caggctggttagatggttgtca	1589	1628	1234	682	1549	1119
gga-miR-460a-5p	cctgcattgtacacactgtgtg	50	63	47	54	59	53
gga-miR-460a-3p	cacagcgcatacaatgtggatt	12	8	18	6	12	6
gga-miR-757	gcagagctgcagatgggattc	0	0	0	1	0	3
gga-miR-1329-5p	tacagtgatcacgttacgatgg	33814	34361	30428	15432	34081	22829
gga-miR-1329-3p	cctcgtagcttgatcacgatat	1085	1102	874	321	835	491
gga-miR-1397-5p	tgcattgcgacgggttatatca	2	0	0	0	0	0
gga-miR-1397-3p	gatgtaacccaacgcagcatga	0	0	0	1	0	0
gga-miR-1416-5p	tccttaactcatgccgctgtg	63	90	66	52	98	85
gga-miR-1416-3p	acaattgtatgagttgagtaca	8	0	0	0	0	7
gga-miR-22-5p	agttcttcagtggcaagcttta	11759	10975	9184	2255	6400	4095
gga-miR-22-3p	aagctgccagttgaagaactgt	44503	39035	32128	13392	24477	20589
gga-miR-551-5p	gaaatcaagggtgggtaagacct	25	14	11	0	0	3
gga-miR-551-3p	gcgacccatacttggtttcag	345	329	314	29	56	55
gga-miR-454-5p	tcctaaccttaaggatgag	0	0	0	3	0	1
gga-miR-454-3p	tagtgcaatattgcttatagggt	8302	9000	8235	6896	12284	9637
gga-miR-1434	gtgcgtgatgatggaaaatt	767	841	498	215	366	285
gga-miR-1451-5p	tcgcacaggagcaagttaccgc	14160	14346	12491	14493	23295	17665
gga-miR-1451-3p	cgtaactcgctgctgtgagaggc	387	488	368	444	731	490
gga-miR-460b-5p	tcctcattgtacatgctgtgtg	10	11	10	3	2	5
gga-miR-460b-3p	cacagcgcatgcaatgtggacat	1	2	0	0	1	3
gga-miR-1452	ttgagataagacagaggatatt	3	1	0	1	5	3
gga-miR-1306-5p	accacctcccctgcaaacgtccagt	417	314	265	276	443	376
gga-miR-1306-3p	tggacgttggctctggtggtgat	189	165	117	92	165	157
gga-miR-1453	tgggcagcctctcagtgagctct	24	21	14	4	24	14
gga-miR-1454	gtacaatgatgagactttggctcc	253	308	273	130	185	149
gga-miR-1456-5p	gaaaggacggaggcggcccgcgc	3491	3406	2980	3504	4341	4266
gga-miR-1456-3p	cggggtcgtcgccgtcccttc	8	30	16	26	37	28
gga-miR-1457	cactacaggctgcaaaagggtt	9	20	14	10	22	10
gga-miR-1458	ttcctgtgatgctcatgagaa	0	2	1	6	1	2
gga-miR-1459	atcctgtgatgttctataactgaggttt	0	0	2	0	1	1
gga-miR-1460	aatttattgcagccttctcagggt	2	0	1	2	0	1
gga-miR-216c	atctctacaggtaattgtgaga	1	0	0	0	0	0
gga-miR-1462-5p	tggctttccatgacaggttgg	0	1	1	3	1	3
gga-miR-1462-3p	tatctgtccttgtgagccccaga	0	0	2	3	4	2
gga-miR-1463	gttctatgatgctttgctgagaatt	1	0	0	0	2	3
gga-miR-1464	tgctgtttgcagggccgcctcgga	9	4	4	4	4	1
gga-miR-1465	tttcagaggtgctgggtgctt	0	3	0	0	1	0
gga-miR-1466	gcgctcaggctggtgctgggggat	3	1	0	3	3	1
gga-miR-1467-5p	tctcagctacatcggtgtaaatc	5	9	14	2	4	0
gga-miR-1467-3p	tcacaccagagtaactgggatc	177	287	213	30	68	59
gga-miR-1550-5p	tgatgggggtgtagtgcagca	0	0	3	4	7	5
gga-miR-1550-3p	cttcacttacactgctcactggt	0	0	2	0	1	3
gga-miR-1551-5p	ctagcagcaaaaagaacttcaga	8	21	21	22	20	32
gga-miR-1551-3p	tgagtttgtgttgctgctttct	14	19	12	2	11	9
gga-miR-1552-5p	ttagtgcgcggtaagctagggtg	523	581	420	365	718	488
gga-miR-1552-3p	ctagctgctctgcactgactg	161	152	169	126	209	104
gga-miR-1553-5p	agtcctgtcctgtctacctactgt	1	4	1	9	5	3
gga-miR-1553-3p	tgtggtgggaggacagtgatgt	9	6	5	4	8	0
gga-miR-1554	gcaggtgatgaggctttgctg	2	2	0	2	2	1
gga-miR-1555-5p	agcaaacccttcaccctgcc	1	29	6	4	17	45
gga-miR-1555-3p	cagggttattggttttgtgtga	2	6	0	2	4	5
gga-miR-1556	tgcaggctggaagtaggagtgt	2	0	0	0	0	3
gga-miR-1557	cccgtcggctgagcggctgc	1	0	1	0	0	2
gga-miR-1558	ctgctgtgatgggagctctg	2	2	5	8	3	6
gga-miR-1559-5p	ttcgatgcttgtatgctactcc	87411	103359	86251	74361	153771	92914
gga-miR-1559-3p	agttacatgtatgcatcgagca	582	640	514	1185	1700	1445
gga-miR-1560-5p	gcggcgcgagcagagaggcgct	35	34	27	30	49	41
gga-miR-1560-3p	gcatctctggacgcgctcgttc	64	53	51	41	50	42
gga-miR-1561	gccgggtttgcggccgctttt	7	3	9	1	2	3
gga-miR-1562-5p	gcactgtagatggaggggctgc	4	0	2	0	0	2
gga-miR-1562-3p	tgtgccccgtgtatgcagtgca	3	3	2	2	3	5
gga-miR-1563	gcacatgatgaggaagcactgaaa	186	205	224	146	144	259
gga-miR-1564-5p	gcaatgaacacggcagtagaggt	4	0	0	1	0	2
gga-miR-1564-3p	ctcctctgccgtgctggttgtg	1	0	0	0	0	0
gga-miR-1565	cgagggtcgtgcctggttttgct	6	1	3	0	9	2
gga-miR-1567	gactgctcatggctgcctgttc	2	4	0	4	2	1
gga-miR-1568	gactcatagatctgaaggcag	4	1	7	17	12	5
gga-miR-1569	tgtttgggacgttgctctgcag	1	0	4	1	3	3
gga-miR-1570	gaagggtgtgcagaagaatgtga	10	2	0	4	6	3
gga-miR-1571	tgtttcctatccaggcagcact	23	5	6	8	12	11
gga-miR-1572	gaacctgacacacgggcctgc	7	2	4	6	7	7
gga-miR-1573	tgttctgcaggtgccagtct	0	1	0	1	5	0
gga-miR-1574-5p	ctgtgacttctccttgtcaga	1	3	1	3	3	0
gga-miR-1574-3p	acaggaggatgtcaggaagctt	7	8	11	8	26	9
gga-miR-1575	ctggcagcacgtaggagcagg	0	0	0	2	0	4
gga-miR-1576	ctcgggcgggcggagcggcac	12	9	4	14	12	12
gga-miR-1577	ctcaggggtggaagtaggagaa	0	0	0	0	0	2
gga-miR-1578	tgtgccgttctgacacagctct	0	0	1	0	0	0
gga-miR-1579	cgtggcgggaagggatgggcg	2	1	0	2	7	3
gga-miR-1580	cggcttctcggtacctgcgtt	0	2	0	0	0	0
gga-miR-1581	cgagccgaaggggtgggcgctgc	3	5	3	3	5	5
gga-miR-1582	gaaagagagccagaacacag	0	1	0	0	1	1
gga-miR-1583	cgtagggccgtgggacggca	8	10	9	7	6	8
gga-miR-1584	ccgggtggggctgggctggg	1	2	3	6	3	4
gga-miR-1354	catggtgatgatgtgctgaag	4	6	2	4	11	4
gga-miR-1585	agtgcccaggtgtggttaatcctg	46	39	43	50	63	50
gga-miR-1586	cagtcagctgtgggtgggtggca	5	3	2	8	9	9
gga-miR-1587	gggctgggctgggctgggca	17	10	9	13	32	42
gga-miR-1588	caggaaccagctttcggctct	1	0	0	6	2	2
gga-miR-1589	cagcctctgctgatcgtctttt	2	1	2	8	1	5
gga-miR-1590	agggacaaattgctctctggaag	7	8	3	4	2	3
gga-miR-1591-5p	tgattcattgcctggctctgc	0	0	0	0	2	0
gga-miR-1591-3p	cagacttggccatgggtagga	3	2	1	7	23	8
gga-miR-1592	cactgcctcagacaacgggtgt	11	2	1	0	1	0
gga-miR-1593	accatctgatttggacacgca	2	1	1	0	3	2
gga-miR-1594	tggtggggatgggttggggtt	18	12	13	12	11	23
gga-miR-1595-5p	aagcacgagtgtggtggagctc	6	8	2	2	26	9
gga-miR-1595-3p	tagccccgctgtcctactgctg	2	0	0	4	3	1
gga-miR-1596-5p	attctccttcaatccatctttgt	6	11	9	2	2	0
gga-miR-1596-3p	aaaggtggccgtgggtgaatga	3	4	6	1	6	2
gga-miR-1597-5p	atgtttacagggctcttcatt	0	0	0	4	4	1
gga-miR-1597-3p	tgaggagctctgcaagcatgca	0	0	2	0	0	1
gga-miR-1598	atggtagcacggcaatgagcat	2	0	0	0	0	1
gga-miR-1599	ggagggaggaaaaaaaaaaa	11	6	1	6	6	4
gga-miR-1600	tgggctgacaacagagggcc	0	0	1	9	0	6
gga-miR-1601	agtgtgagcaggtgcagagctg	3	3	0	5	2	1
gga-miR-1602	tgggctctgcatcaccccatgg	0	0	1	4	1	2
gga-miR-1603	agtggttggtttggtgctgtc	6	12	4	7	12	1
gga-miR-1604	tgggcccagggctgtgctggaga	7	1	8	8	16	7
gga-miR-1605	agggtttcatgtgtatctcttg	1	1	1	0	0	2
gga-miR-1606	agggggcaacagaacagtcctga	7	1	1	0	0	0
gga-miR-1607	aggggcgggaggggtcgggc	35	44	22	34	48	48
gga-miR-1608	tgggacagtggctgcgccctct	10	4	1	11	3	14
gga-miR-1609	aggctgaggctgtgctggttgt	3	8	3	1	7	7
gga-miR-1610	tggcttgtggtggaacgggcg	1	2	2	7	5	6
gga-miR-1611	ggagggcttgcaggcggtgtgc	5	1	2	5	2	3
gga-miR-1612	gaaggaaaaggagctgactggg	2	4	4	3	6	6
gga-miR-1613	tacatgcgtatattctggcag	0	0	0	2	0	0
gga-miR-1614-5p	ggcatggcagactcaccctgc	0	0	1	3	1	1
gga-miR-1614-3p	cagggaggaactgccagcaga	3	0	0	3	4	2
gga-miR-1615	tggcagctgcacagaagcccttt	0	2	2	3	4	8
gga-miR-1616	tggatcctgcagtttgctttca	1	2	0	4	2	1
gga-miR-1617	agaggccttcagatactgtttt	3	0	0	2	0	3
gga-miR-1618-5p	tgcatcctggctcctggcgtcc	31	25	36	41	71	22
gga-miR-1618-3p	gagcccggagccaggctgctgt	45	39	23	26	43	33
gga-miR-1619	agaattcatagcaatacggact	1	1	0	0	0	2
gga-miR-1620	actttaatgggctttggatcac	2	1	4	2	2	1
gga-miR-1621-5p	accggctgcctcggtggcac	0	0	0	0	1	1
gga-miR-1621-3p	ggttcgccgtgccgccgcgc	2	1	1	4	0	3
gga-miR-1622	cacatatgatgagtactgatg	0	1	0	0	1	1
gga-miR-1623	gcaggcacagacaggcagta	0	0	1	8	2	3
gga-miR-1624	acaccgcactggcagggagca	1	0	1	2	1	1
gga-miR-1625-5p	tggaccagggctcttcctgctggct	13	9	5	12	26	8
gga-miR-1625-3p	gcagcagaatatccctgccatt	1	0	0	1	1	0
gga-miR-1626-5p	tttccatggcagactttctaggct	0	0	2	0	2	0
gga-miR-1626-3p	tctggaagttgccctggacgtg	0	0	0	0	0	0
gga-miR-1627-5p	gaagtgacatgtggttgatgg	0	0	0	0	0	0
gga-miR-1627-3p	cagccacgctactgtcactggt	5	0	0	1	0	1
gga-miR-1628	aagagctcttcctgttgtgacc	2	2	3	5	2	6
gga-miR-1629	tgctgtcggtgggtttgttct	0	1	0	1	1	0
gga-miR-1630	aaagaggaaactgaagctgaaa	2	4	5	11	8	13
gga-miR-1631	aaactggcgacgtgggacggtc	8	0	3	1	1	3
gga-miR-1c	tggaatggaaagcagtatgtat	0	0	0	0	2	1
gga-miR-1632-5p	tgcttgtttttggatgagcttgc	1	2	0	0	1	2
gga-miR-1632-3p	aactcattcattaaccagctttt	0	1	0	2	0	0
gga-miR-1633	tgcgcttctgctcagctcggtgt	7	4	2	6	8	6
gga-miR-1634	tgcgacgcatcggcctttcttc	0	0	0	0	0	0
gga-miR-1635	tgcccaggctgtgctgtgctctggg	5	5	0	5	7	19
gga-miR-1636	tgcaggtgatggcggggctg	9	13	1	14	23	14
gga-miR-1637	tgatagctgctgtggcacgga	0	0	0	0	0	0
gga-miR-1638	gtagtttgtgttgtttgttt	3	6	0	3	4	8
gga-miR-1815	taggttttatggttttgtttt	2	1	0	0	0	0
gga-miR-1814	aggttgtttggttttgtttt	10	0	0	0	2	3
gga-miR-1639	ttgtgcaaggtacgttgggtt	0	0	0	0	0	0
gga-miR-1640	ttgtcactgcagggccccgcggcc	4	2	3	9	4	6
gga-miR-1641	tgaggattaatgactgtctggg	2	0	0	1	1	1
gga-miR-1642	tgagaggctgtcagtttgtgggg	5	0	0	2	2	2
gga-miR-1643-5p	tcttatcacgaggagcactttt	4	5	8	1	2	3
gga-miR-1643-3p	taaaagtgctgctggtggaagaa	1	5	1	1	3	0
gga-miR-1644	tctgttgtgcagggctgtgct	3	0	0	2	1	7
gga-miR-1645	tctgctgaagtactgtcaga	0	0	0	0	1	2
gga-miR-1646	tctgccctgcagcactgagatct	0	4	1	4	2	2
gga-miR-1647	tctctgcctgaggggtactct	1	0	0	2	3	0
gga-miR-1648-5p	cggctcggctcggctccgctc	17	4	12	6	20	19
gga-miR-1648-3p	tgggagtggagcggagctgtc	2	2	4	5	8	6
gga-miR-1649-5p	tcctgcagaaggtgcggctg	71	90	75	75	81	107
gga-miR-1649-3p	ctccgtgcactctgcaggca	4	20	17	12	21	6
gga-miR-1650	tcctctgagctcagcttcgcctct	13	6	10	3	18	17
gga-miR-1651-5p	gctaagactgataaaagcaagc	1	7	16	7	21	20
gga-miR-1651-3p	ttgcttttgttggcctctgctg	2	8	15	10	5	13
gga-miR-1652	tccctgtgtcccctcggtggca	1	2	2	3	3	2
gga-miR-1653	caggagctgtgctgcatgcagg	14	12	12	15	11	19
gga-miR-1654	ttgctggtggagggagctgag	17	19	12	16	18	13
gga-miR-1655-5p	tcagctggtcttgggtaaatgc	5	4	3	8	2	5
gga-miR-1655-3p	atttacccatggtgggctgata	7	8	3	4	10	2
gga-miR-1656	tcaccagcgggcattggcatca	20	23	13	3	19	9
gga-miR-135b	tatggctttttattcctttt	1	1	0	0	0	1
gga-miR-1657	tatatgtgtattgttggtgtgtg	0	2	0	0	0	0
gga-miR-1658-5p	tataccacccccaggagttctgc	3	4	3	6	19	14
gga-miR-1658-3p	gagctgtgggttggtgttgatgg	2	0	2	1	2	0
gga-miR-1659	tagggcagaatgaaggagtccct	2	2	0	0	1	1
gga-miR-1660	taggcctgtgtttttgtgcata	0	0	0	0	0	1
gga-miR-1661	tagcagatgtttaggaatgtgcct	7	3	4	3	7	4
gga-miR-1662	ttgacatcatcatacttgggat	34	25	20	4	23	17
gga-miR-1663-5p	taccactgtcctgggtgcct	2	4	1	1	2	5
gga-miR-1663-3p	tggcatccagaacagcggtac	65	77	51	57	134	76
gga-miR-1664-5p	ccagacagggagagaacagg	2	1	1	8	5	6
gga-miR-1664-3p	tctgtgacctcatttacctcc	0	0	0	1	2	0
gga-miR-1665	taaggcccaggagcgctgcagc	2	0	0	8	3	3
gga-miR-1666	taacgccacggggctgaggctg	22	15	10	4	3	0
gga-miR-1667-5p	gagattctgacacaatgtttaga	0	0	0	0	0	0
gga-miR-1667-3p	taacatgatgtcaggatttccc	0	0	0	0	0	1
gga-miR-1668-5p	gtgggctgggagcacaggcact	3	0	2	6	4	3
gga-miR-1668-3p	tgctgtgtcctcactcacctt	137	116	76	83	103	118
gga-miR-1669	gtgggctcagagcaggcaca	5	16	7	3	16	34
gga-miR-1670	gtgggacgtagcctcacagtgg	16	2	6	10	5	6
gga-miR-1671	gtgaggactgttgagtggccaaa	0	0	2	0	0	0
gga-miR-1672	gtcaggccaggaagggatgtgagg	0	2	1	0	1	0
gga-miR-1673	ggtgtgagtggaagtcagaggt	2	0	1	5	0	7
gga-miR-1674	gggctatgatgctggattttctgag	4	11	19	2	8	11
gga-miR-1675	ggacgccatcttgactgtgggcag	10	5	8	10	19	11
gga-miR-1676-5p	cctgactcatcccctttgctcc	4	0	3	2	3	4
gga-miR-1676-3p	agagcgaagtgggtgggaatgt	33	6	7	5	10	5
gga-miR-1677-5p	tcctgcaccgctgaagtcaat	1	1	3	0	0	2
gga-miR-1677-3p	tgacttcagtaggagcaggatt	50	80	18	59	50	78
gga-miR-1678	tttgacaaagacagaaggagct	2	2	1	0	5	0
gga-miR-1679	ttgtcagcacagtggtatatgca	14	2	1	1	1	0
gga-miR-1680-5p	ttcctcctgggtacaactctgc	1	0	0	5	1	2
gga-miR-1680-3p	caggcggtatcaggaggctga	0	0	0	2	0	3
gga-miR-1681	ttcacatgatgtcttgctgatg	1	4	1	1	1	0
gga-miR-1682	tgggtcagatggagctgaggg	0	1	0	3	4	1
gga-miR-1683	tctgggacagtcacagcatcttt	3	7	3	4	3	8
gga-miR-1684a-5p	agctctgcttcctcatacatac	5	0	1	0	2	2
gga-miR-1684a-3p	aagtatgaggaaatggagctct	52	96	70	30	50	38
gga-miR-1685-5p	tggagtcactaccagtgctgtg	42	57	30	33	60	29
gga-miR-1685-3p	acagtaatggtatgaactcaga	2	3	1	8	0	2
gga-miR-1686	tggaggctgtgcgtcatcccca	8	0	4	3	2	4
gga-miR-1687-5p	tgaggaaatgagccagctgag	2	3	1	0	1	0
gga-miR-1687-3p	ttgctggctgtttctcagtga	1	2	1	0	0	1
gga-miR-1688	tgagcatggtagagacaatgatg	0	0	0	2	0	0
gga-miR-1689-5p	tctctgcttacagtgtctgggg	0	0	1	0	0	1
gga-miR-1689-3p	ccggtgactggaagcagcgttga	3	1	4	0	2	0
gga-miR-1690-5p	tccagaggcaaaggagcactgct	1	0	2	3	8	2
gga-miR-1691	tcagctgacctgggcctgcagtg	2	2	2	5	2	3
gga-miR-199b	cagtagtctgcacatttggt	0	3	1	4	1	0
gga-miR-1692	tgtagctcagttggtagagt	292	121	289	153	303	226
gga-miR-1693	gcaaaggatgaagctgtgatg	1	3	1	0	7	4
gga-miR-1694	ggaggacgaggctgcgagcgga	7	5	1	11	18	9
gga-miR-1695	gagcacagtttggtcatggagc	1	0	0	1	0	0
gga-miR-1696	ctgctgtgatgtgagctgagcatc	1	0	1	1	1	3
gga-miR-1697	ctctcatgggactgtgtgcagc	3	0	1	7	1	0
gga-miR-1698	cgaggctgcggcaatccctgcg	4	6	6	4	3	10
gga-miR-1699	ccagagggacatggcagggcaa	0	1	3	1	4	1
gga-miR-1700	catcagagggataggatggac	4	2	0	0	0	1
gga-miR-1701	ggctggttagttggttgttt	1	0	2	0	0	0
gga-miR-1702	attgcattcagagcgagctgt	19	28	13	189	163	255
gga-miR-1703-5p	agaggctgtaggtcccgtgcttt	5	6	9	3	5	5
gga-miR-1703-3p	ctcgtgacttcagctccagca	2	0	0	0	1	1
gga-miR-1704	acagcagattgatggggcaca	3	0	0	8	5	4
gga-miR-1705	aatctggaagtcagcacatgct	2	0	0	0	0	0
gga-miR-1706	tgtggaggtgggatgaggttcc	21	15	6	12	18	22
gga-miR-1707	tttgagcgggatctgttatcgtg	3	1	0	3	2	5
gga-miR-1813	ttctgtggctgcaaggagag	5	10	9	12	16	12
gga-miR-1708	tggggtgtggaatgaatcctt	19	8	17	4	3	3
gga-miR-449c-5p	tggcagtgcgtgttagctggctgt	29	28	34	2	5	0
gga-miR-449c-3p	cagctgctcacggcactccaga	2	2	3	0	0	0
gga-miR-1709	tggaatgatgagtgcactgact	0	0	2	2	1	5
gga-miR-1710	tcatctgctgcataaccatcca	6	3	3	8	9	7
gga-miR-1711	gtgcagtgctgcatctcttc	1	1	2	6	1	3
gga-miR-1712-5p	ggctccagtcttaactacaggc	35	25	16	52	60	63
gga-miR-1712-3p	ttcagttatcagtggagtttgg	35	27	18	7	38	26
gga-miR-1713	ctcggagagggaagaacgcggtg	4	6	1	3	2	2
gga-miR-1714	cctagtagggctgctgaggtgat	5	0	0	4	8	4
gga-miR-1715-5p	aggatcagtagaagtcagctgtgc	1	2	6	1	7	8
gga-miR-1715-3p	tgacactgcgggtacctcttt	0	0	0	2	2	1
gga-miR-1716	agcggggcggctgtgagctgagct	9	16	10	13	13	7
gga-miR-1717	actctctaacctgacagaaaact	3	4	2	0	13	1
gga-miR-1718	actaaggacagaggaacggag	2	0	0	1	0	1
gga-miR-1719	aaagatgatgagttgctgatg	1	0	0	2	3	0
gga-miR-1720-5p	tgatcacctcggacgttgcttt	2	0	0	0	0	0
gga-miR-1720-3p	aagcaacgagaggtcggtctga	1	0	2	0	0	0
gga-miR-1721	agagatgatgttggtctgatg	15	16	9	12	13	9
gga-miR-1722-5p	tgtcaccctaagactgctctaat	0	0	0	0	0	0
gga-miR-1722-3p	tagagcatcaccaaggggcaag	0	0	0	0	0	1
gga-miR-1723	tgggagcggaatgtgcagcctca	1	2	0	2	7	5
gga-miR-1724	tgctgagcgttggctgcgctgcg	3	7	7	1	13	14
gga-miR-1725	tatgatatagttagagctgct	1	0	0	0	0	0
gga-miR-1726	aagcttgttgggtttggtttgt	0	0	0	2	1	2
gga-miR-1727	aagctgctctaatgaactgaagg	2	6	7	9	9	2
gga-miR-1728-5p	tggttgatccattggaagactga	1	0	11	1	4	2
gga-miR-1728-3p	aggcttctgtagatcagccagc	3	0	3	0	0	2
gga-miR-1729-5p	atcccttactcacatgagtagtc	11644	7767	8761	3768	7764	5230
gga-miR-1729-3p	ctactcggtgagtaaggatagc	121	57	50	25	77	63
gga-miR-1730-5p	cagctaacagaggtggaaccttg	2	2	2	3	0	1
gga-miR-1730-3p	aaggccatggctgtttgctgct	0	0	0	1	1	3
gga-miR-1731-5p	acttgactgcaggcactgctgct	1	1	4	1	4	3
gga-miR-1731-3p	tggcagttccttggtcttgtcc	5	9	1	1	0	5
gga-miR-1732	caccgtgctgctgtcgggctg	3	1	2	4	6	3
gga-miR-1733	ctggatggctgtgaattgtct	2	0	1	1	4	1
gga-miR-1734	atatgccccaatgtataagct	59	51	63	25	75	25
gga-miR-1735	aggggctttgggcagcatctg	0	0	2	0	2	1
gga-miR-1736-5p	agggcaattcctgataggtgct	4	4	6	7	25	13
gga-miR-1736-3p	agcaccttcggaactgtcctca	4	0	10	3	5	4
gga-miR-1737	cagcactgctgcgctcggtg	5	6	1	30	15	12
gga-miR-1738	actgactgctcagagggattgg	14	10	4	10	14	5
gga-miR-1739	cacaggacaggtagccaggctgg	0	1	1	3	4	2
gga-miR-1740-5p	tgtagtttaagaggataggtctt	26	16	16	9	25	19
gga-miR-1740-3p	tcatccaattaaaccacaaa	8	13	11	4	8	4
gga-miR-1741	atggctctggattacacctt	2	0	1	0	1	1
gga-miR-1742	aatcgtcgttcgggatccgc	4	2	1	1	0	0
gga-miR-1743	tggaatgcagcaattatcacct	3	1	1	3	4	1
gga-miR-1744-5p	tgctctgttgaactcaaaagct	0	0	1	1	0	1
gga-miR-1744-3p	acttcaacaggagcaagactga	2	0	1	1	2	4
gga-miR-1745	tgctctgcttggcaaactgctc	2	4	1	6	3	7
gga-miR-1746	ctcagagctgtggtcccatggt	3	4	0	1	1	2
gga-miR-1747-5p	tgcacttgaatggagttctggg	43	46	50	22	68	42
gga-miR-1747-3p	cctgaatcccttcaagtggaca	7	5	3	1	7	5
gga-miR-1748	actgaggtctgggtgcagctga	2	0	1	1	3	1
gga-miR-1749-5p	agataaggaactgaactggct	9	2	2	2	1	1
gga-miR-1749-3p	ttggctctgttccctatttcc	0	0	3	3	0	0
gga-miR-1816	gtaggttttgtggttttgtt	4	4	1	2	3	3
gga-miR-1750	tgaggaccaagtgcatcactgc	1	0	5	5	1	1
gga-miR-1751-5p	tgagctgctctgttcctgcatcc	5	1	3	0	4	8
gga-miR-1752	ttctgttggagagaagagaca	3	0	0	4	2	0
gga-miR-1753	gtgaaatccgggtgaaggctgt	1	2	3	3	6	2
gga-miR-1754-5p	tcgtgctggagctgttctgg	4	6	3	2	5	10
gga-miR-1754-3p	agggcagctcacagcacgggg	1	0	1	3	3	3
gga-miR-1755	tcggtgaatggcttggcatg	1	2	3	2	1	0
gga-miR-1756a	tccagtgattcacaccagctgt	17	28	17	8	28	12
gga-miR-1757	tcagaggcggaacagtaggtt	0	0	0	0	3	0
gga-miR-1758	tcaccaagcacttgtcgggctat	1	0	0	0	0	2
gga-miR-1759-5p	tagggtaggaggagagaggtgt	1	0	1	2	1	1
gga-miR-1759-3p	gcctcctctcccatcctctccttct	19	10	17	37	39	49
gga-miR-1760	tacctcctgtctgactgatttat	3	4	0	2	0	2
gga-miR-1761	caggggtcacttttttgttt	1	1	0	0	0	2
gga-miR-1762	ggcaggagggaagcagagcttaga	7	4	8	9	22	15
gga-miR-1763	gagggcgggagcggagcgcggga	30	48	28	71	61	79
gga-miR-1764-5p	gctcaggcagcaggaggcttg	19	19	17	7	29	18
gga-miR-1764-3p	agctgcttgttggctggggag	1	2	0	5	5	4
gga-miR-1765	cggagcgcggccctgcgctg	17	31	23	19	31	38
gga-miR-1766	ggcagatgattgaaaactgag	32	13	14	31	10	13
gga-miR-1767	aggcgaggagaacagcagct	2	4	1	4	3	6
gga-miR-1768	gagcagaggattgtcgtgctga	4	1	1	0	1	2
gga-miR-1769-5p	cttcaggcttttctcacacctg	25	23	26	17	16	10
gga-miR-1769-3p	agtgtgaaatctgcctgaaagtc	103	33	47	62	96	63
gga-miR-1770	ctgcgggggaggagggaggggg	14	19	13	29	28	47
gga-miR-1771	ctccaaggctgtttcctctga	0	1	1	1	0	1
gga-miR-1772-5p	cgctgccagcggagaacgagtt	35	31	30	41	64	44
gga-miR-1772-3p	tcgttgtctgttcggtggcag	2	3	3	3	2	1
gga-miR-1773-5p	tgggggaggagggacctctgctt	0	4	0	1	2	3
gga-miR-1773-3p	ggagaggcattgtcccctgga	1	0	0	0	0	2
gga-miR-1774	cccctgctgaggttctgcttc	4	4	7	0	2	3
gga-miR-1775-5p	tgaatgcttcgtgcaacaggaag	1	2	1	0	1	0
gga-miR-1775-3p	tcctgtagccagaagattctga	0	0	0	0	0	3
gga-miR-1776	tgtagtgataaggagactgtct	0	1	1	4	4	0
gga-miR-1777	gtgggcggtgcggggcggcg	18	8	13	23	13	17
gga-miR-1778	gagggaagagaaatggtctgct	4	0	2	2	2	2
gga-miR-1779	agacgtggactggaacacctgag	0	0	0	1	0	0
gga-miR-1780	tctgcgactgcatctccactc	3	0	1	3	0	4
gga-miR-1781-5p	aacagctgagtgatttaaagca	22	41	15	23	27	26
gga-miR-1781-3p	tttaaatcatgcagctgttga	21	8	14	7	8	10
gga-miR-1782	acattcattggagcagggaca	12	10	9	23	9	17
gga-miR-1783	tgctctgaacgagctgagaggca	2	0	0	0	0	1
gga-miR-1784-5p	ttctgctcttattgaaatcagt	4	5	4	9	5	8
gga-miR-1785	tgagggcagcactgtgtccggg	1	3	2	5	5	7
gga-miR-1786	attcttttctgctgtgttact	62	37	44	44	98	39
gga-miR-1787	tgttgtttacggaaggggga	4	0	0	2	0	12
gga-miR-1788-5p	ggcttgttttccgttgcctgcg	16	13	7	2	6	8
gga-miR-1788-3p	caggcagcgaaagcaagtctg	7	13	7	1	2	3
gga-miR-1789	tgggtgtacttgcggatgaatg	0	0	0	0	0	1
gga-miR-1790	cgggtgagggcggtggggga	9	7	14	10	15	16
gga-miR-1791-5p	tgggctgcatcagtcatgccatg	2	0	1	1	1	0
gga-miR-1791-3p	gcgatgtgactgatgcaggctg	1	0	0	1	2	0
gga-miR-1792	gcgatagctcaggaacactgcag	2	0	0	0	0	2
gga-miR-1793	tgtaaggagcagaagtgtgaagc	0	3	0	0	0	1
gga-miR-1794	gccagaatggacatgggcagcaa	4	1	0	1	1	5
gga-miR-1795	gcaagatgaagaacaggcctgt	0	4	5	4	1	2
gga-miR-1796	gaactgctgaaggagggctga	0	1	1	0	1	0
gga-miR-1797	gcttggaactgagcaggaactg	0	0	3	2	5	0
gga-miR-1756b	ttctctgatttacactagctgag	0	1	0	0	0	3
gga-miR-1798-5p	aacgtgacactttagaaaac	5	4	5	6	3	8
gga-miR-1798-3p	tggttttcagaagtgtagcgtt	5	13	3	2	2	3
gga-miR-1799	tgaagtgatgatgcctgatta	0	0	0	2	4	2
gga-miR-1800	actacgtgatgcgatctgatg	0	0	0	0	0	0
gga-miR-1801	cccggcatgctgcactgtcctg	3	1	2	7	2	1
gga-miR-1802	cagtgactgcttttgtgcttat	0	2	2	1	0	0
gga-miR-122b	agtgtgacactggtgttttt	3	2	1	1	2	3
gga-miR-1803	attgacttcagcggggtttgg	1	3	9	4	3	9
gga-miR-1804	tcagaagttgtgaaagctgcag	3	1	1	0	0	0
gga-miR-1805-5p	gagttgtagtctttcaaacaga	11	6	4	9	2	5
gga-miR-1805-3p	tgtattggaacactacagctc	86	9	3	0	2	3
gga-miR-1806	aggcaggatcacaaggtctgga	3	0	2	0	0	1
gga-miR-1807	gcagaatgaggctagagctgag	6	4	2	15	12	12
gga-miR-1808	tttgttgggaatgaatacatatt	19	27	27	5	25	28
gga-miR-1809	acgtgggaagtttggcagagcatg	0	2	1	0	1	0
gga-miR-1811	tattgcagcgctgggtgcat	0	0	0	0	0	4
gga-miR-1812-5p	atatatactgtatactgtgtca	0	5	0	2	0	0
gga-miR-1812-3p	catactatacagtatatatcta	0	0	0	0	0	0
gga-miR-101-2-5p	tcagttatcacagtgctgatgct	685	713	533	188	459	296
gga-miR-10a-5p	taccctgtagatccgaatttgt	255	247	217	107	167	123
gga-miR-10a-3p	aaattcgtatctaggggaata	1	5	6	0	1	0
gga-miR-130c-5p	gccctttttatgttgtactact	20	41	19	23	21	48
gga-miR-130c-3p	cagtgcaatgttaaaagggcat	14112	13246	12322	11327	20011	18348
gga-miR-146c-5p	tgagaactgaattccatggactg	53483	53157	54065	75935	108923	79159
gga-miR-146c-3p	agtccatggtattcagttctct	910	917	855	621	1816	1191
gga-miR-15c-5p	tagcagcacatcatggtttgta	11388	9992	8063	3185	7374	5384
gga-miR-15c-3p	cagaccattctgggctgcctca	7	2	7	20	22	20
gga-miR-16c-5p	tagcagcacgtaaatactggag	15154	18244	16159	21999	39240	29996
gga-miR-16c-3p	ccagtattgcattgctgcttta	5	13	7	2	3	5
gga-miR-193a-5p	tgggtctttgcgggcgagatga	1788	2124	1572	2260	4343	2952
gga-miR-193a-3p	aactggcctacaaagtcccagt	291	173	198	51	92	81
gga-miR-301b-5p	gctctgactttattgcactact	66	105	89	100	137	112
gga-miR-301b-3p	cagtgcaatagtattgtcaaagcat	8234	10190	8795	4432	9411	7497
gga-miR-449b-5p	aggcagtgtgctgttagcggctg	2	6	4	1	1	2
gga-miR-449b-3p	cagtcactaccacactgccac	0	8	5	1	3	6
gga-miR-458a-5p	agcgccattttcagagctata	22	27	26	11	10	17
gga-miR-458a-3p	atagctctttgaatggtactgc	679	775	683	603	1117	753
gga-miR-216b	aaatctctgcaggcaaatgtga	2	2	7	2	2	2
gga-miR-1845	ccggctgcgcccggagga	2	1	0	2	0	1
gga-miR-214	acagcaggcacagacaggcag	187	203	161	271	429	339
gga-miR-762	ggggctttggggagggagggga	41	42	20	48	56	77
gga-miR-2126	agcggcgcggtaggagca	7	7	6	4	16	6
gga-miR-2127	cgggaggggagggagggcggg	25	21	17	38	36	34
gga-miR-2128	tgcagtgacgtctcttcccc	1	5	7	4	9	9
gga-miR-2129	cagcaggactggctttgttacga	3	2	2	5	9	4
gga-miR-2130	tcccagtggagctctgcaaggac	1	0	0	3	2	0
gga-miR-2131-5p	atgcagaagtgcacggaaacagct	5983	6515	6940	6496	10010	8659
gga-miR-2131-3p	ctgttactgttcttctgatgg	129	89	68	100	202	97
gga-miR-2954	catccccattccactcctagca	317685	285336	264572	137059	249167	164294
gga-miR-2188-5p	aaggtccaacctcacatgtcct	339	396	288	188	398	325
gga-miR-2188-3p	gatatatgtggtcagacctatc	6	4	15	10	5	4
gga-miR-3523	ccgcgcagtgcctcgtcctcga	162	149	113	121	233	189
gga-miR-3524a	cagaatcgcagaatggctgagg	44	41	34	29	67	30
gga-miR-3526	ttgaagatgaagttggtgt	9	4	9	5	16	9
gga-miR-3528	catgccccagtcgtgttgcaga	4	2	10	4	2	3
gga-miR-3529	aggcagactgtgacttgttgt	14	10	9	14	11	16
gga-miR-3530-5p	gctctgctcgcaccattgtgg	17	5	6	21	22	23
gga-miR-3530-3p	caatggtgtgagctgggatgg	13	8	19	12	11	16
gga-miR-219b	cacaagaattgcgtttggacaa	124	137	111	76	179	119
gga-miR-3531-5p	tccttgtttgggttgtaatga	1	0	0	0	0	0
gga-miR-3531-3p	ccttgcaacacaaacaggagaca	0	0	0	2	0	5
gga-miR-3525	cagccattctgcgattctgtga	49	34	32	24	50	33
gga-miR-3532-5p	gttgcactgcagctgctcttgg	27	8	7	11	35	23
gga-miR-3532-3p	ttggaggctgcagtgtcatggt	1	0	0	0	2	3
gga-miR-3533	atgaagtgtgatgtggatat	1	0	4	0	8	20
gga-miR-3534	tgtgggttgacagtgctgaggt	1	2	3	5	12	12
gga-miR-3535	ggatatgatgactgattatctgaaa	306	262	263	73	93	113
gga-miR-3536	ctgcatacgagtagaccctttc	3	7	1	1	2	3
gga-miR-3537	gtgagtgctgtaggatggggctc	29	0	3	1	5	2
gga-miR-3538	gttcggtgatgaaaccatgga	201	170	201	73	143	118
gga-miR-3539	cagaggaagactgatgctagtt	34	35	34	18	25	20
gga-miR-3540	atggtggaagaacaaggcctgc	11	7	13	17	14	12
gga-miR-6542-5p	gtctgccagcatcagccccagt	0	2	3	7	1	2
gga-miR-6542-3p	acgggacagtgctgaagacta	5	12	4	8	16	27
gga-miR-6544-5p	ttcagaaaaggatatgaattgt	7	15	20	3	6	4
gga-miR-6544-3p	aagttgtatttcttttctgacagt	5	4	9	10	11	6
gga-miR-6545-5p	ggcagaaaagggctgcagctt	2	2	1	1	3	0
gga-miR-6545-3p	agctggagctgattttctggca	1	2	0	5	3	5
gga-miR-6546-5p	aggagcgcctctgagctcccct	2	1	1	1	1	4
gga-miR-6546-3p	ggagttcagctgtgctgctgc	5	7	4	8	7	6
gga-miR-6547-5p	gtgggatgtggggacggggtga	12	7	3	14	7	8
gga-miR-6547-3p	acccctccatccacccactca	6	2	3	11	11	5
gga-miR-124c-5p	cattcaccgcgtgccttaatt	6	8	4	0	3	7
gga-miR-124c-3p	tcaaggtccgctgtgaacacgg	7	8	4	9	12	18
gga-miR-6548-5p	aacaacagctgcgtgccatgcc	319	381	348	406	550	486
gga-miR-6548-3p	agaggtgccccgctgttgctgt	112	122	135	132	181	159
gga-miR-6549-5p	agccttctgttgtgcatctgaga	2	2	0	6	3	1
gga-miR-6549-3p	acagctgtaagcagaaggcaccc	4	4	1	2	4	3
gga-miR-6550-5p	aaagcagcccaggaagcgct	3	0	1	2	0	8
gga-miR-6550-3p	gctccaccctcggctgctttga	16	9	11	7	8	8
gga-miR-3607-5p	tacatatgatgagctttgcagt	30	25	35	13	32	17
gga-miR-3607-3p	ctgtaaacgctttctgatgtgcc	20	27	23	49	14	61
gga-miR-6551-5p	cggtgcatctctgcagcccgca	3	0	1	5	0	2
gga-miR-6551-3p	gggctgtgagagatgttccctt	19	3	6	14	11	13
gga-miR-6552-5p	gtctgtccaggtcttgttgga	19	27	13	5	11	5
gga-miR-6552-3p	caacaagaagtggacagactg	1	0	0	2	2	4
gga-miR-6553-5p	agcagccctgtgatagctgtttgc	204	248	205	121	228	155
gga-miR-6553-3p	aacactaccctgagctgctcc	603	598	517	454	734	662
gga-miR-6554-5p	tgtttttacattacacagcata	0	0	0	0	0	0
gga-miR-6554-3p	tgctgtgtggtttaaggatact	4	0	4	5	6	11
gga-miR-222b-5p	tgctcagtagtcagtgtaggatctgt	1214	1100	1079	596	1430	904
gga-miR-222b-3p	agctacatctgattactgggtcac	33940	37190	35218	12906	33103	25211
gga-miR-6555-5p	gatctgcagagcccacaactag	2	4	2	3	1	1
gga-miR-6555-3p	aatgtggcctcaacagagcag	0	0	0	2	0	0
gga-miR-6556-5p	aaggctgctcggcccgcgctgc	18	1	2	13	22	26
gga-miR-6556-3p	ggcggcggtccgagcagctccc	44	42	45	73	114	130
gga-miR-6558-5p	aagtgaaacgttgaggtggcttgt	1	0	1	0	0	0
gga-miR-6558-3p	aggccttcttgcgtagcacttga	0	1	1	0	0	0
gga-miR-6559-5p	tgggagaaagagtcattacctga	4	2	2	10	12	6
gga-miR-6559-3p	agagttgactcttccttgcagt	1	0	2	2	3	0
gga-miR-6560-5p	tgtgttgctccatactgtggtct	0	0	0	1	0	0
gga-miR-6560-3p	taccaggatggaccgctgcacacc	0	0	0	0	3	1
gga-miR-6561-5p	tctttccaggcaggagctccct	0	4	0	3	5	1
gga-miR-6561-3p	gggagcccagaactggaaacag	1	3	2	1	2	1
gga-miR-3064-5p	tggctgttgtggtgtgcaaaa	1	0	1	0	3	4
gga-miR-3064-3p	ttgccacactgcaacactttaca	0	0	0	3	2	0
gga-miR-6564-5p	cgccgtgctttctcccgccgt	1	2	2	1	1	4
gga-miR-6564-3p	tggacggaggaagcgcgggcag	13	5	2	7	11	10
gga-miR-6565-5p	atgagatagcaaagcacacttc	13	6	12	2	10	6
gga-miR-6565-3p	tctgtgcttgtgtactcatag	0	0	0	0	0	0
gga-miR-6566-5p	gaggcccgatgtgtcattcct	72	78	58	63	91	82
gga-miR-6566-3p	cagcaggccatggggtcgcag	18	26	10	29	34	39
gga-miR-6567-5p	agctccgaactcgcggtgcccg	0	1	0	2	2	5
gga-miR-6567-3p	ggcagcgcggagcggagcttt	17	12	9	28	22	20
gga-miR-3594-5p	gcacagcccatgtcagagcagtg	1	2	2	2	2	2
gga-miR-3594-3p	tctgcatcgctgggctgtgtcc	8	6	9	19	20	15
gga-miR-6568-5p	gcggccgccatcttgcttgcg	13	17	7	28	19	15
gga-miR-6568-3p	acaaccaagatggcgcccgggc	40	45	27	47	52	39
gga-miR-6569-5p	gccctgttggactaacggcgttg	1	1	0	0	1	3
gga-miR-6569-3p	cttgagttacggactggggttgg	1	1	2	1	3	1
gga-miR-6570-5p	aggacccactggatctgcatcttc	3	0	0	1	2	3
gga-miR-6570-3p	agaggagagcctgtgggccaga	5	13	12	19	23	28
gga-miR-6571-5p	gtaaagctgtttggatcttcag	3	0	0	0	1	0
gga-miR-6571-3p	tgagagaccacatacagctttgaaa	13	15	11	8	13	11
gga-miR-6572-5p	ttttccctctctgtgcagttctg	3	7	2	5	11	12
gga-miR-6572-3p	agatggacagatagggtgagga	1	0	3	3	5	9
gga-miR-6573-5p	tggagaagtgaggggctctctg	3	0	2	4	3	2
gga-miR-6573-3p	ggaggcactctgacttctcgga	4	5	0	6	2	2
gga-miR-6574-5p	attccttgtcttttctgaaga	3	0	0	0	0	2
gga-miR-6574-3p	tgtctgtagaaaagacaggatgt	1	0	0	0	0	2
gga-miR-6575-5p	ttgtcagcttggggaagctctt	4	1	3	3	8	3
gga-miR-6575-3p	gagttttcccaggctgatgtca	5	0	5	9	42	17
gga-miR-6576-5p	tcatggttgtatctgaacacttt	7	6	2	6	4	6
gga-miR-6576-3p	agtgtctgtattcccttgag	0	0	1	2	1	0
gga-miR-6577-5p	catcttctactctgttttcttct	7	3	0	4	5	3
gga-miR-6577-3p	agagactgggtataggagggt	0	0	1	0	1	7
gga-miR-6578-5p	cagctgtggcagagttctcca	2	1	0	3	2	0
gga-miR-6578-3p	gggcactctgctgaccgcttggc	3	3	0	3	1	1
gga-miR-6579-5p	caacgccgtgcaacgcacctg	3	8	6	1	0	1
gga-miR-6579-3p	agaggcatttcacagcgtaaca	3	0	0	3	3	0
gga-miR-6580-5p	agaattgacttcagtgctgact	0	2	1	2	0	0
gga-miR-6580-3p	gtgcatattggaggcaatgatct	1	0	0	0	0	1
gga-miR-6581-5p	agtgagctcagaggaggactggg	88	111	27	155	241	670
gga-miR-6581-3p	tgtctccctggtgggcttttt	0	1	0	0	1	0
gga-miR-6582-5p	ttagagagacactcatagag	23	13	22	28	51	34
gga-miR-6582-3p	cactctgggtgtttctcttgcag	18	23	20	9	24	23
gga-miR-6583-5p	agaggagctgggaggatg	2	1	3	8	10	13
gga-miR-365b-5p	aggatttttaggggcattatga	818	1118	785	114	325	232
gga-miR-6584-5p	tctggaagttctgcagatgatga	7	4	1	2	3	13
gga-miR-6585-5p	aatcagaacgtgctgtgagct	1	1	1	1	0	0
gga-miR-6586-5p	tgctgccagatagaagttcacct	0	5	0	3	0	0
gga-miR-6587-5p	tctccagcgcaaacctcacgcag	1	5	2	3	1	4
gga-miR-6587-3p	tgctggaagtggtgctggaggct	45	19	19	42	29	58
gga-miR-6588-3p	ttgctgggctgggggaagaggat	2	0	3	1	3	4
gga-miR-6589-5p	tgatggagatggtgtgaagcaga	1	3	3	5	4	3
gga-miR-6590-5p	tgggatcaggtgctgaaataaga	3	3	2	3	5	4
gga-miR-6590-3p	ttacttctgttcctgatcatca	8	3	2	2	1	5
gga-miR-6591-3p	gcagcccgacggaccggct	5	4	3	7	9	8
gga-miR-6592-3p	agcgtctcccgcctgacggcc	5	9	8	13	12	17
gga-miR-6593-5p	tgctgggagggctctgtgcggct	11	6	6	4	8	16
gga-miR-6593-3p	cgagctctgtccctgcag	1	1	0	1	1	1
gga-miR-6594-5p	tgggggtggcgtgagttgtgg	92	113	83	163	241	208
gga-miR-6595-5p	tgagatgatgaatcctttctgatca	0	0	0	0	0	0
gga-miR-6596-5p	gccgagcccgggccttccc	25	13	30	21	20	21
gga-miR-6596-3p	cggagctcggacggcgtcccga	1	1	1	0	3	0
gga-miR-6597-3p	ccttccctgacgtagaggccggcc	2	0	1	5	5	5
gga-miR-6598-5p	tgcagcaagggagaagtctgc	2	4	0	2	4	7
gga-miR-6600-3p	tgcagtgagacgggctcccacat	2	4	1	5	5	2
gga-miR-6601-3p	gatgtctgtggctctgggcag	3	6	1	12	3	7
gga-miR-6602-5p	acagggattgcagaggttggag	1	0	0	4	2	4
gga-miR-6603-3p	aaggacaagaggaaatggtttca	4	3	8	2	3	4
gga-miR-6604-5p	tggcacggtgctagggatttctgt	15	13	13	15	13	15
gga-miR-6605-5p	actgcagagcttcttgaacaaga	0	1	1	0	1	3
gga-miR-6606-5p	gaggagcgggaggagcggga	16	17	16	35	20	39
gga-miR-6607-5p	ggttggtgtgggaagtgaggatgg	4	8	1	4	0	1
gga-miR-6608-5p	tgatggggaatgaagatgaa	1	0	1	1	1	0
gga-miR-6608-3p	agcactgcaagagggagagagat	30	34	33	23	41	33
gga-miR-6609-3p	acagcccctgtgctctgaccgca	0	0	1	3	0	1
gga-miR-6610-3p	tgggtggctttggagatatgga	2	5	0	4	0	5
gga-miR-6611-5p	tgctggatccagtgacacttca	1	1	0	2	3	6
gga-miR-6612-5p	accacagggcaccaccatgctg	2	0	0	6	0	5
gga-miR-6613-3p	acactgagctggaagaatcatg	0	0	0	0	0	2
gga-miR-6614-3p	acaggacagcgagaaggc	0	0	1	2	6	2
gga-miR-6615-5p	ttggggacaccatcagaacagcca	36	25	25	37	62	48
gga-miR-6615-3p	tggcactgatgtgttctccaca	2	5	1	0	1	2
gga-miR-6616-5p	gctctgtgatggctagctgaga	2	0	0	6	5	9
gga-miR-6617-3p	tgtttcagagcaggtcagtcgtt	0	0	1	1	0	3
gga-miR-6618-5p	agaggctgctgttcctctcctg	4	3	1	3	4	2
gga-miR-6619-5p	aggagaagtgacggagcagtgc	90	52	74	196	132	175
gga-miR-6620-5p	agagatggaagcgctgcgcacgg	2	2	0	1	3	1
gga-miR-4732-5p	tggaggagggagcaggaatat	7	4	12	8	6	12
gga-miR-6621-5p	acagggattacagggctctga	0	0	0	0	4	0
gga-miR-6623-3p	acagctggagaccatcttttca	4	0	2	0	0	0
gga-miR-6624-3p	tccagggaagggcttctgttt	19	6	4	8	14	25
gga-miR-6625-5p	tgggggaactggaagcaagagt	1	0	2	6	6	3
gga-miR-6626-5p	aggagagagaagggttgct	3	0	2	3	8	0
gga-miR-6627-3p	ggaatgaaggtgatgctgtgga	16	4	7	3	6	10
gga-miR-6628-3p	cagaagtcgtggcctggcaca	0	0	0	0	0	1
gga-miR-6629-5p	ctgggaacttgaggcagctgttgagt	1	0	0	1	4	2
gga-miR-6630-3p	ctgcacaaaccgaaggcttttt	2	2	0	0	1	6
gga-miR-6631-5p	gaagagaatgctgtggttctgc	12	3	6	18	16	6
gga-miR-6632-5p	agagatgagaggagtggatgacagc	2	3	1	6	7	5
gga-miR-6633-5p	agaggaaactatggctgactgt	0	0	2	0	1	4
gga-miR-6634-5p	tctcagggttctgaaggagctggc	1	1	0	2	0	0
gga-miR-6635-5p	gtgaaggatcagaacagcgtgctt	1	0	1	11	0	4
gga-miR-6637-3p	gctgggctgtgcctgcaatcggt	2	3	2	6	6	3
gga-miR-6639-5p	tacagaacttcggcatgattgct	1	0	2	0	3	3
gga-miR-6640-5p	tctggaattgtagtagagtgtat	1	1	0	2	2	0
gga-miR-6641-5p	acagcttttttatttccagtta	3	3	4	0	2	0
gga-miR-6641-3p	ctgctgggagaaaaaagctat	0	3	4	0	2	0
gga-miR-6642-5p	ttccccgacggccgagcgggcc	22	21	27	49	46	62
gga-miR-6642-3p	cgggcggccgtcggggaaagcgg	12	9	15	18	24	35
gga-miR-6643-5p	ccagggctggcaggggagggt	2	2	3	4	4	8
gga-miR-6645-5p	tgggaggtagcagtggtggtga	40	61	41	43	75	57
gga-miR-6646-3p	tctggtggtagcagctggaagg	3	0	1	2	0	3
gga-miR-6647-5p	cgctctggccatgtgacgcagct	2	3	2	3	5	3
gga-miR-6644-3p	ggggctaagatggtacagcgga	3	5	5	2	1	0
gga-miR-6648-5p	aggagcgttcagaatgccggtg	2	1	0	2	2	0
gga-miR-6648-3p	tccggcattctgaacgctcct	19	24	17	8	32	26
gga-miR-6649-5p	tttatcacatcaatgccaagcag	12	4	0	8	9	0
gga-miR-6649-3p	tgctggcagtgctgtggtagtg	7	4	3	8	9	3
gga-miR-6650-5p	agccagcagaagagcaactgggca	7	4	3	4	4	3
gga-miR-6651-5p	accaggttgcctaaggagggg	226	198	224	247	308	355
gga-miR-6652-5p	tgggtgtatgtgggacagctc	4	1	1	0	5	2
gga-miR-3524b-3p	cacagaattgtgggatggctg	7	4	1	4	5	3
gga-miR-6653-3p	cgcgggatgcagagcaggcgc	1	1	0	3	4	3
gga-miR-6654-3p	tcagcactggggctgagctggca	2	4	2	6	4	3
gga-miR-6655-5p	tctgctaggaggctgtgtatcct	2	2	1	3	4	6
gga-miR-6656-5p	tgcagggcgagtagagaaaggcat	10	9	8	3	2	3
gga-miR-6657-3p	acatggtgggagaagggtgac	29	26	11	31	41	17
gga-miR-6658-3p	catggacgggggaaggagatagc	31	7	5	12	21	9
gga-miR-6659-3p	tttggctgccatcggacctggt	1	1	0	0	2	1
gga-miR-6660-3p	tctgacatggctctgctccgcagt	2	0	7	13	22	3
gga-miR-6661-5p	agggctgcagcatgcagaagct	3	0	2	5	4	10
gga-miR-6662-3p	aatggttgaccagtggctgaac	2	0	0	0	0	0
gga-miR-6663-5p	attgctgtgtgaggagtgctg	9	3	5	9	5	6
gga-miR-6664-3p	caggaatggtgctggaggctga	6	7	3	1	4	6
gga-miR-6665-5p	tgcctgaaggattttgatgccc	2	0	2	2	1	2
gga-miR-6666-3p	tcgggtgatgaggacaggagga	0	0	0	2	2	3
gga-miR-6667-5p	agggaaggtggcaagcatgtt	3	2	0	1	1	4
gga-miR-6668-3p	tggaatcgtggaatagcttgggt	8	11	3	15	10	15
gga-miR-6669-5p	ggtgatacgggagcaaggctgcat	6	5	5	2	4	16
gga-miR-6669-3p	ttgcagcctggccgtatctcag	4	1	5	1	7	6
gga-miR-6670-5p	gtggaatgatgatctatattctgagt	6	7	10	0	3	2
gga-miR-6671-5p	tgtcctggagtctcgtgcacac	3	5	2	2	6	3
gga-miR-6672-3p	tgggcacaaactggaagaca	1	0	1	8	6	4
gga-miR-6673-3p	acctgagaatgagatgtgctgt	0	1	0	2	2	0
gga-miR-6674-3p	caggtgtctgtggcagcctca	3	1	0	1	2	0
gga-miR-6675-5p	atacgtgaggttcattgggttc	2	2	0	0	0	0
gga-miR-6675-3p	tctctggacgtcacgtgtgagg	2	3	1	2	6	1
gga-miR-6676-3p	gcccaatgatgtctctgaggggg	5	6	3	9	3	3
gga-miR-6677-5p	ctcactgcctgccctgagcacacca	2	6	0	4	0	2
gga-miR-6677-3p	tgctcagacacgtcaggagga	2	0	0	0	2	2
gga-miR-6678-3p	taccttggacttctgaagggca	0	0	0	0	0	0
gga-miR-6679-5p	tggaagatatggtcatcactctgt	0	0	0	0	0	0
gga-miR-6680-3p	gttgctgatgaagatactgaat	3	1	0	6	3	4
gga-miR-1684b-3p	aagtatgaggaaatggagatct	5	1	1	2	18	4
gga-miR-6681-5p	tctggatcgagaaattcagcat	4	1	1	0	1	2
gga-miR-6682-3p	tggaacaaagtaggtggcgtgc	3	1	0	3	1	0
gga-miR-6683-3p	tcagagcctgggagtaaacgt	0	0	0	1	1	2
gga-miR-6684-5p	tttgctgcactgaagatg	0	2	1	2	2	2
gga-miR-6685-5p	cagcaatgcacgtgtactcag	8	6	5	7	12	3
gga-miR-6685-3p	tggtgacgcgggcattgctgc	18	9	16	8	6	9
gga-miR-6686-3p	agggcaatcctggagacgctga	3	0	1	1	1	1
gga-miR-6687-3p	agcgactgccgggaggggctcgc	9	5	18	12	20	22
gga-miR-6688-3p	tgagtcacctgaggaggctttt	1	0	0	0	0	0
gga-miR-6689-3p	tgatggcgctcgcagaactgca	2	0	3	1	1	1
gga-miR-6690-5p	tcagaaggggatggctttggctc	6	3	1	2	1	3
gga-miR-6691-5p	gtgcatgatgaacctgctgagc	12	17	9	20	6	22
gga-miR-6692-5p	tttagtagttgataggtgtgtttgga	2	2	0	1	1	0
gga-miR-6693-3p	ttttcagtctgacacagaacat	0	0	0	4	5	1
gga-miR-6694-3p	ttaagagtagggattctgttcc	2	0	1	1	0	0
gga-miR-6695-5p	ttgggaaggaacaaagcatgactt	1	5	0	1	0	1
gga-miR-6696-5p	agctgtgatctcaagcccccac	1	0	2	3	0	4
gga-miR-6696-3p	gggagacttgcctgataacagct	62	75	36	144	141	123
gga-miR-6697-5p	tccaagaacagatgacatcagc	48	4	0	1	6	3
gga-miR-6698-3p	ttaggagagagtgagaagtaagt	19	21	22	26	28	15
gga-miR-6516-5p	atgcagtaacaggtgtgagcat	85	110	90	76	108	56
gga-miR-6516-3p	catgtatgatactgcacacaacg	13	30	23	60	45	24
gga-miR-6699-5p	tgaagacctcgtgcattgtagc	3	0	0	1	0	2
gga-miR-6700-5p	ctgggattgttcaggagaggaggc	21	13	20	9	18	19
gga-miR-6700-3p	tcactctctagaactactcaaagg	1	0	2	0	6	2
gga-miR-6701-3p	attattttacagacagatcgc	18	19	15	1	18	10
gga-miR-6702-5p	caccagggcagagtagaggtgtg	5	8	2	6	7	4
gga-miR-6703-3p	cagagctctgtaggacagcaca	1	4	1	1	1	0
gga-miR-6704-5p	aacacagagagggacagagtag	2	1	0	4	3	2
gga-miR-6705-5p	aagcaatggggtaaggaacag	1	2	2	3	0	1
gga-miR-6706-5p	aggagaaatggagtgggctgag	8	3	4	2	9	9
gga-miR-6707-5p	actggaacaagctgcctggagagg	2	0	0	1	0	1
gga-miR-6708-5p	tatgggaggagcggtgagcagca	7	8	5	19	25	14
gga-miR-6709-5p	agcccggctgctaacaatgaggaga	1	0	1	4	6	0
gga-miR-6710-3p	aaactgttctcttccatctag	4	0	2	3	7	3
gga-miR-6711-5p	cacttgggattgagaagaagca	2	2	0	4	1	2
gga-miR-6712-5p	agtggtggctgagaacagtgac	2	3	5	7	1	3
gga-miR-6713-3p	aagaagctgtaatcatca	0	0	0	0	1	0
gga-miR-6714-3p	acttgctgtggaaaaggcattt	1	3	0	0	0	0
gga-miR-6622-3p	tgtggggacatttctgtggcatt	0	0	1	4	1	0
gga-miR-6543-5p	gctgttacctgagagaagatgctg	16	14	19	79	14	22
gga-miR-6543-3p	gcctcctttcaggtcact	2	3	0	2	5	2
gga-miR-6557-5p	ccggaggagcccggcgctgc	26	11	35	49	43	44
gga-miR-6557-3p	cgcgccgattgtctcctccgggcac	13	12	14	5	22	23
gga-miR-458b-5p	agtaccattcaaagagctatga	635	787	672	577	1024	748
gga-miR-458b-3p	atagctctgaaaatggcgctg	23	23	21	2	17	10
gga-miR-6562-5p	aggggaaaggaatgtgctgtgg	1	1	0	7	1	2
gga-miR-6562-3p	tcagtcatttcttgctctctgt	1	0	0	1	0	0
gga-miR-6563-5p	gttggtcggttgtgcttagaga	0	0	0	0	1	0
gga-miR-6563-3p	actgggcacactgtgactggctac	3	2	0	1	1	0
gga-miR-6599-5p	aagggaggctccggtccgctctga	8	3	4	4	3	11
gga-miR-6599-3p	tgacggatcctggctccctccg	24	31	37	47	64	48
gga-miR-7437-5p	gaacagagcgttggaaggtaggg	0	0	0	0	0	0
gga-miR-7437-3p	cttcctccaacctcagtatca	2	1	0	0	1	2
gga-miR-7438-5p	tttttcaaggggacaactcaga	0	0	0	0	0	5
gga-miR-7438-3p	tgagttgtcttcctgaatagtt	0	1	1	1	1	1
gga-miR-7439-5p	tgacttgggaacatgggaagagg	0	1	2	1	0	1
gga-miR-7439-3p	ttctccagtagttcctgagtgct	2	0	2	2	1	2
gga-miR-7440-5p	tgtttgagtgcacctgggt	0	0	0	1	1	0
gga-miR-7440-3p	tttggtgtaggccaggacagc	0	0	0	0	0	1
gga-miR-7441-5p	ctgaggagggtttgtaacatgg	3	3	0	6	3	6
gga-miR-7441-3p	atgttgggatcctcttctgca	0	0	0	6	0	0
gga-miR-7442-5p	cacaggaccatgggagcgtggc	0	0	3	0	1	3
gga-miR-7442-3p	tctgcttcctcctcctgcagc	10	13	7	29	30	20
gga-miR-7443-5p	tggtggctgccctcagggagagc	2	0	1	1	0	0
gga-miR-7443-3p	tcccttgggctgcagcaccctcc	0	0	0	2	3	0
gga-miR-7444-5p	gtaaggctccttctgacctcc	0	0	0	1	1	0
gga-miR-7444-3p	agtgttaggtgcagccttgctg	0	0	0	0	0	4
gga-miR-7445-5p	aaagttaaacagactcatccac	1	1	0	1	1	0
gga-miR-7445-3p	ggatgagtctgtttaactttat	0	1	0	0	1	1
gga-miR-7446-5p	cgccatgtccacctccgcgc	0	1	1	2	1	3
gga-miR-7446-3p	gcggacgtgtgaggaggg	0	0	0	0	3	1
gga-miR-7447-5p	aaagttggtagtgattgctgatg	2	0	0	0	0	3
gga-miR-7447-3p	tgagcactcagcccaactccta	5	4	0	4	7	0
gga-miR-7448-5p	ctcatcctccatggtctccagcaacgcc	1	0	0	1	0	1
gga-miR-7448-3p	aactgttgtagaacaggagaagc	0	0	1	0	0	0
gga-miR-7449-5p	aggtcatctagtccaacttccc	10	4	3	3	2	6
gga-miR-7449-3p	agggttggacgagatggtcttt	0	2	2	2	1	1
gga-miR-7450-5p	tctgttcttaaggaggctgaggc	0	1	0	1	0	3
gga-miR-7450-3p	cccgtttcctggaagtgatggagc	8	0	0	0	7	3
gga-miR-7451-5p	cgtgggaattaagagtggcagtc	0	0	0	0	2	0
gga-miR-7451-3p	ttgcttcttcttatcccacagt	13	12	15	9	12	3
gga-miR-7452-5p	acagggctggctgatccgtgc	24	24	12	7	24	10
gga-miR-7452-3p	gcggattcttgaaccagtcctgctgc	1	3	3	1	2	0
gga-miR-7453-5p	tcagatgtgagaactcagcagcg	0	0	0	0	1	0
gga-miR-7453-3p	cagcttttctctctggct	1	1	0	2	1	0
gga-miR-7454-5p	ttctgtgagacaaactgaagtgc	2	0	0	1	1	1
gga-miR-7454-3p	actttccagcttgcgaaagcagacag	0	0	0	0	0	0
gga-miR-7455-5p	tcgcgcggcgcggagggagcggg	15	11	4	15	10	13
gga-miR-7455-3p	cttccctccgtcggcgcgcacac	6	7	5	8	6	3
gga-miR-7456-5p	cctgcagctgcattttccctatg	1	0	2	0	1	0
gga-miR-7456-3p	cagggagatgtacctgtaggag	0	0	0	0	1	0
gga-miR-7457-5p	ggcattcatagggctgtgatcgg	0	0	0	0	0	0
gga-miR-7457-3p	acttggaggcctgtggctag	0	0	0	0	0	0
gga-miR-7458-5p	ttgcggaacaagttctcagggc	3	3	4	6	7	3
gga-miR-7458-3p	cactgggatcatctcagcagag	0	0	0	0	0	0
gga-miR-7459-5p	ggctttgagacagtctttctcagt	0	1	0	0	0	1
gga-miR-7459-3p	tgggatagtactgtatgaggcgt	0	0	1	0	0	0
gga-miR-7460-5p	gatggcagagccctcagactgaggc	1	2	2	1	0	7
gga-miR-7460-3p	cctgactgagctctgctttctc	2	5	1	1	3	1
gga-miR-7461-5p	tctgtgatcaggcaggagatgat	2	3	0	1	0	0
gga-miR-7461-3p	catggctggaatgtggtcatggatg	0	0	1	2	0	0
gga-miR-7462-5p	caacctcatttctagcttctgg	3	1	2	1	1	3
gga-miR-7462-3p	ggaagcttgaaataaggttgaa	11	3	4	4	7	7
gga-miR-7463-5p	tgagtctccttgaaagtaatgg	3	0	1	0	0	0
gga-miR-7463-3p	attactttcaatgggactaagt	0	1	0	0	0	0
gga-miR-7464-5p	caatggctcagtgcagtgccgtt	0	0	0	1	2	0
gga-miR-7464-3p	tggcactgcactgagtcattggc	1	0	0	0	0	0
gga-miR-7465-5p	tcagatagctgatactccgc	0	0	0	0	0	0
gga-miR-7465-3p	agagtgtctgttacctgacc	0	0	0	0	0	0
gga-miR-7466-5p	ctggccactctgggaggctc	2	1	2	0	0	3
gga-miR-7466-3p	ttttcctgtagaggaagcaggag	0	0	0	0	0	0
gga-miR-7467-5p	gccagcgcggtggtgatggtgcc	113	89	81	36	26	33
gga-miR-7467-3p	caccacagccaccacgctgacgc	103	84	75	19	41	27
gga-miR-7468-5p	tctcacagctccttgcatttag	15	3	3	4	5	4
gga-miR-7468-3p	tgatggaagatgttgagcaggcc	0	1	1	0	0	0
gga-miR-7469-5p	tttgcaatgcaattttacagtag	2	0	0	0	0	3
gga-miR-7469-3p	tttgtgtgcttgcattgcaaagg	0	0	0	0	1	0
gga-miR-7470-5p	tgtgatcttgaagaacgtgggc	0	0	0	0	0	0
gga-miR-7470-3p	ccctgtgctttaggagagcaaaa	2	0	0	4	3	3
gga-miR-7471-5p	gtcggtgccgtgcggggc	1	1	1	2	1	2
gga-miR-7471-3p	cccgagcggtgctgtggcgg	1	2	2	3	3	2
gga-miR-7472-5p	atgtgctggagatgaagctgga	1	4	2	4	17	9
gga-miR-7472-3p	cagctcctctccatcactctgc	2	5	2	2	4	2
gga-miR-7473-5p	aagagatttacatgcgtaactcc	0	3	12	0	1	0
gga-miR-7473-3p	acttaggcacgtaaatctctcgt	3	1	1	0	2	0
gga-miR-7474-5p	gtacggagttggtgaaccactgg	2	0	0	0	1	1
gga-miR-7474-3p	atttgtggttcctactccgccaaa	1	0	0	0	0	0
gga-miR-7475-5p	ccgccgccgccgcgccctcc	229	253	249	339	447	384
gga-miR-7475-3p	acgggcgggtgggcgcggt	0	6	4	7	4	11
gga-miR-7476-5p	tcttagctcatctgatgtgaag	2	3	1	0	1	4
gga-miR-7476-3p	tcacaacagtgggctgaatgc	1	4	1	0	3	2
gga-miR-7477-5p	acagcgcggatcggggctgggag	51	50	44	81	38	78
gga-miR-7477-3p	taccgccccgttctgcgctcgga	1	1	1	2	2	3
gga-miR-7478-5p	tacctgtgtgactgtggagagga	0	0	0	0	3	1
gga-miR-7478-3p	ctacatgcacgggcaggtgag	1	0	1	4	1	1
gga-miR-7479-5p	tagtaagcagagatttgcta	2	1	0	1	0	0
gga-miR-7479-3p	gtagatgtcatgtcatgactggc	2	0	0	0	0	1
gga-miR-7480-5p	ttctgaacgagactgaaggaagc	0	0	0	4	0	0
gga-miR-7480-3p	ttctctaaagcgtggacagaca	1	0	0	0	0	1
gga-miR-7481-5p	ctttcctgtaggagccaggaaga	0	0	1	2	1	0
gga-miR-7481-3p	ttcagctctggtctggggaagga	1	0	0	2	0	0
gga-miR-7482-5p	cctgggcttgttcactcaccagaga	1	0	0	0	0	0
gga-miR-7482-3p	tctgcagacacacaagccagaga	2	0	0	3	0	1
gga-miR-7483-5p	gcatggtgtagtgacgcaggcag	0	0	0	0	0	0
gga-miR-7483-3p	gccataagtacctgcaaggcaa	0	0	0	1	0	0

## Sheet: Novel miRNA
The novel miRNAs identified in all libraries
microRNA	Sequence	V_1(TPM)	V_2(TPM)	V_3(TPM)	M_1(TPM)	M_2(TPM)	M_3(TPM)
novel-miR-chr6_19095_star	gcctggttagtacttggatggga	3276	3484	4997	643	1302	1243
novel-miR-chr6_19095_mature	ggaataccgggtgctgtaggct	21074	89417	30239	226104	10886	8691
novel-miR-chr1_2186_mature	ggaataccgggtgctgtaggct	25107	95139	36437	228677	11905	10085
novel-miR-chr1_2186_star	ggctggagcacctcttct	14	17	16	6	11	38
novel-miR-NT_461584_42951_star	gcatcgggcctggttagtact	59	61	69	61	70	62
novel-miR-NT_461584_42951_mature	ggaataccgggtgctgtaggct	15151	79850	21640	212954	8328	6234
novel-miR-chr12_26532_mature	caacggaatcccaaaagcagc	39357	45155	38630	42888	70680	57769
novel-miR-chr12_26532_star	ctgccctgggatttcgttac	106	91	75	71	128	104
novel-miR-NT_461576_42931_star	gcctggttagtacttggatgg	950	1196	1386	553	2226	1314
novel-miR-NT_461576_42931_mature	aataccgggtgctgtaggct	5127	15018	9027	83286	4574	2756
novel-miR-NT_456617_41372_mature	gccgccggtgaaataccactac	19243	31715	31994	4438	20062	20717
novel-miR-NT_456617_41372_star	tgatcgtttttcacttacccggtggag	509	739	779	465	841	851
novel-miR-NT_456697_41491_star	aagtgggagccccgcggtc	2625	4065	4939	2417	4603	5427
novel-miR-NT_456697_41491_mature	gccgccggtgaaataccactac	15959	19030	28513	2955	15790	15868
novel-miR-chr12_26534_mature	aatgacacgatcactcccgctgag	46451	40825	37184	26667	52962	41038
novel-miR-chr12_26534_star	ccatcggggatgtcgtgtctgtc	367	363	261	195	371	207
novel-miR-chr33_37149_star	cgaggttctgtcctacactccggc	226	223	226	241	340	377
novel-miR-chr33_37149_mature	tcagtgcatcacagaacttgg	8423	9991	7831	7595	12190	8316
novel-miR-NT_456375_40839_star	aggtggtagaataagtgggaggc	3168	4081	3613	4759	6561	7418
novel-miR-NT_456375_40839_mature	cgccggtgaaataccactac	2274	1346	3841	691	3144	3437
novel-miR-NT_456603_41344_mature	gggccgagggagaggaccgccg	23887	27958	31177	23994	30532	34347
novel-miR-NT_456603_41344_star	ggagggccccccgcggccgg	1031	1285	1138	1162	1570	1460
novel-miR-chr13_27727_mature	gtccagttttcccaggaatccc	1834	2104	2113	2788	3960	4201
novel-miR-chr13_27727_star	ggattcctggaaatactgttc	11	13	5	13	33	11
novel-miR-chr4_15248_star	cgggtggatcacgatgcaattt	99	104	67	24	90	53
novel-miR-chr4_15248_mature	aattgcacggtatccatctgt	6129	5507	5009	1829	4285	2916
novel-miR-NT_456464_41105_mature	cgatcgaaagggagtcgggt	5231	5152	5509	1612	4007	4503
novel-miR-NT_456464_41105_star	cccgaatccggagcggcgg	2220	2755	3517	1649	3036	3551
novel-miR-chr13_27730_star	aggtgcagtgctgcatctctg	6	5	4	13	22	10
novel-miR-chr13_27730_mature	tgagatgaagcactgtagctc	650	718	507	1146	1401	1001
novel-miR-NT_463498_43744_star	gcctgcaggtggccag	7	3	5	50	7	7
novel-miR-NT_463498_43744_mature	gtcccatctggggtgcc	165	163	116	1054	377	315
novel-miR-chrw_37788_star	gcctgcaggtggccag	2	3	4	51	9	7
novel-miR-chrw_37788_mature	gtcccatctggggtgcc	180	172	127	999	349	321
novel-miR-chr18_30955_star	acaatatcctggtgctgagtgag	73	63	60	84	73	98
novel-miR-chr18_30955_mature	tccagcatcagtgattttgtt	1260	1447	1008	166	355	229
novel-miR-NT_456456_41084_star	aagtggagcccgcggtc	26	11	26	13	21	19
novel-miR-NT_456456_41084_mature	gccgccggtgaataccactac	638	286	1501	323	1188	759
novel-miR-chr20_33117_mature	ttcatcctcctcatcttcgtcct	393	524	461	112	364	292
novel-miR-chr20_33117_star	ggaagaagaggggaggggag	24	15	17	28	53	35
novel-miR-chr19_31738_mature	aacagtaagagttgatgtgcg	262	231	163	260	390	317
novel-miR-chr19_31738_star	gcatgtgagctcctactgccg	1	1	0	3	6	4
novel-miR-chr4_13852_mature	ggctgggagccacgatt	8033	5208	2705	4658	5316	5508
novel-miR-chr4_13852_star	ggggtggcctgctcattt	0	2	0	1	0	2
novel-miR-chr3_12489_mature	cagcttacacctgaaaga	3305	3426	2301	2699	2772	2284
novel-miR-chr3_12489_star	cttgctacttaggttttatga	1	0	0	0	0	0
novel-miR-chr19_31905_star	tgagggcagagctgcagcctcacatt	10	7	11	24	27	18
novel-miR-chr19_31905_mature	ttggtggctgcatgctctcag	234	239	262	260	472	368
novel-miR-NT_456631_41419_mature	ctgaggtgggatcccggggcgg	7247	6092	7818	4463	7368	8904
novel-miR-NT_456631_41419_star	agccccgggcgcaccaccgc	1066	1180	1679	685	1143	1566
novel-miR-NT_464368_44249_mature	gtcctgccgcggtcgcc	123	176	84	971	236	235
novel-miR-NT_464368_44249_star	gaggagcgctggcgcggct	0	1	1	0	0	0
novel-miR-chr10_24752_star	gccgccggcgccgagca	1	6	1	1	0	1
novel-miR-chr10_24752_mature	gcacagccccggtagcg	227	227	155	234	226	249
novel-miR-NT_476557_46951_mature	tgaggtagtcggttgtattgtt	159	170	115	79	184	92
novel-miR-NT_476557_46951_star	cgatgcagccgactactttcc	74	69	39	27	55	51
novel-miR-NT_467319_44985_mature	tgaggtagtcggttgtattgtt	139	163	124	67	166	91
novel-miR-NT_467319_44985_star	cgatgcagccgactactttcc	81	69	85	36	80	62
novel-miR-chr20_32713_star	aggactgtctaacctgagaat	116	103	107	141	201	140
novel-miR-chr20_32713_mature	atctcaggttcgtcagcccat	191	151	189	91	229	146
novel-miR-chr7_20287_star	gcaacttgtgcagct	3	1	0	0	0	0
novel-miR-chr7_20287_mature	gtccctgttcgggcgcc	308	340	230	277	292	193
novel-miR-NT_478327_47183_star	gcaacttatgcagct	1	0	1	0	1	2
novel-miR-NT_478327_47183_mature	gtccctgttcgggcgcc	251	281	148	196	187	149
novel-miR-NT_472997_46226_star	gggtgccattggggtcag	4	4	2	1	7	8
novel-miR-NT_472997_46226_mature	tgggggtgccgttggggtcag	48	58	47	43	89	61
novel-miR-NT_472997_46221_mature	tgggggtgccgttggggtcag	63	69	36	40	100	62
novel-miR-NT_472997_46221_star	tgacccccacgtgccccccag	127	112	118	113	164	102
novel-miR-NT_472997_46223_mature	tgggggtgccgttggggtcag	49	47	21	28	64	60
novel-miR-NT_472997_46223_star	tgtcccatagggggtgccat	2	6	6	8	16	7
novel-miR-chr4_14747_star	gtggatacgggtgc	2	0	0	2	0	2
novel-miR-chr4_14747_mature	tgcccgcattctccacc	109	146	74	629	136	90
novel-miR-chr1_5132_star	cctttagatatttataaacat	10	6	9	3	9	11
novel-miR-chr1_5132_mature	tgtttatagatatcaaaaggg	335	366	357	332	672	482
novel-miR-chr10_25222_star	tgggcacaaagagggcagtggg	5	2	3	23	16	8
novel-miR-chr10_25222_mature	tcatgccctctctgtgccag	174	174	167	255	302	262
novel-miR-chr1_1451_star	ttgttcctcggggcagagagt	0	1	0	0	0	0
novel-miR-chr1_1451_mature	gtagtcgtggccgagtggttaag	376	390	275	309	448	334
novel-miR-chr1_1449_star	ttgttcctcggggcagagagtaca	3	0	0	0	1	0
novel-miR-chr1_1449_mature	gtagtcgtggccgagtggttaag	341	368	257	279	457	310
novel-miR-chr2_9826_star	tgtgactcctacccaggacgttg	0	0	0	0	0	0
novel-miR-chr2_9826_mature	gacgaggtggccgagtggttaagg	2540	2953	2145	1422	2448	1932
novel-miR-chr3_10038_mature	tacctggttgatcctgc	1502	1010	556	507	569	551
novel-miR-chr3_10038_star	tagcggtcaatctctgc	3	1	1	0	0	3
novel-miR-chr5_16509_star	ggacggggctgggatccagga	17	7	7	58	71	94
novel-miR-chr5_16509_mature	tttgggtgccagccccgttgc	169	200	216	180	226	154
novel-miR-NT_456237_40350_mature	cggacaggattgacaga	545	649	495	478	969	656
novel-miR-NT_456237_40350_star	ctcgatccgtggggt	31	36	23	5	34	25
novel-miR-chr1_3045_mature	tttggcaatggtagaactcacac	133	177	163	110	162	126
novel-miR-chr1_3045_star	tggttctagacttgccaact	2	2	4	1	1	2
novel-miR-NT_456483_41126_mature	tgcgccgcgaccggctccggga	3182	3663	5812	2551	4010	4728
novel-miR-NT_456483_41126_star	gccggggcaggtggcccggcgcgc	79	96	79	103	119	146
novel-miR-NT_463474_43731_star	gcatcccctctcagccggacctgca	2	2	0	3	3	2
novel-miR-NT_463474_43731_mature	gcgggtcccatctgggtgcc	35	27	47	670	484	276
novel-miR-chr14_28165_star	cgtggggggcggggggggtggagg	6	5	3	2	5	14
novel-miR-chr14_28165_mature	tcccacccctgtgctccacag	140	125	79	48	134	82
novel-miR-chr1_4771_mature	gggggaggcccaagccag	4027	3338	1701	9300	6006	7143
novel-miR-chr1_4771_star	tgttttggtgcagtttgtttttt	3	0	0	0	0	2
novel-miR-NT_456603_41346_star	gcgcgcggctcggcgcg	436	561	532	502	610	822
novel-miR-NT_456603_41346_mature	gcgggcgaggccgcggg	1001	1092	1197	1412	2202	1969
novel-miR-chr5_18170_star	cctttcactctcagcata	1	1	1	2	0	0
novel-miR-chr5_18170_mature	ttgcagtgatgaaagtg	1465	1272	975	1008	1062	897
novel-miR-NT_464416_44266_star	gcgcgccaaaggtgtccc	338	226	175	1365	1127	943
novel-miR-NT_464416_44266_mature	gtcccttcgtggtcgcc	63	42	51	410	63	82
novel-miR-chr23_34094_mature	acccaacgagggcatccggagaag	418	438	267	406	649	655
novel-miR-chr23_34094_star	ctctctcggctctgtccgtgtggcg	0	0	5	10	9	7
novel-miR-chrw_37778_star	gtgtcccctctctcagcctgt	332	383	132	601	411	460
novel-miR-chrw_37778_mature	cgggtcccacctggggtgcc	69	62	47	256	243	210
novel-miR-NT_469896_45527_star	gtgtcccctctctcagcctgt	316	396	137	607	386	482
novel-miR-NT_469896_45527_mature	cgggtcccacctggggtgcc	81	57	40	261	266	193
novel-miR-chrw_37747_star	gtgccaaaggtgtcccctc	283	356	109	539	333	397
novel-miR-chrw_37747_mature	cgggtcccacctggggtgcc	73	69	51	249	261	170
novel-miR-chrw_37751_star	gtgtgccaaaggtgtcccct	349	237	186	1374	1297	922
novel-miR-chrw_37751_mature	cgggtcccatttggggtgcc	90	55	43	230	256	208
novel-miR-chr1_3047_mature	tttggcactagcacatttttgc	85	89	91	23	57	48
novel-miR-chr1_3047_star	caattatgtgtagtgccaata	4	11	3	1	0	0
novel-miR-chr4_13929_star	cgctcggttcggagggccgcc	1	3	2	1	2	1
novel-miR-chr4_13929_mature	gggcgcgaggggcggcgg	548	882	478	518	612	689
novel-miR-chr20_33194_star	caagtgctctaaaggatgaa	0	1	0	1	0	0
novel-miR-chr20_33194_mature	tcatgactgatgcttga	1583	136	106	96	150	82
novel-miR-NT_457244_41905_star	cggccgcgactctggacgcgc	447	576	475	512	603	681
novel-miR-NT_457244_41905_mature	cccttcccgtggatcgc	699	596	381	376	484	505
novel-miR-NT_470443_45653_mature	ttcctatggggtccctatggg	176	224	164	61	146	75
novel-miR-NT_470443_45653_star	ctgtggggtctttatgggtcc	20	22	11	12	19	19
novel-miR-chr5_16933_star	tctttttgcggtctgggcttg	32	27	24	7	15	11
novel-miR-chr5_16933_mature	aagcccttaccccaaaaagca	105	99	66	76	129	62
novel-miR-chr2_8430_star	ggggcctcccgcacgcttctgt	2	0	4	1	3	4
novel-miR-chr2_8430_mature	tctgggggtgcggagggtactg	34	31	30	44	78	54
novel-miR-chr2_8429_mature	tctgggggtgcggagggtactg	36	24	17	37	64	58
novel-miR-chr2_8429_star	ggtgcccgacctgagcg	0	0	0	0	0	1
novel-miR-chr9_23653_mature	tctagagtggtgattgtactg	15	19	29	18	32	18
novel-miR-chr9_23653_star	agtagaagttaccacttattga	1	0	2	0	0	0
novel-miR-NT_461686_43000_mature	tctagagtggtgattgtactg	17	28	23	15	50	21
novel-miR-NT_461686_43000_star	agtagaagttaccacttattga	1	0	0	2	0	0
novel-miR-chr3_12726_star	gcccgctccctcctccca	14	11	18	21	18	24
novel-miR-chr3_12726_mature	ggcgcgaggggcggcgg	161	252	114	148	162	149
novel-miR-chr1_3157_star	cttggcagctcagctgtggca	0	2	1	7	0	1
novel-miR-chr1_3157_mature	tctacactggaagctgcatgc	38	48	62	27	57	36
novel-miR-NT_474180_46492_mature	ctttttgcggtctgggcttgc	23	27	9	8	13	6
novel-miR-NT_474180_46492_star	tcctttttggggtaagggctt	2	3	3	3	4	0
novel-miR-NT_472636_46129_mature	ctttttgcggtctgggcttgc	21	21	16	6	15	3
novel-miR-NT_472636_46129_star	tcctttttggggtaagggctt	5	5	2	3	5	3
novel-miR-NT_456234_40276_mature	cgggcgaggccgcgggg	784	1015	718	981	1026	1125
novel-miR-NT_456234_40276_star	acggcggaccggcgccggg	7	24	16	7	10	4
novel-miR-chr6_19385_star	gcttctgataggtggtgattt	1	7	1	2	0	1
novel-miR-chr6_19385_mature	gatcactcttgtccgaaagcg	37	40	27	26	38	46
novel-miR-chr19_32304_star	caccttggctctagactgcttac	4	3	5	0	6	3
novel-miR-chr19_32304_mature	taacagtctacagtcatggcta	84	72	55	8	45	25
novel-miR-chr26_35682_star	tgggggggcacagggacagtg	10	15	11	21	31	24
novel-miR-chr26_35682_mature	tgagtccctgccccctccctg	38	59	32	63	63	45
novel-miR-chr23_34333_star	cacggaggtgggatcccgggga	4	4	6	10	12	12
novel-miR-chr23_34333_mature	ccccgccgccgccgcgc	278	309	209	229	322	331
novel-miR-chr18_30850_mature	ttgcaatgatgaatcaga	314	250	200	161	244	184
novel-miR-chr18_30850_star	tattcatctgcaca	0	0	0	0	0	1
novel-miR-chr15_28936_mature	gaggcggcggtcgggacgcg	78	77	67	160	175	157
novel-miR-chr15_28936_star	gcggcccgccgcggccctca	21	8	17	22	24	50
novel-miR-NT_461610_42974_mature	ggtcggcctggttagtac	49	17	50	48	72	58
novel-miR-NT_461610_42974_star	gggataccgggtgtgtaggctt	20	22	30	123	41	22
novel-miR-chr26_35745_mature	tcaagtccctgttcgggcg	866	1178	1828	390	631	596
novel-miR-chr26_35745_star	gccttttgctgtgggatttgga	1	0	0	1	0	2
novel-miR-chr8_21827_star	attaatcacacttagtt	2	2	4	7	3	9
novel-miR-chr8_21827_mature	acaaatgatgattaaaacctta	224	330	238	31	66	66
novel-miR-NT_463422_43575_star	ggcctcgccgccccgcc	15	18	12	12	17	22
novel-miR-NT_463422_43575_mature	gcgcccagcgccgaatccc	5198	5006	4352	3246	4795	4879
novel-miR-NT_463514_43750_star	ggcctcgccgccccgcc	11	28	6	19	24	13
novel-miR-NT_463514_43750_mature	gcgcccagcgccgaatccc	5186	4902	4403	3357	4720	4961
novel-miR-chr2_9152_star	gctgataggaggaactg	0	0	1	7	0	1
novel-miR-chr2_9152_mature	agcattcagcttacacc	1648	1084	676	1246	758	776
novel-miR-chr17_30153_star	gttcaggtttctgtaa	2	0	0	1	0	0
novel-miR-chr17_30153_mature	tgcagatgatgtgaaaa	198	203	82	130	195	126
novel-miR-NT_461579_42933_star	tgggaagagggctggagcc	5	4	1	16	4	3
novel-miR-NT_461579_42933_mature	gcctacggccatcccac	950	798	1013	741	1846	1482
novel-miR-chr4_15165_mature	tgcttttccctgcccacccag	14	28	19	36	82	46
novel-miR-chr4_15165_star	tgctgcgggagtttcagaggctg	0	4	1	1	16	2
novel-miR-NT_456483_41128_mature	gaccggggcggactgcg	345	292	318	227	281	369
novel-miR-NT_456483_41128_star	cccccgccccacg	10	11	12	3	9	14
novel-miR-chrz_39174_star	tgtacctctaaagctcat	1	0	1	1	1	0
novel-miR-chrz_39174_mature	ctggtgtagtggtatcaag	511	373	606	304	530	1108
novel-miR-chr1_3678_star	agcagagccccaggcaacatgct	4	2	1	1	6	6
novel-miR-chr1_3678_mature	tctttcctgtaggactctgctt	53	52	59	11	29	14
novel-miR-NT_456292_40602_star	ggttgatcctgccagctag	4714	4404	2391	505	1119	809
novel-miR-NT_456292_40602_mature	ttgtctcaaagattaagcc	235	364	329	123	298	178
novel-miR-chr10_24209_star	ggcgggggcgcggggtgctgag	39	16	7	6	7	10
novel-miR-chr10_24209_mature	tcagcacccctccgtccccgcag	73	79	49	70	133	90
novel-miR-chr11_25646_mature	gctctccccggggctcc	713	516	600	1556	1274	1341
novel-miR-chr11_25646_star	cggccatccggggaacaac	0	0	0	0	0	0
novel-miR-chr3_11399_star	ggcgggcgggcggcggggccgg	28	14	8	32	34	38
novel-miR-chr3_11399_mature	tcaccctgccctctccccgcag	8	35	18	47	48	29
novel-miR-chr19_32296_star	agggacagcaggagcctcat	1	0	1	2	1	1
novel-miR-chr19_32296_mature	tagggctgctgctgaattcctg	32	32	33	42	53	35
novel-miR-chr19_32295_mature	tagggctgctgctgaattcctg	48	28	42	35	46	33
novel-miR-chr19_32295_star	agaaagcagctcagtgcccctc	2	2	11	6	4	3
novel-miR-chr7_21098_star	gggagctttggtgatgagctg	10	23	5	10	31	13
novel-miR-chr7_21098_mature	agtcagaaccaaacctccac	19	14	13	20	34	29
novel-miR-chr19_31796_mature	ggcggcgcggccgcggg	12	28	11	14	22	14
novel-miR-chr19_31796_star	tcgcggcgtctcacctcagcct	7	4	0	6	8	2
novel-miR-chr19_31795_star	tctcctcgccgccccgcca	9	1	6	4	7	5
novel-miR-chr19_31795_mature	ggcggcgcggccgcggg	16	38	11	19	20	19
novel-miR-chr1_759_mature	actgcgctccgagcgtgtgtg	70	85	56	18	36	25
novel-miR-chr1_759_star	gagctcgttcggtgttcagct	44	30	19	11	48	34
novel-miR-chr19_31939_star	attgattcattctttgctctt	1	9	2	1	0	1
novel-miR-chr19_31939_mature	agtgcaaattatgaataatg	66	60	61	92	125	96
novel-miR-chr28_36427_star	agcgggggcgggccgggccgc	20	42	11	42	40	33
novel-miR-chr28_36427_mature	ctgaccgctctctcccgcag	35	34	34	29	50	37
novel-miR-chr4_14648_mature	gacctacctataactttc	1025	669	653	92	91	63
novel-miR-chr4_14648_star	actgttggtgtagtttc	0	0	0	2	0	0
novel-miR-NT_456376_40848_mature	ggcagctcccgggaaac	1202	1306	2101	548	1233	1911
novel-miR-NT_456376_40848_star	gttcccgggggggcag	152	131	171	164	221	209
novel-miR-chr3_13449_mature	agtgcagtctgttgcagcgtggc	49	20	37	39	58	66
novel-miR-chr3_13449_star	cagcgctgggcagtgcactg	16	11	11	19	16	7
novel-miR-chr4_16057_mature	gcactgaagatgccaag	224	200	51	324	175	192
novel-miR-chr4_16057_star	ttggtgacttttgtggt	0	0	1	0	1	0
novel-miR-chr11_26030_star	tggggatagtgggagggtgggat	15	17	11	24	15	25
novel-miR-chr11_26030_mature	tctctcctctctctacccaca	36	50	31	24	63	22
novel-miR-NT_456849_41661_star	acgaggcgccgccgcccgc	368	425	281	315	411	430
novel-miR-NT_456849_41661_mature	cgcggcggcggcgactctgga	1768	2463	2237	1340	2353	2483
novel-miR-NT_472990_46217_star	tggggggagaagggggcgggg	3	5	2	2	2	10
novel-miR-NT_472990_46217_mature	tccgcccccttttgctcgtag	8	22	16	12	32	35
novel-miR-chr32_37049_mature	gtgagcggccaggcagcacag	30	27	22	44	38	40
novel-miR-chr32_37049_star	tgtctgtctgcccgcagcc	1	0	1	2	3	1
novel-miR-NT_474846_46662_star	cgggggggcggggggcggt	19	25	18	23	36	55
novel-miR-NT_474846_46662_mature	catccctcacatcgccccacag	35	31	28	15	34	45
novel-miR-chr18_30937_star	gggaggaggaggaggcac	14	8	8	21	30	18
novel-miR-chr18_30937_mature	tgaccacctctctcattgcag	12	22	29	18	50	30
novel-miR-NT_471428_45835_star	ggggactcaatgggttggat	4	2	3	7	6	14
novel-miR-NT_471428_45835_mature	ttggattggggggggggtct	51	48	38	24	42	35
novel-miR-chr11_25302_mature	tgcccctatgccagtgctcag	18	21	29	19	23	19
novel-miR-chr11_25302_star	tgatcctgcgcacgcag	0	0	0	0	0	0
novel-miR-chr28_36581_star	ctgtgccccattcctgccct	0	0	1	0	0	4
novel-miR-chr28_36581_mature	gtgcagtgctgggggcacagc	79	68	67	52	81	103
novel-miR-chr8_21999_star	cggtggggagctgggggtgtgctgg	5	1	2	7	3	2
novel-miR-chr8_21999_mature	tcacatctgctgctcccttccag	53	22	32	18	33	18
novel-miR-chr1_5904_star	tccgcaccccgacgcggctcctcc	2	0	0	1	0	1
novel-miR-chr1_5904_mature	gaggaggaggaggaggaggaggag	440	636	557	656	907	898
novel-miR-chr4_15239_mature	ggctgagctgcggcgcttcc	48	34	25	22	32	21
novel-miR-chr4_15239_star	gaagcaccgctgctcttcc	7	12	5	7	11	9
novel-miR-chrw_37794_star	gtcctgcagccggacag	19	9	10	24	11	24
novel-miR-chrw_37794_mature	tgtcccatctggggtacc	37	22	12	60	33	25
novel-miR-chr19_31695_star	tgcgcctcgcccttcttcac	0	1	0	1	2	2
novel-miR-chr19_31695_mature	tgcggaaggcgcaggcgtcg	10	15	13	15	29	31
novel-miR-chr1_1639_star	ataaggtattttg	1	0	0	0	0	0
novel-miR-chr1_1639_mature	agagttttgatctcttc	142	77	42	73	52	71
novel-miR-chr28_36824_star	tggggccagtctgcatgc	2	3	1	1	4	1
novel-miR-chr28_36824_mature	tacagcacggctgacctcag	11	19	4	28	46	16
novel-miR-chr4_15149_mature	tgacggccgctctccccgcag	12	23	22	29	50	41
novel-miR-chr4_15149_star	tgcaggtgcagggccagag	4	2	1	2	0	0
novel-miR-NT_464201_44120_mature	tggggctgcagggctgggagatg	36	30	23	19	56	31
novel-miR-NT_464201_44120_star	atcacagcccttccgcccccc	62	40	51	30	55	47
novel-miR-chr1_13_star	acgcagcacgcaggagagccga	45	60	46	59	72	54
novel-miR-chr1_13_mature	ctgctccctcccggctgcctg	57	49	35	23	30	26
novel-miR-chr13_27384_mature	tcgcccttccctggctgacc	29	77	18	22	36	16
novel-miR-chr13_27384_star	accggctgggaatggaggt	3	6	1	8	7	10
novel-miR-chr27_36111_star	cgtacccccacccgcacatacacc	38	27	20	26	23	43
novel-miR-chr27_36111_mature	gctgggcgggtgggggcacgg	5	20	7	35	26	44
novel-miR-NT_467389_45007_star	gcgtgccaaaggtgtcccc	0	0	1	0	1	1
novel-miR-NT_467389_45007_mature	gggtcccatctggggcgcc	34	44	19	171	27	25
novel-miR-NT_466390_44820_star	gcgtgccaaaggtgtcccc	0	0	0	0	1	2
novel-miR-NT_466390_44820_mature	gggtcccatctggggcgcc	29	45	17	185	36	44
novel-miR-NT_467586_45034_star	gtgcggttgccagaagaagaag	184	182	178	322	580	382
novel-miR-NT_467586_45034_mature	ttcctcttctcttccgcccca	24	33	21	22	27	19
novel-miR-NT_462721_43263_star	gtgcgttgcagaagaagaag	193	189	154	323	557	340
novel-miR-NT_462721_43263_mature	ttcctcttctcttccgcccca	21	35	24	12	26	20
novel-miR-NT_465029_44471_mature	tggtggagctgcggggttccg	40	25	24	22	24	27
novel-miR-NT_465029_44471_star	ggtgctccgctgctccacgt	8	4	4	8	11	11
novel-miR-NT_465863_44727_mature	tggtggagctgcggggttccg	25	26	14	22	31	42
novel-miR-NT_465863_44727_star	ggtgctccgctgctccacgt	1	6	1	5	5	10
novel-miR-chr1_3858_star	actatattgaggcagcatgga	0	0	0	1	2	2
novel-miR-chr1_3858_mature	taatgtctgcctccatgttcag	39	27	21	9	11	20
novel-miR-chr15_29381_mature	ggagatgaagcactgtagct	7	5	4	15	12	14
novel-miR-chr15_29381_star	gcacagagctcataccctcca	0	0	0	1	1	1
novel-miR-chr2_6447_star	agtagcacctggtattgcac	0	1	1	1	3	4
novel-miR-chr2_6447_mature	tgtcttacagcagatgctactc	25	13	15	0	6	17
novel-miR-chr3_11531_star	ggctgcgtgcgggtctgcgtgc	1	1	1	4	5	2
novel-miR-chr3_11531_mature	cagcagactgcggacgcgctc	21	11	18	4	6	8
novel-miR-chr3_10608_mature	tgctcggggatcggggcagtg	16	26	9	6	20	16
novel-miR-chr3_10608_star	accgccccggcccccgggctg	15	4	6	2	2	3
novel-miR-chr19_31550_mature	agcagggacacatccagtgg	10	34	11	18	44	22
novel-miR-chr19_31550_star	cactgtgtgctggccatgcag	0	1	0	1	1	0
novel-miR-chr1_683_star	ataactgcatgttagctttctgttct	0	3	3	0	4	0
novel-miR-chr1_683_mature	ggacatggctggtatgcagacatt	30	34	35	28	30	30
novel-miR-NT_468399_45253_star	agtcgtgcaacactacagccgtgctg	1	3	6	3	9	8
novel-miR-NT_468399_45253_mature	agcagtggtgtaacacaacgg	12	17	2	19	26	27
novel-miR-NT_470952_45755_star	agtcgtgcaacactacagccgtgctg	8	3	7	5	6	12
novel-miR-NT_470952_45755_mature	agcagtggtgtaacacaacgg	10	20	4	14	23	30
novel-miR-chr3_11773_star	ggggggggcagcgtggggggtgcgag	4	5	5	1	6	10
novel-miR-chr3_11773_mature	tccgtgcccccttccccccag	30	31	14	38	69	71
novel-miR-NT_469192_45363_star	tgggggggtcagtg	13	11	2	13	15	4
novel-miR-NT_469192_45363_mature	attgatgatgtagcctgaa	24	9	22	12	24	14
novel-miR-chr4_14857_star	gcttttccccttcacat	2	0	0	5	1	1
novel-miR-chr4_14857_mature	ccccaggggggaacaca	152	125	83	209	153	196
novel-miR-NT_465622_44689_star	gaagatccccagtacccaggt	1	0	0	0	3	0
novel-miR-NT_465622_44689_mature	ccccagggggggccaca	139	126	59	119	107	110
novel-miR-chr12_26999_mature	ggcgagctcagggaggc	45	91	55	121	115	115
novel-miR-chr12_26999_star	gctctttgggagtggccg	2	0	0	0	0	0
novel-miR-chr15_29642_star	tgggaaggggggagcattgggtggc	2	0	4	1	3	1
novel-miR-chr15_29642_mature	tccccactgctcccccacag	15	7	12	39	22	20
novel-miR-chrz_39896_star	cgccgcgctccgcgggt	1	1	4	9	6	5
novel-miR-chrz_39896_mature	tgcgaggggcggcggcgg	45	33	33	24	49	53
novel-miR-chr4_16201_mature	ggcgaggggcggcggcgg	28	24	27	27	46	37
novel-miR-chr4_16201_star	ggccgctgctctgggagctcg	1	3	0	0	0	0
novel-miR-chr1_5224_star	cgcctcgctgcgggcggcg	7	2	3	4	3	6
novel-miR-chr1_5224_mature	ggcgaggggcggcggcgg	114	175	113	113	239	213
novel-miR-chr1_5223_mature	ggcgaggggcggcggcgg	114	172	141	107	226	206
novel-miR-chr1_5223_star	ggaggtccctctgcggcg	23	25	7	44	17	29
novel-miR-chr12_26470_mature	agatactcactgtccaataca	12	3	5	26	45	15
novel-miR-chr12_26470_star	gattggatacagacct	0	0	1	1	7	0
novel-miR-chr15_29361_mature	tgacaccgctgtgctctgccccag	11	15	21	7	10	4
novel-miR-chr15_29361_star	gggggctgtaccgtgggctcag	0	0	1	0	1	1
novel-miR-chrz_39118_star	gagaagagggggcttggggggaga	2	16	8	14	12	14
novel-miR-chrz_39118_mature	ttccccccctctctctttcac	60	48	32	25	55	43
novel-miR-chr2_8693_mature	aacattattgcagaaagcac	2	6	8	12	9	13
novel-miR-chr2_8693_star	tgctttctgtaatgctgatg	0	1	0	1	0	1
novel-miR-chr4_13849_star	ggagaagaagagagaaaata	0	4	1	3	3	9
novel-miR-chr4_13849_mature	aactctcttagtttctgcc	194	138	230	76	107	85
novel-miR-NT_463068_43430_mature	tgtggggccgccagcactgc	3	4	6	9	9	9
novel-miR-NT_463068_43430_star	cggtgacggtgtccccgcag	4	6	3	5	3	4
novel-miR-chr22_33854_mature	tgtggggccgccagcactgc	6	3	7	4	13	7
novel-miR-chr22_33854_star	cggtgacggtgtccccgcag	2	5	8	3	0	1
novel-miR-NT_463068_43429_star	tgagtgctggcggcgtgggcg	0	3	1	2	2	2
novel-miR-NT_463068_43429_mature	tgtggggccgccagcactgc	9	4	2	4	14	11
novel-miR-chr22_33853_star	tgagtgctggcggcgtgggcg	2	0	1	2	1	2
novel-miR-chr22_33853_mature	tgtggggccgccagcactgc	3	4	5	4	8	6
novel-miR-NT_463025_43410_star	tgagtgctggcggcgtgggcg	0	0	1	3	1	0
novel-miR-NT_463025_43410_mature	tgtggggccgccagcactgc	10	3	5	5	9	3
novel-miR-NT_463025_43409_mature	tgtggggccgccagcactgc	7	6	5	6	12	6
novel-miR-NT_463025_43409_star	cggtgacggtgtccccgcag	4	8	5	4	2	4
novel-miR-chr19_31544_mature	tggacagatctgtcaacccca	16	24	15	25	25	15
novel-miR-chr19_31544_star	ggggtatccggatccggcctc	53	29	26	48	101	49
novel-miR-chr1_2357_mature	tgcctgctgtgagtgaaattg	10	10	16	8	15	10
novel-miR-chr1_2357_star	aatttcactctcagcaggctc	15	16	25	10	18	9
novel-miR-chr1_11_star	cgtgtcctaattgcagccagt	4	2	5	2	16	2
novel-miR-chr1_11_mature	ctggcagcggtggggcacag	11	16	5	9	20	21
novel-miR-chr26_35802_star	gcctgcccacagccaggggt	0	0	0	3	1	1
novel-miR-chr26_35802_mature	cccccctgggggggacc	358	381	129	92	83	112
novel-miR-chr24_34577_star	tggaaaaaggaagagggggtg	6	1	0	1	5	3
novel-miR-chr24_34577_mature	tcttctccttcctcaccccag	19	21	34	8	19	10
novel-miR-chr26_35515_star	agctgttgtttcactttcttttccct	1	2	0	3	4	4
novel-miR-chr26_35515_mature	gggcagtgatgtgatctgagctc	30	32	40	8	7	10
novel-miR-chr18_31204_star	tgcagaagtggaaagggaccagc	1	3	0	0	8	3
novel-miR-chr18_31204_mature	ttgtctctctctctctgcag	4	0	7	3	6	11
novel-miR-chr18_31203_mature	ttgtctctctctctctgcag	6	4	13	0	6	7
novel-miR-chr18_31203_star	tgacagaggagtcaggggac	1	2	0	0	0	0
novel-miR-chr1_258_mature	tcagatctggatgttga	333	27	6	5	13	14
novel-miR-chr1_258_star	ctacattcagattcactgtg	1	0	0	0	0	0
novel-miR-chr1_2100_mature	caccgccgcgcggggacggac	23	17	29	15	40	30
novel-miR-chr1_2100_star	tcctgccccgcgctgcgggac	6	6	12	6	9	2
novel-miR-chr5_17856_star	atctttcatcacctacga	1	0	0	0	0	0
novel-miR-chr5_17856_mature	tgtggggttgggttgtt	19	24	6	6	17	8
novel-miR-NT_460613_42762_star	atctttcatcacctacga	0	0	0	0	0	0
novel-miR-NT_460613_42762_mature	tgtggggttgggttgtt	19	26	8	11	17	9
novel-miR-NT_460613_42761_mature	tgtggggttgggttgtt	15	21	13	9	15	6
novel-miR-NT_460613_42761_star	ttattttaatctcagat	0	7	0	2	0	0
novel-miR-chr30_37012_mature	atcagggctccacagctgaac	4	9	9	3	13	10
novel-miR-chr30_37012_star	catagcttggaaccctgaag	4	1	2	4	9	0
novel-miR-chr30_37011_star	ttgggttccaggggcccttaca	1	0	0	2	1	2
novel-miR-chr30_37011_mature	atcagggctccacagctgaac	2	6	2	6	17	9
novel-miR-chr1_3536_star	agaaatttcaattttgtgatc	0	0	0	0	0	0
novel-miR-chr1_3536_mature	ttcaggtgatgagaagtctc	459	381	510	431	590	598
novel-miR-chr19_32040_star	cgtgggcttggcagtgggtgggtac	1	0	0	0	2	3
novel-miR-chr19_32040_mature	tgacctctctcctgcccacag	12	11	23	23	11	11
novel-miR-chrz_39032_star	ccagcgccgcgcatcgcccat	0	1	1	0	2	1
novel-miR-chrz_39032_mature	tggggtggtggggttggt	36	75	32	36	97	81
novel-miR-chr12_26655_mature	tgacttgccagtagagg	44	36	46	63	97	91
novel-miR-chr12_26655_star	ctttctgctcag	1	0	1	0	1	1
novel-miR-chr2_6877_star	tgagggatgctgttgaccatga	1	1	0	1	5	2
novel-miR-chr2_6877_mature	tcaggtcatggctctccccag	3	25	6	11	9	14
novel-miR-chr24_34731_mature	cctggggcagtgcagcctgccag	20	1	12	9	16	12
novel-miR-chr24_34731_star	tggggcagcgctgctctggagc	10	1	0	2	4	10
novel-miR-NT_463422_43579_mature	cagaaccccccccacac	52	53	27	15	52	59
novel-miR-NT_463422_43579_star	ggagggtccgggaggttttgg	1	1	0	0	0	1
novel-miR-NT_463514_43748_mature	cagaaccccccccacac	63	54	43	23	42	46
novel-miR-NT_463514_43748_star	ggagggtccgggaggttttgg	0	0	0	0	2	1
novel-miR-chr4_13919_star	cgccacaggggttttcc	0	1	0	2	0	1
novel-miR-chr4_13919_mature	gagaaccccccccacac	61	57	36	21	45	57
novel-miR-chr22_33968_star	cagagggtgcctggat	17	21	13	10	27	40
novel-miR-chr22_33968_mature	tatcaggcacactcagc	109	83	87	177	326	218
novel-miR-NT_479345_47282_star	atgggctgcagcctttcaggg	18	7	21	2	7	4
novel-miR-NT_479345_47282_mature	tctcatgggctgcagcctttc	23	13	10	2	9	4
novel-miR-NT_457357_42018_star	agaagctcttaggctttacct	0	0	0	0	0	1
novel-miR-NT_457357_42018_mature	gctaaaatcaaagagctcctg	10	3	4	8	4	10
novel-miR-chr1_4018_star	agaagctcttaggctttacct	0	0	1	0	2	0
novel-miR-chr1_4018_mature	gctaaaatcaaagagctcctg	6	4	11	4	4	6
novel-miR-NT_465256_44600_mature	acacggctgccaccccatgg	9	9	7	13	21	27
novel-miR-NT_465256_44600_star	catggggacaccgccac	4	2	3	1	3	2
novel-miR-NT_465256_44599_star	catggggacatgggggcatggcca	1	0	0	4	1	3
novel-miR-NT_465256_44599_mature	acacggctgccaccccatgg	11	4	12	10	23	36
novel-miR-chr3_13218_star	tcccgcgcagcccggccgcagc	13	9	9	3	10	9
novel-miR-chr3_13218_mature	ctcgggagggcatcgcgcggag	11	11	8	8	17	21
novel-miR-chr1_5325_mature	agcctgctgagagtgaaattg	9	17	20	9	22	19
novel-miR-chr1_5325_star	aatttcactcacagcaggcac	6	13	10	6	22	10
novel-miR-chr24_34775_mature	gggaaatgatgagcgtctgatc	26	27	13	16	39	22
novel-miR-chr24_34775_star	tgcggatacccatctggctccat	0	0	1	0	0	3
novel-miR-chr1_697_star	ggtgagtgagagagccacgg	0	1	1	0	2	0
novel-miR-chr1_697_mature	tggaggtcttctgtccccctcccg	1	2	0	3	3	38
novel-miR-chr2_9028_star	tatttgttagtgtgg	1	1	1	0	1	1
novel-miR-chr2_9028_mature	taagtgctgaatagtgc	82	0	1	0	1	2
novel-miR-chr20_32737_star	cccctcccctcttcttcctgc	25	15	13	24	35	31
novel-miR-chr20_32737_mature	aaggacgaagatgaggaggatg	418	485	446	114	332	214
novel-miR-chr28_36608_mature	gagactgacctgtttgttcccag	6	22	12	32	22	36
novel-miR-chr28_36608_star	cgcagccaaagagctcagctgtcg	0	2	0	3	1	0
novel-miR-NT_464478_44300_star	ggaggggcacgggagctaatgagtggtg	2	0	0	6	2	2
novel-miR-NT_464478_44300_mature	agcactaacgagctttcccgcag	12	24	8	25	20	28
novel-miR-chr15_28962_mature	tgtgatttccaataattgaga	16	10	7	14	30	25
novel-miR-chr15_28962_star	ctacattaatgaaaagaacaa	0	0	0	6	10	3
novel-miR-chr17_30188_mature	tggtaccctgttccctcacag	9	9	5	10	11	23
novel-miR-chr17_30188_star	accgaggatgtggatgagtgccag	15	0	0	1	0	1
novel-miR-chr18_31334_star	gcttcagtatattgaaatataataagatt	1	3	0	0	0	4
novel-miR-chr18_31334_mature	gtcttgtgatgaatgactgaagat	10	3	12	7	13	10
novel-miR-chr1_3185_mature	tgggcaaatacatcagaatgcc	9	3	11	2	12	3
novel-miR-chr1_3185_star	gcactgatgctttggctcaa	1	1	1	1	3	1
novel-miR-chr3_10837_star	cacttaatgcaaatggttttaatg	2	0	1	0	0	0
novel-miR-chr3_10837_mature	gttaagagtgtggtagtgtgg	1	32	0	1	1	2
novel-miR-chr11_25350_mature	agcgcggcgagctggcggctg	10	4	4	9	11	8
novel-miR-chr11_25350_star	cgccgccttaccgccgtgtc	9	2	3	0	4	5
novel-miR-chr1_2992_mature	tcacgtctcctccattcccag	26	4	5	8	6	8
novel-miR-chr1_2992_star	ctcaactgtgaggacgtgat	0	0	3	0	0	0
novel-miR-NT_468831_45313_mature	atggccgcgcggttccacccca	11	0	0	0	0	2
novel-miR-NT_468831_45313_star	gaggtcgtagcggccggcctgg	0	1	3	0	0	4
novel-miR-NT_468831_45314_star	ggggtgtagaagcggctcagg	0	1	0	1	0	0
novel-miR-NT_468831_45314_mature	atggccgcgcggttccacccca	15	0	1	0	0	0
novel-miR-NT_473300_46296_star	ggggtgtagaagcggctcagg	0	0	0	0	0	0
novel-miR-NT_473300_46296_mature	atggccgcgcggttccacccca	13	0	0	0	0	0
novel-miR-NT_468223_45215_star	gggtgcgatgggggtccggggg	10	11	4	12	13	14
novel-miR-NT_468223_45215_mature	cccccccccccccccccc	2	39	2	1	2	5
novel-miR-NT_470358_45627_star	ggtgcgatgggggtccgggggc	15	8	3	22	11	13
novel-miR-NT_470358_45627_mature	cccccccccccccccccc	0	15	4	2	3	8
novel-miR-chr7_21503_mature	tgttgcttcacagagagcagag	14	11	11	6	38	20
novel-miR-chr7_21503_star	tctgctccctgtgagagctgcag	3	5	2	1	3	7
novel-miR-chr3_11863_star	gcaccgaaggagctttgcac	0	0	2	2	3	0
novel-miR-chr3_11863_mature	tgcggagctgtgccgatgtgcc	10	8	5	13	7	25
novel-miR-chr6_19865_mature	gacgaatccttgaatgtttggaac	33	0	0	1	3	0
novel-miR-chr6_19865_star	tgccaaaattcaagggtaaatacatgttg	0	1	1	0	1	0
novel-miR-chr1_5152_star	cactctttgacctct	1	0	0	0	0	1
novel-miR-chr1_5152_mature	gaacacaggctgagtga	429	456	621	425	784	759
novel-miR-chr1_1206_mature	gtgtttgttttcactgt	25	17	12	8	14	9
novel-miR-chr1_1206_star	tcctggaaatggcagagaga	4	1	0	1	0	1
novel-miR-chr28_36843_mature	caggagggatgtgggtcccca	21	31	29	29	47	12
novel-miR-chr28_36843_star	ggggtcttgtatccctccaca	0	0	0	3	2	1
novel-miR-chr3_12102_star	ctgctgagcacagtgttgtct	1	0	0	0	0	3
novel-miR-chr3_12102_mature	gatgtgggtggttagtga	45	25	15	81	84	61
novel-miR-chr12_26507_star	cggggggagcgcgcagccgc	9	5	6	4	1	2
novel-miR-chr12_26507_mature	tggctccccgctccccgcag	6	8	6	12	14	7
novel-miR-chr3_12020_star	tgggtacaagcagcaaaaggg	0	0	0	0	0	0
novel-miR-chr3_12020_mature	tcttacgcttcttgtattcag	3	5	2	2	9	2
novel-miR-chr3_12019_mature	tcttacgcttcttgtattcag	2	9	5	0	3	4
novel-miR-chr3_12019_star	tgaaaaaggacaaggtgtgattg	0	0	1	0	0	1
novel-miR-chr28_36853_mature	cgggatacaggacatgggaca	7	3	5	4	14	13
novel-miR-chr28_36853_star	gcccagacctacatcggaccagt	0	3	0	3	2	1
novel-miR-chr4_14847_star	acaatgttcttttgta	0	1	0	0	1	0
novel-miR-chr4_14847_mature	aagaaagatgcattaag	21	24	11	12	24	24
novel-miR-NT_459805_42579_star	acaatgttcttttgta	0	0	0	0	0	0
novel-miR-NT_459805_42579_mature	aagaaagatgcattaag	20	24	15	13	20	17
novel-miR-chr10_25216_star	agcggggccaggctgggggctgcggg	28	41	35	32	39	44
novel-miR-chr10_25216_mature	taagcctcgcgtgtccccgcag	11	10	6	2	11	9
novel-miR-chr2_9536_star	tgcttggcaccagctctgtgcatc	1	0	0	0	0	1
novel-miR-chr2_9536_mature	aagcaatgatgttggtctgagctt	8	8	6	7	7	6
novel-miR-chr7_21563_mature	tcagcaaccaccattttgt	28	12	8	7	6	3
novel-miR-chr7_21563_star	caaaatggaggcaagctgga	2	8	0	1	3	0
novel-miR-chr2_6387_star	tctccatcttaaact	0	0	1	0	1	0
novel-miR-chr2_6387_mature	ggtgcaagaaaggaagga	122	152	62	227	272	200
novel-miR-NT_464593_44349_star	ctttctaaccatccactgtgg	0	2	0	2	0	0
novel-miR-NT_464593_44349_mature	tgcagtgaggggacccgttgg	8	8	1	1	9	11
novel-miR-NT_464593_44350_mature	tgcagtgaggggacccgttgg	10	7	4	3	8	6
novel-miR-NT_464593_44350_star	ctgcaattgctctcctcacggcag	0	0	4	3	2	3
novel-miR-chr3_11292_mature	gtggggttgggttgttt	27	44	18	17	47	28
novel-miR-chr3_11292_star	tttaatccaaagcact	0	0	0	0	0	0
novel-miR-chr4_13944_mature	aaagcctgcatgagtga	0	28	0	1	0	0
novel-miR-chr4_13944_star	cacaagcacgtata	1	2	1	0	0	1
novel-miR-chr13_27276_mature	agaagctgatgcagtgatct	31	3	1	1	0	0
novel-miR-chr13_27276_star	aagctctgtgcagtttact	0	0	0	0	0	2
novel-miR-chr1_3362_star	gtgaggccacatctggagcact	4	4	9	2	4	1
novel-miR-chr1_3362_mature	gaactcctagaaaggatcc	335	270	147	97	108	117
novel-miR-NT_456593_41335_mature	gagtcggcggctcgcgcgaaa	975	1096	1467	586	1102	1221
novel-miR-NT_456593_41335_star	cgcgcgcggctgaggtggatccc	368	457	514	612	481	464
novel-miR-chr13_27404_mature	tgcaggaaggaaaggggaactgc	12	5	20	9	20	20
novel-miR-chr13_27404_star	gggtccttttccttttgcag	2	7	4	2	5	1
novel-miR-chr2_7745_star	gtgggctatggtactgct	2	4	1	3	3	2
novel-miR-chr2_7745_mature	tcagttaatcatagtttcact	18	24	7	4	9	14
novel-miR-chr4_13643_star	tgctgggtagggggttggtgc	1	0	0	4	6	2
novel-miR-chr4_13643_mature	catagccccacttcttcccggcag	4	10	7	9	10	5
novel-miR-chr17_30262_star	tgatttggctgctctccactt	0	0	0	1	0	0
novel-miR-chr17_30262_mature	aatcaagagataccgtcac	0	28	0	1	0	0
novel-miR-chr25_35194_star	tgggaggggacgcaggcc	4	2	2	2	5	7
novel-miR-chr25_35194_mature	gctgtgctgtgccctcccag	25	11	11	14	14	16
novel-miR-chr21_33675_mature	agttgcttgtaatgtaatcgct	15	6	15	1	6	2
novel-miR-chr21_33675_star	gctcttactttacagcaatag	0	8	2	1	0	2
novel-miR-NT_456849_41657_mature	gtcctgacgtgcaaatc	134	186	149	89	323	135
novel-miR-NT_456849_41657_star	accgggtatagggcg	17	13	34	21	42	43
novel-miR-chr6_19710_star	ttcagacttgtg	0	0	1	0	0	1
novel-miR-chr6_19710_mature	gtaggtgatgactgaac	177	171	131	190	210	381
novel-miR-NT_478276_47179_star	ggggagggcgggagcggt	6	6	2	20	17	29
novel-miR-NT_478276_47179_mature	ccccccccccccccccc	11	23	12	6	13	13
novel-miR-chr2_8011_mature	tgcccggcgcggtgccgcacag	10	12	14	6	20	13
novel-miR-chr2_8011_star	gctgacccccgcgccgggcgc	18	6	7	28	48	59
novel-miR-chr2_8012_star	tccccggcgccgtccccgcag	3	10	1	8	13	5
novel-miR-chr2_8012_mature	tgcccggcgcggtgccgcacag	11	15	8	13	13	18
novel-miR-chrz_38010_mature	ggcgctcggggcggcgg	336	257	252	290	220	362
novel-miR-chrz_38010_star	cccgcgctggtgccc	2	1	0	2	1	1
novel-miR-NT_473491_46332_mature	tctcctcttgtcccctcccag	6	6	1	1	15	9
novel-miR-NT_473491_46332_star	aggtgctggacgagctgggac	3	2	4	1	2	1
novel-miR-NT_470443_45651_star	ggttctatggggctctatga	43	40	41	18	29	21
novel-miR-NT_470443_45651_mature	tatggagttctatggggtccc	37	55	49	24	59	38
novel-miR-NT_465253_44593_star	tgacacgtgtgtgtgccaggc	4	0	2	6	0	1
novel-miR-NT_465253_44593_mature	tgtggcacacacatgtgcag	4	16	10	4	7	3
novel-miR-chr18_30755_star	tgggagggtggtggtgggggg	61	92	30	396	44	72
novel-miR-chr18_30755_mature	taacagcatcctcctccccag	8	5	3	4	18	9
novel-miR-chr10_25218_star	tgcacgggatggactggggga	3	5	4	2	3	2
novel-miR-chr10_25218_mature	taacgggtcctttccttgcag	10	1	7	1	8	13
novel-miR-chr3_12877_mature	tacccaaatcttctgagat	269	189	93	92	107	80
novel-miR-chr3_12877_star	gttcaggagactaacttga	0	0	0	0	0	1
novel-miR-chrz_39869_mature	agcatcagaagcacttcatgtgg	8	12	19	18	24	18
novel-miR-chrz_39869_star	cacatgggttgcttttgtgcat	3	1	3	3	1	2
novel-miR-chrz_39153_mature	aggcagtgtattgttagttagctg	7	14	13	3	0	2
novel-miR-chrz_39153_star	agcaactaactacactgccac	3	5	9	0	0	0
novel-miR-chr7_21102_star	tggggatggactgtgcttctgc	5	5	0	4	6	5
novel-miR-chr7_21102_mature	tggcagcacctcaacccccat	15	15	16	7	8	11
novel-miR-chr8_22924_star	tattccagctggggtctctcag	0	0	2	0	2	0
novel-miR-chr8_22924_mature	tgctccgtcagacccatcagcag	15	9	14	4	25	13
novel-miR-chr10_25192_star	tgcagtggtgcatcgccacaggt	4	1	0	0	2	1
novel-miR-chr10_25192_mature	ccctgggatgctctccttgcag	3	9	5	7	2	15
novel-miR-chr3_11511_star	ctactgctaggtttgccctta	0	0	0	1	0	1
novel-miR-chr3_11511_mature	aatggctgttctagcagtaga	32	37	20	11	14	9
novel-miR-NT_468678_45292_mature	catctcctcccctcccccacag	17	13	13	9	11	9
novel-miR-NT_468678_45292_star	ggtggggggggtcctggctga	1	1	0	0	2	1
novel-miR-NT_468678_45291_star	attgggggaggggtggga	7	5	2	15	6	13
novel-miR-NT_468678_45291_mature	catctcctcccctcccccacag	11	11	9	9	10	13
novel-miR-chr8_21833_star	aggggcacgcagcctggccctg	0	3	0	0	0	0
novel-miR-chr8_21833_mature	agaccaggctgtgagcacccga	7	3	12	2	15	9
novel-miR-NT_472407_46077_star	gggggcggtgctatgggggtgggg	8	7	4	5	7	8
novel-miR-NT_472407_46077_mature	tcacacccctcctctgccccag	17	28	18	6	43	14
novel-miR-chr3_10705_star	gttccttacaactctgaga	2	0	0	0	0	0
novel-miR-chr3_10705_mature	tttaggagtaagaaaca	23	0	0	0	0	0
novel-miR-chr14_28649_star	gctcgggggagctcggccgca	9	9	5	15	12	24
novel-miR-chr14_28649_mature	gccgccgccgccgccgcc	74	69	85	77	129	117
novel-miR-chr1_2579_star	ttctcgaccacctgagctgg	4	2	0	1	1	3
novel-miR-chr1_2579_mature	cagctgtgatgagcaccctgag	6	3	6	18	40	27
novel-miR-NT_474106_46485_mature	gtgagggcactggggacagcaa	20	20	3	171	41	45
novel-miR-NT_474106_46485_star	tgctgtcccctccctcatgcc	0	4	1	0	2	1
novel-miR-chr7_20454_mature	gggcggcggcgcggccg	20	33	15	31	54	58
novel-miR-chr7_20454_star	ggggagcggagcgcctg	2	1	2	5	6	4
novel-miR-NT_473341_46302_mature	atacccccctggggggg	209	150	101	67	114	67
novel-miR-NT_473341_46302_star	cccacctgggaggggcatt	0	0	1	1	0	0
novel-miR-NT_463443_43621_star	tgggggggcggggggggcgttgc	2	4	3	6	8	10
novel-miR-NT_463443_43621_mature	caacgtggtgtcctcctccag	69	31	43	158	103	107
novel-miR-chr23_34246_mature	ttcgttcaaggcgggtttgaag	24	24	22	10	11	3
novel-miR-chr23_34246_star	ctccttcctgacttaaacgttc	3	0	0	2	3	2
novel-miR-NT_464587_44341_star	tcggggggagggggggagatttgc	3	0	1	4	2	1
novel-miR-NT_464587_44341_mature	ttgcgttcctccctcttccag	63	2	9	5	6	11
novel-miR-chr2_8079_mature	aggagaaacagtccatagggagtg	1	24	0	4	1	1
novel-miR-chr2_8079_star	acctctgtggctgacacat	0	0	0	1	1	0
novel-miR-chr5_17854_star	gaagaggccaggcgccgcggagc	84	68	40	28	45	33
novel-miR-chr5_17854_mature	ccccgcgcgcagccacacct	0	23	2	0	0	0
novel-miR-chr15_29212_mature	tatgggaggaactgaatgacat	10	7	2	3	12	7
novel-miR-chr15_29212_star	tgtcattaattcttcctacag	0	0	0	0	0	0
novel-miR-chr1_263_star	cctaattctttgctgaa	0	1	1	1	0	1
novel-miR-chr1_263_mature	ccagcactgaaatgtagaa	0	22	0	0	1	0
novel-miR-chr4_14603_star	tgctttattcccgttcccctgac	5	3	2	20	9	14
novel-miR-chr4_14603_mature	tggggagcagaaacaaggcaa	17	29	5	19	15	14
novel-miR-chr15_29043_star	tgttattgctttcttccaaatgcc	0	0	1	0	0	0
novel-miR-chr15_29043_mature	ggattttatagttagcaaaggaa	33	0	0	3	0	3
novel-miR-chr1_3682_star	cgtttcttcccgcgct	0	0	2	7	8	0
novel-miR-chr1_3682_mature	gcgctgataagagaagt	1	26	1	0	0	0
novel-miR-chr11_26136_star	tcgtgttgtatgtttacac	1	0	0	0	0	0
novel-miR-chr11_26136_mature	tgtggaaaaataactgaa	24	40	18	12	11	78
novel-miR-chr2_7616_mature	ccggggaggtcaccgctcggc	15	10	2	4	19	3
novel-miR-chr2_7616_star	cccggctggggcctccgcgc	2	4	4	3	3	0
novel-miR-chrz_39717_mature	tgcccggtgcacagcggctcg	23	9	9	2	3	2
novel-miR-chrz_39717_star	cagctgctcgtgggccgggtgc	9	6	8	9	2	1
novel-miR-chr28_36915_star	tgtggtgtctcagggtgctgtgc	6	20	5	4	8	7
novel-miR-chr28_36915_mature	cacagcgctgcgaggctgcag	20	4	0	1	0	4
novel-miR-chr18_31150_star	agcagcacaggtgcacagcac	1	3	1	1	1	0
novel-miR-chr18_31150_mature	tgctgagctttcttgtgctgcag	13	7	9	5	18	9
novel-miR-chr1_2420_mature	cattactgttcagttgttaatg	0	22	3	0	1	0
novel-miR-chr1_2420_star	attaaaggagtggtaaatactgg	1	0	0	0	0	0
novel-miR-chrz_38223_star	tggttagaggcaaacgcttt	5	1	1	4	1	3
novel-miR-chrz_38223_mature	aagctgttgctgctataccag	1	3	9	5	6	7
novel-miR-chr14_28451_star	tgtggggcaggtatgtgccag	6	1	1	5	1	0
novel-miR-chr14_28451_mature	tggacacattcactgccagcag	2	6	0	7	16	13
novel-miR-chr18_31178_star	ggggcgctgctgtgggagcag	19	15	12	34	25	37
novel-miR-chr18_31178_mature	tgcaccggagtggagcccag	1	1	8	6	13	5
novel-miR-chr11_25453_star	tgtgtatatatatgtgcatgt	1	6	2	0	2	0
novel-miR-chr11_25453_mature	cacacacatgtatatatacac	22	17	10	16	15	18
novel-miR-chr11_25692_mature	agcagagagaagggatgaggc	1	2	0	3	3	7
novel-miR-chr11_25692_star	cctcttctgttctctcttc	2	3	1	0	4	4
novel-miR-chr11_25691_star	ctttccctgcatcctttctgctc	0	0	3	0	2	0
novel-miR-chr11_25691_mature	agcagagagaagggatgaggc	2	5	4	7	6	4
novel-miR-chr26_35539_star	tgagggggggaggggag	5	2	3	10	2	14
novel-miR-chr26_35539_mature	tctgcccctctcctcccgcag	8	31	15	6	30	16
novel-miR-chr12_26529_star	ggtcccccagacccgcgccgc	4	4	2	7	4	3
novel-miR-chr12_26529_mature	ccgcgccggagctgcgggtgccg	17	14	15	12	17	16
novel-miR-chr12_26975_mature	aacgaaatcccagggcagc	102	111	87	69	119	101
novel-miR-chr12_26975_star	ctgcttttgggattccgttg	39553	45313	38435	42986	71185	57612
novel-miR-NT_473408_46316_mature	tatggagttctatggggtc	16	11	10	10	7	20
novel-miR-NT_473408_46316_star	gccgtttgtgggatttcggtgg	1	3	1	0	1	8
novel-miR-NT_473217_46271_star	ggttttatggggtctttatgg	30	7	9	4	4	13
novel-miR-NT_473217_46271_mature	tatggagttctatggtgtc	3	3	4	2	9	10
novel-miR-chr2_7693_star	acctgagctcagagcagctct	2	0	1	2	0	3
novel-miR-chr2_7693_mature	gagatgcactgggctcaggaa	9	3	4	6	26	2
novel-miR-chr11_25445_star	gatgtctcggggcttcacag	7	4	7	10	8	8
novel-miR-chr11_25445_mature	agtaagccctgcaatttgc	0	19	0	0	0	1
novel-miR-chr14_28154_mature	tggcgatgatgacacac	210	206	190	179	209	215
novel-miR-chr14_28154_star	agtgttcttcgctct	1	0	0	0	0	0
novel-miR-chr5_17783_mature	tcctgagtcatcctgttctgtgt	0	5	2	0	1	11
novel-miR-chr5_17783_star	tgcagagtgggagatgactccagaag	0	0	0	0	0	1
novel-miR-NT_460660_42768_mature	tcctgagtcatcctgttctgtgt	0	1	1	0	1	10
novel-miR-NT_460660_42768_star	tgcagagtgggagatgactccagaag	0	0	0	0	0	0
novel-miR-chr1_4956_star	ttcagagatccttgtcctgtagtc	0	0	0	0	1	1
novel-miR-chr1_4956_mature	acttcaggatccaaggatttcag	1	5	7	0	2	2
novel-miR-chr9_23510_star	tggggaggatagggagaaagg	0	0	0	0	0	0
novel-miR-chr9_23510_mature	tcttctctctgtctttctcag	6	1	12	3	8	1
novel-miR-chr9_23056_mature	cccagcctccccatcctgt	10	5	3	12	11	15
novel-miR-chr9_23056_star	tgggatgctctggctgcag	2	5	0	0	1	2
novel-miR-chr23_34320_star	aggaggggctctggggtgat	1	0	4	3	10	5
novel-miR-chr23_34320_mature	tgacccccatacccccaccag	8	12	2	13	14	5
novel-miR-chrz_39693_mature	agcgggcatcgttaaccgggca	8	1	1	7	4	9
novel-miR-chrz_39693_star	gcaggagttactgctgccctcctttt	2	3	4	2	4	2
novel-miR-chr1_2173_star	gtgctttgtcattatagcaa	0	1	1	0	1	0
novel-miR-chr1_2173_mature	tgccataatgacaaaacatg	4	10	12	5	26	23
novel-miR-chr4_13828_mature	tcccaaacaatgtggtgttgctg	0	20	1	2	0	0
novel-miR-chr4_13828_star	ctggacctcactttgggag	0	0	0	1	0	0
novel-miR-NT_464175_44068_star	tggggggcagcgggacgggggg	1	0	0	0	6	5
novel-miR-NT_464175_44068_mature	ctcaccgacccgttcccctcag	17	6	6	10	11	6
novel-miR-chr13_27862_star	tgggtctgccgcgctccttgc	0	3	3	2	0	1
novel-miR-chr13_27862_mature	cgaggtgtgcgacagacccac	7	9	10	9	21	9
novel-miR-NT_457666_42143_star	ccgcgccgcccccc	6	3	5	4	8	7
novel-miR-NT_457666_42143_mature	gggggcggccccccgga	123	148	114	286	276	357
novel-miR-chr26_35600_mature	agaggaactttgctcaga	1	18	0	3	0	0
novel-miR-chr26_35600_star	ttttgctgttttctctt	2	3	0	2	0	0
novel-miR-chr7_21099_mature	tatttatgcggggaggg	1	19	1	1	3	7
novel-miR-chr7_21099_star	caacttggtgtaaaa	1	0	0	1	0	0
novel-miR-chr14_28813_mature	gactgcacgcatgcctctggct	7	4	7	22	6	6
novel-miR-chr14_28813_star	gcggggagcggcgtgcagatg	1	3	2	3	5	6
novel-miR-chr14_28828_star	tggcatggttgcaggagcacacag	8	10	1	2	4	4
novel-miR-chr14_28828_mature	tgtgctgtttccaccatgtctc	7	13	3	3	6	1
novel-miR-chr9_23011_star	ctggcattcatcaacgctt	1	0	0	1	0	0
novel-miR-chr9_23011_mature	aggtgatgactgaactt	24	37	18	30	44	53
novel-miR-chr9_23012_mature	aggtgatgactgaactt	21	29	21	33	59	46
novel-miR-chr9_23012_star	agtggacatacctc	0	2	1	0	0	1
novel-miR-chr8_22293_mature	tctcgcggggcgggtggtgcccg	0	17	0	1	0	1
novel-miR-chr8_22293_star	cggctcccgccgcccccggag	34	26	23	32	36	36
novel-miR-chr5_17475_star	gtttagtggtggacttgg	2	0	2	0	1	4
novel-miR-chr5_17475_mature	taggtgatgactgaact	213	158	84	178	203	258
novel-miR-chr7_21630_star	tgtgctgcctgtggga	1	1	1	0	2	5
novel-miR-chr7_21630_mature	cccctggggggacacac	34	37	27	58	61	43
novel-miR-NT_463008_43390_mature	tatatatatgtgcatgtgtgta	3	3	2	0	2	0
novel-miR-NT_463008_43390_star	atatatatgcaacataaattaaa	0	0	0	0	0	0
novel-miR-NT_478690_47223_mature	tatatatatgtgcatgtgtgta	5	4	4	2	3	1
novel-miR-NT_478690_47223_star	atatatatgcaacataaattaaa	0	0	2	0	0	0
novel-miR-chr3_10653_star	ggcgggggccgaactgagcgc	20	10	30	12	31	41
novel-miR-chr3_10653_mature	tgctcatctcctccccccgcag	4	10	6	13	35	12
novel-miR-NT_463586_43800_mature	aaccctccgtcgttacaaagc	0	0	0	0	0	12
novel-miR-NT_463586_43800_star	cctcgttcggggcgggcgggact	1	2	1	1	6	2
novel-miR-chrz_38882_mature	aaccctccgtcgttacaaagc	0	0	0	1	0	11
novel-miR-chrz_38882_star	cctcgttcggggcgggcgggact	1	0	0	2	6	0
novel-miR-NT_469260_45374_mature	tgagcaccaggatggggccgtg	8	6	4	5	6	13
novel-miR-NT_469260_45374_star	acggcccacgctgctgagggctcag	0	1	0	1	1	0
novel-miR-chr25_34968_mature	tgagcaccaggatggggccgtg	11	6	0	7	8	13
novel-miR-chr25_34968_star	acggcccacgctgctgagggctcag	0	1	1	0	1	0
novel-miR-chr1_5137_mature	aagaacctggtggggtgctg	1	23	0	1	0	0
novel-miR-chr1_5137_star	ggtactcaggacaagaggttgtag	1	0	0	0	1	0
novel-miR-chr17_30574_star	cgcggcgccgggacacacctc	0	1	4	6	1	2
novel-miR-chr17_30574_mature	acgtgtgccccttcccgcag	4	3	4	10	12	8
novel-miR-chrz_39498_mature	ttttttttttttttttttt	4	88	0	0	0	1
novel-miR-chrz_39498_star	gaaaagatgaagaaatgaa	57	54	8	38	34	43
novel-miR-chr1_2482_mature	aatgaattcatggctgc	25	12	24	10	9	20
novel-miR-chr1_2482_star	cagatatagtgtgaatacaaaa	3	0	0	0	0	0
novel-miR-chr2_8111_mature	atgttgctggaaggagcaga	8	4	5	17	6	5
novel-miR-chr2_8111_star	ctgctgctttctgctggcatc	5	0	7	0	0	1
novel-miR-chr1_2495_star	cttgatgatctcttgaggtcc	9	15	8	18	21	11
novel-miR-chr1_2495_mature	gacatcacaagtttcactaaga	16	10	6	1	15	0
novel-miR-NT_467771_45086_star	gcgtgccaaaggtgtccc	0	0	0	0	0	0
novel-miR-NT_467771_45086_mature	ggtcccatctgggtgcc	8	5	5	96	40	26
novel-miR-chr25_34962_mature	cgtgtctctgggggccgtctg	4	6	9	10	9	9
novel-miR-chr25_34962_star	aggcggttcccggagaggcag	1	1	2	4	2	3
novel-miR-chr2_9238_star	cctgccattctgcctccagt	6	3	2	4	1	2
novel-miR-chr2_9238_mature	aagttggcagattagtgtaggg	27	0	0	0	1	0
novel-miR-chrz_38158_mature	tcagccctgaaactgcatcaccc	15	0	0	1	0	0
novel-miR-chrz_38158_star	gttctggtgctagcctagat	0	0	0	0	4	0
novel-miR-chr2_6849_star	agcacttgccattgtggatgt	6	12	5	2	4	2
novel-miR-chr2_6849_mature	cagacctctgtcaagtgctt	8	11	2	2	8	13
novel-miR-chr2_9942_star	tcacaagcaccagcacatatg	0	2	1	1	4	3
novel-miR-chr2_9942_mature	acatgtgctggtgcttgtgag	4	14	6	5	4	1
novel-miR-chr8_22461_mature	ccaccaccttcacagcccggag	12	6	12	9	18	9
novel-miR-chr8_22461_star	cccgcgctgtgcaggcgggcg	1	3	3	3	11	4
novel-miR-chr8_22154_mature	acatgctgctgttgagg	17	0	0	0	0	1
novel-miR-chr8_22154_star	ttacaaagagcatgta	1	0	0	0	0	0
novel-miR-chr3_11861_star	agggccacgtccgcgtcgggcc	3	19	1	2	7	10
novel-miR-chr3_11861_mature	ccccgcgctgctcgtgccccg	24	14	18	12	20	11
novel-miR-chr9_23298_star	aagtgccttgggttt	1	0	0	0	0	0
novel-miR-chr9_23298_mature	ggcctgcaggctgcttt	1	8	4	0	1	2
novel-miR-chr7_20368_mature	ggcctgcaggctgcttt	9	6	10	4	5	5
novel-miR-chr7_20368_star	gggctggggtctgtgccc	1	7	2	5	0	8
novel-miR-chr14_28785_mature	gtggtatttctgagggt	3	15	7	31	8	4
novel-miR-chr14_28785_star	acttccagtgatcca	0	0	0	0	0	0
novel-miR-chr28_36469_star	cgcggggagggcgtgggg	1	5	5	7	8	13
novel-miR-chr28_36469_mature	tgaccacgcttgctccccgcag	9	1	2	13	8	3
novel-miR-chr2_8014_star	acgctgctgacccagcccacg	6	1	0	5	7	8
novel-miR-chr2_8014_mature	ttgggctgggcttgctgcgtg	2	5	4	5	4	4
novel-miR-chr2_8013_mature	ttgggctgggcttgctgcgtg	1	2	2	8	8	2
novel-miR-chr2_8013_star	gctcagcagtccctgtccccc	1	5	3	1	7	1
novel-miR-chr13_27307_star	gttggggctgtgggggctcagtg	6	1	2	2	7	7
novel-miR-chr13_27307_mature	actgtcccccaactccacag	6	6	4	4	8	11
novel-miR-chr14_28847_mature	ccatgggtgctctcctgacag	2	0	4	4	8	7
novel-miR-chr14_28847_star	ccccaggaacgcgccacgga	0	0	1	0	2	1
novel-miR-chr12_27012_star	ctgcaagctgggca	0	0	0	0	0	0
novel-miR-chr12_27012_mature	gctgggggtttagctgt	43	73	24	47	53	58
novel-miR-chr23_34263_star	ctcggtgctgccaggacagct	0	0	2	7	1	0
novel-miR-chr23_34263_mature	cctacactgtgcagcagcgatg	1	6	8	9	11	13
novel-miR-chr12_26561_star	ttcctagcatttaaagtg	1	0	0	0	0	0
novel-miR-chr12_26561_mature	acctggtgctgtaggctt	11	14	14	216	23	9
novel-miR-chr12_26953_mature	ccaagcagcacttctagggcac	4	2	1	0	2	2
novel-miR-chr12_26953_star	ctccttagaaaaaggcttatactgga	1	1	1	2	0	1
novel-miR-chr12_26954_star	tgctccagatgtctgcagga	2	1	0	0	1	4
novel-miR-chr12_26954_mature	ccaagcagcacttctagggcac	2	4	2	0	4	2
novel-miR-NT_461331_42885_star	cgggctgctcaactcctacgagg	3	4	3	5	4	4
novel-miR-NT_461331_42885_mature	ttcgtgtggtgagtgcggg	1	13	0	1	2	0
novel-miR-chr8_21787_star	cgggctgctcaactcctacgagg	7	3	3	7	2	2
novel-miR-chr8_21787_mature	ttcgtgtggtgagtgcggg	1	6	0	1	0	3
novel-miR-chr1_5563_mature	tacctatgatgtgttctgag	3	3	1	4	14	8
novel-miR-chr1_5563_star	tcagctgccatcctgggat	1	0	0	0	1	0
novel-miR-chr27_36132_mature	gggtcgggcgcggtgctgcac	3	9	0	3	2	1
novel-miR-chr27_36132_star	cgtggcaccgctcccggcaccg	1	0	3	1	5	4
novel-miR-chr27_36131_star	agcggcgctgccccccggttgc	1	0	2	3	4	7
novel-miR-chr27_36131_mature	gggtcgggcgcggtgctgcac	1	7	1	1	4	4
novel-miR-chr19_31499_star	ctgcagggagcgctgcggccg	9	5	2	7	2	0
novel-miR-chr19_31499_mature	tgcgctgcgctccctgcaca	14	7	18	10	14	12
novel-miR-chr26_35697_mature	gcacagccctgccagccctg	1	2	1	5	3	19
novel-miR-chr26_35697_star	tggagctcagggggaaggtgct	0	0	0	0	1	0
novel-miR-chr14_28329_star	tcacagctgaggaatagtaaa	0	0	0	2	0	0
novel-miR-chr14_28329_mature	ctgcataagtctaagtag	17	0	0	1	0	0
novel-miR-chr6_19268_mature	attgatatctttaaagattataca	16	0	0	0	1	0
novel-miR-chr6_19268_star	aggttgtctttcaagaaagattcatca	0	0	0	0	1	0
novel-miR-chr5_17489_star	ctgagaacgtgactggtgc	0	0	0	0	0	0
novel-miR-chr5_17489_mature	ctccagacagttttgagc	1	15	0	0	1	0
novel-miR-chr2_8893_mature	gtgttgtgaaagtacatctcct	0	18	0	1	0	2
novel-miR-chr2_8893_star	gctcagacggtgctaacaacact	9	6	0	0	0	1
novel-miR-chrz_38705_star	atttgaattactcccta	0	0	0	1	0	0
novel-miR-chrz_38705_mature	ttggagctgttcaaaga	0	0	14	0	0	0
novel-miR-chr4_14735_star	aaaaattcagtaggagaac	2	0	0	1	2	0
novel-miR-chr4_14735_mature	tttttttttttttttttt	0	11	1	0	0	0
novel-miR-chr2_9250_star	tcaaaaggaaatcaatca	0	0	0	0	0	0
novel-miR-chr2_9250_mature	ttttgatctcttctgtg	117	115	96	120	109	83
novel-miR-chr1_5084_star	gtctgacagagaaaataatg	2	0	0	0	0	0
novel-miR-chr1_5084_mature	tttatatctctttctagaag	0	0	14	0	0	2
novel-miR-chr4_15778_star	ggttccgcgaaccgccttcggt	20	8	9	16	28	14
novel-miR-chr4_15778_mature	ccaaaggtggctcgcggaactg	8	8	8	13	13	12
novel-miR-chr6_20102_star	gtcccgtggccttgggacggc	5	1	4	1	3	3
novel-miR-chr6_20102_mature	cacgcccaaggccacgggacg	13	6	6	15	11	20
novel-miR-chrz_39429_mature	gcctcggtttactccgtcttcagt	15	7	1	10	1	5
novel-miR-chrz_39429_star	ccaaaagcgaggtggaagtttgaaggta	0	0	0	0	0	1
novel-miR-chr6_20031_mature	tcttggggctgtgtgaaag	0	14	0	2	1	0
novel-miR-chr6_20031_star	ttttaggaagagagagct	1	0	1	0	0	1
novel-miR-chr2_6765_star	agttacagttacttatttta	0	0	1	0	0	0
novel-miR-chr2_6765_mature	agggtggtgagttaactg	13	0	0	0	0	0
novel-miR-chr21_33532_star	aggggatggtggggggcag	2	1	3	5	7	1
novel-miR-chr21_33532_mature	tcagctctgcacgcatccccag	9	8	10	7	12	9
novel-miR-chr7_20391_star	tgcagatgtcagtaataaatgg	5	1	1	3	1	2
novel-miR-chr7_20391_mature	agtttatcactgatgtttggc	12	1	3	1	10	2
novel-miR-chr3_11835_star	tgaggtttcgtggtgacaaatgag	1	1	0	4	0	0
novel-miR-chr3_11835_mature	tcttgtttcttccaaacccag	1	4	4	5	5	1
novel-miR-chr19_32480_star	tgtattcaagccacac	1	0	1	0	0	0
novel-miR-chr19_32480_mature	tgtcatgcttgggagcac	5	5	2	7	9	4
novel-miR-chr33_37168_mature	tgggctgcgggtgtgggtctg	7	17	5	9	29	11
novel-miR-chr33_37168_star	agaccccatcttccacccccg	10	3	2	11	12	15
novel-miR-chr12_26310_mature	acgcatttgttttcgtttaca	16	0	0	0	0	0
novel-miR-chr12_26310_star	gtgagtacggctggggatgccga	1	0	0	1	3	1
novel-miR-chr1_1387_star	ggggaggtgctggggatgt	2	0	0	0	15	12
novel-miR-chr1_1387_mature	ttacctcagtgctctctttccc	14	7	4	4	6	2
novel-miR-chr1_5043_mature	tcagagctgatgcttga	581	39	36	30	66	19
novel-miR-chr1_5043_star	caggtatgtgggacttgat	1	0	0	0	1	0
novel-miR-NT_456643_41423_star	cagctgcgtctcctgcc	0	0	0	0	0	0
novel-miR-NT_456643_41423_mature	ccagacaatgatgctga	36	2	1	0	2	1
novel-miR-chr1_225_star	cagctgcgtctcctgcc	1	0	1	2	0	0
novel-miR-chr1_225_mature	ccagacaatgatgctga	43	0	0	1	4	1
novel-miR-chr26_35376_mature	tgtggggatggacggggtgggc	7	10	10	3	6	9
novel-miR-chr26_35376_star	cctccccggcacgtccgcactg	10	13	13	8	11	18
novel-miR-chr21_33634_star	tgggggctgccggggatggtgg	0	5	4	7	2	6
novel-miR-chr21_33634_mature	tgcatcccagtgtttgtccccag	3	2	3	0	4	1
novel-miR-chr21_33633_mature	tgcatcccagtgtttgtccccag	2	4	2	2	1	1
novel-miR-chr21_33633_star	tgaagattcacattgcggatgggc	1	0	0	0	1	0
novel-miR-chr7_21510_mature	gttgcaatggttagtggggc	12	13	12	6	9	10
novel-miR-chr7_21510_star	caccagctctccattgcagtttg	0	1	2	2	3	3
novel-miR-chr26_35530_mature	tccaggatggcagtgtgcatgt	6	2	4	7	10	7
novel-miR-chr26_35530_star	catgtgcctttcatgctggag	0	0	1	0	2	0
novel-miR-chr13_27144_mature	tcagagagcccccagccaaatg	15	13	9	17	32	12
novel-miR-chr13_27144_star	gttgggctgggggatccctcgc	1	3	3	8	3	6
novel-miR-chr33_37091_star	ggcatcacggggcggtcacgcggggt	4	1	0	3	3	0
novel-miR-chr33_37091_mature	tcccggtgccaccaccacgtgca	1	5	5	6	6	4
novel-miR-NT_477504_47094_mature	tcaggccgcgtgtgtgcgcac	5	10	5	8	2	3
novel-miR-NT_477504_47094_star	tgcgcgcacgcgcgtcccagc	0	0	0	1	2	9
novel-miR-chr19_31929_star	agcagaacaaggggaaggaagttgtag	0	2	3	1	3	0
novel-miR-chr19_31929_mature	taacatcttccttccttcctaag	6	13	10	16	15	14
novel-miR-chr7_21159_mature	agaggaccgccgccgcgt	112	100	135	139	193	199
novel-miR-chr7_21159_star	cgccagggggcgctctt	0	0	0	0	0	0
novel-miR-chr3_12579_mature	ttcggagcgaggagaggca	13	0	0	0	4	1
novel-miR-chr3_12579_star	gtgtttccactgctcctttt	2	2	0	0	2	4
novel-miR-chr18_31442_star	gcggcaccgcgcggggggcggac	1	1	0	0	2	2
novel-miR-chr18_31442_mature	ggggccgtcccggggcggcggg	319	486	402	287	379	434
novel-miR-chr2_8569_mature	tagaacagctgggacgatctg	2	12	8	7	13	4
novel-miR-chr2_8569_star	agatcattccaactgttcttc	7	5	2	4	3	0
novel-miR-chr6_19330_mature	agggcgaggtcccgctgcctg	2	4	3	1	3	4
novel-miR-chr6_19330_star	cggcggcgccgacctccgccccc	5	7	5	17	7	29
novel-miR-chr3_10123_star	ccagggctgaccgggagcgtgc	0	0	0	0	1	2
novel-miR-chr3_10123_mature	agagctcccgtctgcccacag	3	1	1	0	5	5
novel-miR-chr3_11972_star	ccagggctgaccgggagcgtgc	1	0	1	0	1	3
novel-miR-chr3_11972_mature	agagctcccgtctgcccacag	0	1	3	0	3	1
novel-miR-chr13_27391_star	atcccagcctgattcagctc	8	15	8	9	5	3
novel-miR-chr13_27391_mature	tgttgagtcatgccaggatg	4	4	4	8	4	9
novel-miR-chr26_35489_star	gcggcccacgcccgccc	1	1	0	2	3	1
novel-miR-chr26_35489_mature	ggcgggcggcgcggcggcg	80	93	68	104	108	107
novel-miR-chrz_38203_star	ctccctcctccgccgc	9	6	14	20	40	25
novel-miR-chrz_38203_mature	cggctgcgggagggagc	0	7	1	6	7	4
novel-miR-chr1_636_mature	cggctgcgggagggagc	0	12	1	4	9	0
novel-miR-chr1_636_star	ccccgccatgccgccgg	2	2	2	3	13	12
novel-miR-NT_463133_43457_star	ccccgggcgcggcgctgtgtccg	2	5	2	2	2	3
novel-miR-NT_463133_43457_mature	tgaccgcgccgtgctccggtag	0	0	0	4	0	1
novel-miR-NT_463133_43458_mature	tgaccgcgccgtgctccggtag	1	0	1	2	2	4
novel-miR-NT_463133_43458_star	tgccgggaggaggcgacggagg	2	3	6	7	11	7
novel-miR-chr23_34054_mature	tgaccgcgccgtgctccggtag	1	2	1	1	1	2
novel-miR-chr23_34054_star	tgccgggaggaggcgacggagg	0	4	4	9	7	9
novel-miR-chr23_34053_star	ccccgggcgcggcgctgtgtccg	3	1	0	4	4	4
novel-miR-chr23_34053_mature	tgaccgcgccgtgctccggtag	0	0	1	1	0	2
novel-miR-chr13_27606_star	cgcccgccgcccgcgcgg	18	21	19	20	27	36
novel-miR-chr13_27606_mature	ggcgccgggcggggcgg	85	97	84	64	113	112
novel-miR-NT_456899_41706_star	cgaccgactggcccgccg	67	74	59	65	81	69
novel-miR-NT_456899_41706_mature	ggcgccgggcggggcgg	125	76	100	122	173	238
novel-miR-chr13_27605_mature	ggcgccgggcggggcgg	83	89	80	78	98	117
novel-miR-chr13_27605_star	agcagggcgccgggcggtccg	7	2	8	15	15	25
novel-miR-chr7_20992_star	tattctaaccatgggtgaa	1	0	0	0	0	0
novel-miR-chr7_20992_mature	acactgaggtctagactcc	1	0	1	5	6	2
novel-miR-NT_461218_42880_star	tattctaaccatgggtgaa	0	0	0	0	0	0
novel-miR-NT_461218_42880_mature	acactgaggtctagactcc	0	0	1	3	6	3
novel-miR-chrz_38276_mature	gctcccatggcacagcttgagg	15	0	0	4	1	4
novel-miR-chrz_38276_star	caacccctgtgtccacataagtt	0	3	3	2	1	2
novel-miR-NT_463468_43720_star	ctggggtggcactggggatgt	2	0	1	3	2	1
novel-miR-NT_463468_43720_mature	tgtcccccgtgttacccctag	2	16	1	7	1	0
novel-miR-chr2_8091_mature	tgggagagttgggagtgccctc	14	0	0	3	2	0
novel-miR-chr2_8091_star	agggcaaaccaaacattgctttcccac	0	0	0	1	0	0
novel-miR-chr4_16018_star	gtacttgctgtgtggata	8	0	0	2	0	0
novel-miR-chr4_16018_mature	gttctctgtaaatttatg	2	13	0	2	0	0
novel-miR-chr27_36379_mature	acccatggcaatgagcaaacct	3	2	2	1	4	4
novel-miR-chr27_36379_star	ggtgcctattgctggggtg	0	2	1	2	0	0
novel-miR-chr27_36380_star	gggctcagaaaaacattgctgtg	2	1	1	2	2	2
novel-miR-chr27_36380_mature	acccatggcaatgagcaaacct	1	5	0	2	6	0
novel-miR-chr3_12786_star	tgtttttccctgttgccgagggg	0	2	0	0	0	0
novel-miR-chr3_12786_mature	tcttgcagcagtgagaaccag	3	2	1	2	12	1
novel-miR-chr6_20284_star	cacccacctgaccgggc	2	2	4	5	4	12
novel-miR-chr6_20284_mature	tccggcagaagaggcgc	13	1	0	1	1	0
novel-miR-chr6_19547_mature	ttcctacccatgtggagaaag	3	0	15	0	2	0
novel-miR-chr6_19547_star	tttctctgtcagtgggtaggagg	2	1	1	1	1	1
novel-miR-chr11_25477_star	ttagatgctgaactcccagctc	0	0	0	0	0	3
novel-miR-chr11_25477_mature	tgctgtgtttccgcatccatg	4	3	2	8	0	1
novel-miR-chr1_5182_star	tttatgtgaataagctc	2	0	0	0	0	1
novel-miR-chr1_5182_mature	agcttttaacactgagc	65	52	50	13	16	21
novel-miR-chr2_7767_star	tgtatagtgatggctaatg	1	3	2	5	3	4
novel-miR-chr2_7767_mature	gttgcctaatggctgggctg	0	0	12	0	0	2
novel-miR-chr22_33987_mature	agggtgagggtgaggtttggt	121	81	35	239	122	96
novel-miR-chr22_33987_star	gggttcctcgttttcccctc	0	0	0	2	0	0
novel-miR-chr5_18763_mature	caagtggattgcacagtcactg	5	2	1	12	0	2
novel-miR-chr5_18763_star	agccagacttcaatcactgt	2	0	0	1	0	1
novel-miR-chr15_29313_star	ggggtggaaggagggctgggtccag	3	5	8	3	3	3
novel-miR-chr15_29313_mature	tgagctcttcctctgcccacccag	4	7	6	21	12	17
novel-miR-chr19_31710_mature	tgggagtgctccatgctgcag	2	0	0	11	1	4
novel-miR-chr19_31710_star	tgcccatagctttctcccac	1	0	1	2	0	0
novel-miR-chr14_28458_mature	tgggcggatacgggttggctg	6	3	2	7	19	6
novel-miR-chr14_28458_star	cgccctgccccactgccgcccca	3	3	1	1	2	2
novel-miR-chr8_22341_mature	ggtgccgctgcgctcgtgcc	21	3	1	0	1	1
novel-miR-chr8_22341_star	caacgagagcacgttccacgcatcg	0	0	0	0	0	0
novel-miR-NT_464257_44192_star	ggggggggggggggaggggga	8	20	5	9	13	11
novel-miR-NT_464257_44192_mature	tctgatcatccccctcctcaca	18	13	14	15	10	19
novel-miR-chr6_20122_star	ctgtgctggctgctgacccctct	0	0	1	2	2	2
novel-miR-chr6_20122_mature	atggagcagatggctgggg	13	24	3	1	0	3
novel-miR-NT_464215_44147_mature	agcagaacggtctgagg	11	8	3	74	17	7
novel-miR-NT_464215_44147_star	ccaaaccttcagcattgctg	0	2	0	0	0	2
novel-miR-chr10_24683_star	ataaagtcctccttcagctg	2	1	0	0	0	1
novel-miR-chr10_24683_mature	tgctgagaaacatggaatgtg	1	1	1	2	0	3
novel-miR-chr10_24684_mature	tgctgagaaacatggaatgtg	2	3	3	2	0	1
novel-miR-chr10_24684_star	gcatcccctgcttttcagtgt	7	0	0	0	1	1
novel-miR-chr3_12089_mature	ttgctgagatgaatgcc	14	3	0	0	0	0
novel-miR-chr3_12089_star	gcagcttttcagcccc	1	0	0	0	1	1
novel-miR-chr9_23066_mature	tgtagaccaagctggggagtggag	2	0	14	5	2	0
novel-miR-chr9_23066_star	tccacccagggaggagaagggtctag	0	1	0	1	2	0
novel-miR-chr4_13842_mature	aggtgggcagcaccctgggca	32	37	41	66	116	122
novel-miR-chr4_13842_star	gctgtgggctctgctcaccat	10	2	1	10	9	15
novel-miR-NT_471989_45982_mature	gttatatgggggtgtatgg	11	20	12	5	6	4
novel-miR-NT_471989_45982_star	tatgggggtgtatgagg	6	0	3	0	0	0
novel-miR-chr3_12494_star	tggttgccaggggaaacgagtgat	0	1	4	0	0	0
novel-miR-chr3_12494_mature	tctctttctcttgctccag	14	1	0	0	0	0
novel-miR-chr3_12934_star	ttcacccatattgttttctttt	0	3	4	1	1	1
novel-miR-chr3_12934_mature	ggagcttggaatgggggtggaa	13	0	0	1	4	1
novel-miR-chr25_34983_star	agaatatgtttgatatttagtt	0	0	0	0	0	0
novel-miR-chr25_34983_mature	acctaatatcaaacatatcag	1	12	1	0	7	0
novel-miR-chr13_27543_star	tttagagatgttct	0	0	0	0	2	1
novel-miR-chr13_27543_mature	gagcagccaaatcaaga	0	11	0	0	1	1
novel-miR-chrz_39127_mature	gaattactttgtcactgaaaatat	0	0	14	0	2	0
novel-miR-chrz_39127_star	ttgccgtcagtggggtagttct	0	0	0	0	1	0
novel-miR-chr15_29109_star	gggtctgtttggaat	0	0	0	0	0	1
novel-miR-chr15_29109_mature	agccggacagcggagcctg	0	11	0	1	0	0
novel-miR-chr11_26120_star	ggcggcagcttccccggc	14	9	7	23	17	20
novel-miR-chr11_26120_mature	cgcggggggcggccgggg	10	22	6	19	8	18
novel-miR-chr13_27619_mature	cgcggggggcggccgggg	88	72	69	58	80	98
novel-miR-chr13_27619_star	cagcggccgctgtccgcgg	1	0	0	0	3	0
novel-miR-chr4_14607_star	catgggttttttgctttt	1	0	0	0	0	0
novel-miR-chr4_14607_mature	aaagattaaaaagctcctgt	18	2	0	1	0	0
novel-miR-NT_463422_43586_star	cccccatcgatttgctctac	10	3	7	5	2	9
novel-miR-NT_463422_43586_mature	aagggcaaacccgatgggcac	11	14	11	10	20	14
novel-miR-NT_463533_43758_star	cccccatcgatttgctctac	15	5	3	7	7	4
novel-miR-NT_463533_43758_mature	aagggcaaacccgatgggcac	7	16	11	9	16	16
novel-miR-NT_463523_43751_star	cccccatcgatttgctctac	8	7	7	5	1	4
novel-miR-NT_463523_43751_mature	aagggcaaacccgatgggcac	7	16	11	11	15	17
novel-miR-chr2_6279_star	tccttccctctggctggga	2	3	1	2	11	5
novel-miR-chr2_6279_mature	ctgggcctgggggaaggacgc	1	1	5	4	8	18
novel-miR-chr4_15526_star	tcaccaatcttctttgat	0	0	0	0	0	0
novel-miR-chr4_15526_mature	tcagaaaaggagggaaa	10	21	5	18	22	22
novel-miR-chr7_20325_star	agcatggattgcatcactgcaatgggc	0	1	0	1	0	0
novel-miR-chr7_20325_mature	ctgcagtgatggtttctgagcag	19	13	6	0	1	2
novel-miR-chr3_10651_star	tagcttatgaaactggca	3	0	2	0	0	0
novel-miR-chr3_10651_mature	actggtattaaagtctt	18	23	2	4	3	14
novel-miR-chr3_13284_star	gtagcatttcagttgtg	2	4	0	2	0	0
novel-miR-chr3_13284_mature	attctctgatagtttact	2	12	0	0	0	0
novel-miR-chr20_33192_star	gtgggagcacctaatttta	0	0	1	0	3	0
novel-miR-chr20_33192_mature	agaggaaggagaacactgca	6	3	1	14	2	1
novel-miR-chr6_19014_mature	tgacttcgtcagccaattccg	23	0	2	1	0	0
novel-miR-chr6_19014_star	ggactctgggatgtgtgtcat	1	1	1	0	5	2
novel-miR-chr1_2570_mature	cggcgtttcccaacaaacga	1	19	0	1	1	0
novel-miR-chr1_2570_star	agctttggggaggaaggaaccgc	1	1	0	2	2	0
novel-miR-chr27_36399_mature	gtgagtagggggctgcgacgg	6	7	9	7	18	16
novel-miR-chr27_36399_star	ggctcagctcacatctctg	6	2	3	1	1	0
novel-miR-chr28_36959_mature	gcacatggctgcgtcctcc	79	51	51	86	110	95
novel-miR-chr28_36959_star	gaggctgcagccgtgcacc	50	41	47	49	97	68
novel-miR-chr28_36422_mature	cctgagtacgtggcact	11	0	3	1	2	0
novel-miR-chr28_36422_star	ctgccaggactcttgc	0	4	0	1	0	0
novel-miR-chr1_2138_mature	actttgcaaaagcaggtag	3	12	6	1	1	0
novel-miR-chr1_2138_star	tactttgttttgtagaaat	1	1	0	0	0	0
novel-miR-chr1_1928_mature	atctgtgagtcaagtttgtgc	3	2	2	3	8	7
novel-miR-chr1_1928_star	caggacttccattcacagaag	1	2	0	2	2	0
novel-miR-chr15_29028_mature	gactggcaagaccatcaccc	9	1	18	14	11	15
novel-miR-chr15_29028_star	cgtgaaggccaagatccaggaca	12	13	5	11	2	22
novel-miR-chr7_21511_mature	tggccaaggatcttgtct	2	0	0	0	11	0
novel-miR-chr7_21511_star	gatagatttagcgtggaaaaaat	0	0	0	0	0	0
novel-miR-NT_456684_41446_mature	ttctgggtcggggtttc	28	26	32	17	25	25
novel-miR-NT_456684_41446_star	gggccccctcagcaga	2	0	0	0	3	1
novel-miR-chr1_3159_mature	ttctgggtcggggtttc	42	37	28	25	31	14
novel-miR-chr1_3159_star	gggccccctcagcaga	0	0	0	0	2	0
novel-miR-chr2_9760_star	aggtgtgatgtggcctctttct	1	1	0	0	1	1
novel-miR-chr2_9760_mature	gattattcattctcattgccta	1	0	0	0	0	13
novel-miR-chr4_13619_star	agacctccagatgacttgac	21	2	4	0	4	2
novel-miR-chr4_13619_mature	tcaggaatttcaaggtctg	5	18	1	3	10	2
novel-miR-chr2_6133_star	taaagacccaggaatctcac	1	1	0	0	1	1
novel-miR-chr2_6133_mature	ggagaaatgggctacat	193	163	129	153	311	240
novel-miR-chr27_36187_mature	ttcccggggctgtgtgtgctg	9	5	0	6	3	7
novel-miR-chr27_36187_star	agctgccgtgtccctgggcag	0	0	0	0	5	0
novel-miR-chr5_16839_star	ccactgactaacgcacat	18352	21641	17333	11618	20509	14948
novel-miR-chr5_16839_mature	tgtgcgtgtgacagcggc	9468	8146	6511	2049	4587	3033
novel-miR-chr6_19177_star	tttccatcctatt	0	0	0	0	0	0
novel-miR-chr6_19177_mature	acaggatttggcacagg	0	10	0	2	0	13
novel-miR-NT_472493_46095_mature	tcatcatgaagcaggtcagtg	6	2	1	2	2	5
novel-miR-NT_472493_46095_star	gtctgtccctgtgtccgtctg	8	2	4	6	4	3
novel-miR-NT_472493_46099_mature	tcatcatgaagcaggtcagtg	2	0	0	0	0	0
novel-miR-NT_472493_46099_star	gtgtgtccgtccgtgtgtctgtgtg	5	3	1	4	2	5
novel-miR-NT_472493_46100_star	gctgggaggcttcgtcatgaa	0	0	0	0	0	0
novel-miR-NT_472493_46100_mature	tcatcatgaagcaggtcagtg	1	1	0	0	1	0
novel-miR-NT_472493_46098_star	gctgggaggcttcgtcatgaa	0	0	0	0	0	0
novel-miR-NT_472493_46098_mature	tcatcatgaagcaggtcagtg	5	0	0	1	0	0
novel-miR-NT_468881_45323_mature	ttggctgcgcaaggaggacgag	3	2	3	4	2	0
novel-miR-NT_468881_45323_star	tcgccgcctccgccgccccc	30	14	19	31	52	41
novel-miR-NT_465993_44758_star	tctgctcccgaaggcggcggccatc	0	0	0	1	1	1
novel-miR-NT_465993_44758_mature	ttggctgcgcaaggaggacgag	1	5	1	4	0	2
novel-miR-NT_468881_45324_star	tctgctcccgaaggcggcggccatc	0	1	1	1	0	2
novel-miR-NT_468881_45324_mature	ttggctgcgcaaggaggacgag	1	5	2	4	5	1
novel-miR-chr2_8865_mature	tggttcagatctgcagctcctg	4	2	2	2	5	7
novel-miR-chr2_8865_star	gggagctgcacatctaatctgc	0	0	0	1	2	1
novel-miR-chr4_15621_mature	accgttttccccacagactg	0	11	0	3	0	1
novel-miR-chr4_15621_star	aggctgtggcttaactccc	2	0	0	1	2	1
novel-miR-chr11_26034_star	ctcagtgctgtgctcagaccc	1	1	0	3	0	0
novel-miR-chr11_26034_mature	gttcagggctcagcactgggc	15	3	2	0	2	2
novel-miR-chr22_33867_star	aggcgtaggagatggccagcc	2	0	0	1	1	1
novel-miR-chr22_33867_mature	gtcgggcgtctcgtgcacctc	7	4	2	5	8	6
novel-miR-chrz_38764_mature	tacacagcggctgtgagcgtggc	0	0	17	3	3	0
novel-miR-chrz_38764_star	ctctgcattcagcccgtccgt	1	0	0	0	0	3
novel-miR-chr12_26761_mature	acgctggggatgctggcacgc	5	5	4	3	13	5
novel-miR-chr12_26761_star	cgtgcgctccacccctggcagat	1	0	4	0	0	0
novel-miR-chr12_26725_mature	actctgccctcctgccctcag	0	3	7	9	6	5
novel-miR-chr12_26725_star	tgtggtggacatgcagacag	0	0	0	1	0	1
novel-miR-chr24_34852_star	tgtcagcgctcagggggagctg	3	5	3	2	9	9
novel-miR-chr24_34852_mature	gggtcctgctgagtgctggcag	4	13	6	10	4	9
novel-miR-chr5_18250_star	ttagctcacagttacttagatgctt	2	1	1	1	5	4
novel-miR-chr5_18250_mature	agtggaaacttaatgacgcttaac	10	0	0	1	0	1
novel-miR-chr12_26421_star	tgctgtttctgtgcttgca	2	5	1	9	6	2
novel-miR-chr12_26421_mature	gtgagcacaggctgagtgg	3388	2663	3764	2047	4755	3571
novel-miR-chrz_38825_star	ggcgggccggccgggggcggcg	29	41	37	61	63	80
novel-miR-chrz_38825_mature	gtctctctgaggcgcgtgt	22	6	5	19	22	18
novel-miR-chr18_30602_mature	aaacggtcttcagagggtgtt	10	0	0	0	0	0
novel-miR-chr18_30602_star	gagctttgagcacatgtctg	0	0	0	2	0	2
novel-miR-chr9_24107_mature	tcctgtccctggcactcgcag	0	0	0	0	13	0
novel-miR-chr9_24107_star	tgcctgtgttgggtgcagctg	0	0	1	0	0	0
novel-miR-chr2_6909_star	caagtcaaactgccatccttc	0	1	0	2	3	2
novel-miR-chr2_6909_mature	cacgatggtggtttgacacag	6	0	7	1	3	1
novel-miR-chr25_35252_star	ttggtgggaagggacc	5	0	2	1	3	6
novel-miR-chr25_35252_mature	agaccttcatccaaccctc	3	1	0	12	0	2
novel-miR-chr11_25884_star	gtgcctcctgccgggcagcgc	2	3	0	4	3	4
novel-miR-chr11_25884_mature	cgaacccggcggtgagtacg	0	0	0	3	2	9
novel-miR-NT_456734_41531_mature	cctctgcccaagttgacaa	0	0	0	0	8	1
novel-miR-NT_456734_41531_star	cgtttggggttacagagcagg	2	2	2	5	3	9
novel-miR-chr1_4849_mature	cctctgcccaagttgacaa	0	0	0	0	3	1
novel-miR-chr1_4849_star	cgtttggggttacagagcagg	4	3	1	9	6	6
novel-miR-chr15_28923_star	ctggagaacgatcg	1	0	0	0	1	2
novel-miR-chr15_28923_mature	gttgtagcagccccagc	13	0	0	0	0	1
novel-miR-chr2_7921_star	cttcctcttctttccac	2	2	2	2	1	4
novel-miR-chr2_7921_mature	aggaaatgggaggatat	0	6	0	2	2	8
novel-miR-chr26_35634_mature	tggctgctgcagcatctctg	4	6	5	6	21	15
novel-miR-chr26_35634_star	agaaatgctgcagcagcccc	3	0	0	12	16	6
novel-miR-chr2_6376_mature	tctgtatcttccactgccttt	4	10	2	0	0	1
novel-miR-chr2_6376_star	aagacactggaagatacttcttaag	0	2	0	1	0	2
novel-miR-chr13_27794_star	ccctgtgccagcgctgtgaggag	0	0	1	2	3	0
novel-miR-chr13_27794_mature	tcctcctccgcaggcaggcg	4	2	5	3	4	7
novel-miR-chr14_28825_mature	tgaggccctgagggtcagcatg	13	22	11	50	28	33
novel-miR-chr14_28825_star	atgctgccctgaagtgcctctg	3	6	2	7	3	2
novel-miR-chr2_9350_star	ttggaagctttatgtgacg	2	0	0	0	0	0
novel-miR-chr2_9350_mature	ttcatatataacttttctgac	10	1	0	2	0	0
novel-miR-chr3_10484_mature	acgcatccgcacggctaga	11	1	0	2	0	0
novel-miR-chr3_10484_star	ttagcatacggcgggagcgag	2	1	3	0	0	0
novel-miR-NT_471503_45850_mature	ggggtccagggggtccctgtggg	16	7	3	7	8	15
novel-miR-NT_471503_45850_star	tgggggggaccccgtgggtctgt	5	6	3	6	1	6
novel-miR-chr4_14033_star	aggtggtgatccggcggctgc	3	0	1	0	3	2
novel-miR-chr4_14033_mature	gagcagctggaggagcacctg	14	6	4	20	11	13
novel-miR-chr19_32181_mature	agtcagtacagctgcatctcc	1	2	2	2	1	3
novel-miR-chr19_32181_star	gaattgcactgctggaattgctgc	2	0	2	1	2	1
novel-miR-chr19_32182_star	gagttgctgctgagctgtgtacctc	1	1	1	1	1	3
novel-miR-chr19_32182_mature	agtcagtacagctgcatctcc	2	1	6	4	4	2
novel-miR-chr1_4892_star	atttgagtctgcaagtcacatggc	4	0	0	3	1	1
novel-miR-chr1_4892_mature	ccctgggctctgccaaatg	11	0	0	0	4	2
novel-miR-chr2_7692_mature	tttgctgccttcttgttctg	58	66	52	1	2	1
novel-miR-chr2_7692_star	atggactttgaaacgtgcagga	0	0	1	0	0	1
novel-miR-chr23_34377_mature	acgccgcgcatctcttcctcag	2	5	6	11	11	8
novel-miR-chr23_34377_star	agaaggatgggctgaacgacgacgac	2	0	0	1	0	1
novel-miR-chr20_33197_mature	agctttatgcagcagagaact	0	10	0	1	0	0
novel-miR-chr20_33197_star	gttctgatgctgagcaagcgg	1	1	1	0	0	1
novel-miR-NT_471634_45875_star	tccccggggacgcgggctttt	9	6	2	6	7	4
novel-miR-NT_471634_45875_mature	ccagccgtgctccccgtgcag	1	1	2	6	2	2
novel-miR-NT_471634_45876_mature	ccagccgtgctccccgtgcag	3	3	3	4	7	6
novel-miR-NT_471634_45876_star	tgcagcacaacctggc	2	0	0	1	0	6
novel-miR-NT_460532_42751_mature	gggggcatggaagtagttg	1	0	0	2	0	17
novel-miR-NT_460532_42751_star	ttcttttccccccccg	1	2	0	2	0	0
novel-miR-chr3_12596_star	ggttaaagcaggggcagttaa	1	0	0	0	0	0
novel-miR-chr3_12596_mature	aagctagcttgtgatttgacag	0	12	0	1	1	0
novel-miR-chr23_34346_star	ggttatttggttccatgactt	2	10	0	0	0	0
novel-miR-chr23_34346_mature	attcatggtactaaatgagat	1	0	1	0	11	0
novel-miR-chr18_31133_mature	acagagcaggtttcagccctcg	19	23	10	14	23	22
novel-miR-chr18_31133_star	cagggctgtgatctgctctgag	0	1	0	0	2	0
novel-miR-NT_473822_46458_star	attcggtgctgctccactcggtg	2	1	0	4	2	1
novel-miR-NT_473822_46458_mature	actcggtgctgctccacttg	3	0	3	0	0	0
novel-miR-NT_473822_46457_mature	actcggtgctgctccacttg	1	0	7	0	0	0
novel-miR-NT_473822_46457_star	attcggtgctgctccactcggtt	1	0	0	2	1	0
novel-miR-NT_478004_47155_star	tgcagtgctgtgtgctgcg	2	8	0	1	1	1
novel-miR-NT_478004_47155_mature	gtgtgccatgcagtgctgtgt	0	18	1	9	9	2
novel-miR-chr3_11044_mature	aggaatgagagcccagtcctg	2	0	2	9	4	0
novel-miR-chr3_11044_star	agctgctggcctctcacttc	2	0	3	1	0	2
novel-miR-chr14_28717_mature	ccagaatcccctctcctgcag	1	3	2	0	3	17
novel-miR-chr14_28717_star	tgcggggcagcgaggggcacgtccc	0	0	0	5	3	6
novel-miR-chr19_31768_mature	tggcacggagttgtcca	10	0	2	0	0	1
novel-miR-chr19_31768_star	gtaggggctctgtgttct	2	0	0	0	0	0
novel-miR-NT_468899_45334_mature	gcatttggggtttgtatctg	0	0	0	3	1	0
novel-miR-NT_468899_45334_star	ggatgtggggctctgtgtgtg	6	5	1	4	4	2
novel-miR-NT_468899_45333_star	gggggggggtcggatttggg	0	1	0	2	2	3
novel-miR-NT_468899_45333_mature	gcatttggggtttgtatctg	3	1	1	5	0	0
novel-miR-NT_465020_44470_star	ggggggggggtcggatttggg	3	0	2	0	6	0
novel-miR-NT_465020_44470_mature	gcatttggggtttgtatctg	0	1	1	3	1	0
novel-miR-NT_465020_44469_mature	gcatttggggtttgtatctg	1	0	1	3	1	0
novel-miR-NT_465020_44469_star	ggatgtggggctctgtgtgtg	3	4	2	1	6	5
novel-miR-chr11_25386_mature	tggctggtgggggaggctgctg	12	15	12	14	15	17
novel-miR-chr11_25386_star	agcagctcctcccctggccaa	3	5	3	2	3	0
novel-miR-chr2_8639_mature	cggccattgctaggcgacgctg	5	4	8	4	11	8
novel-miR-chr2_8639_star	cgcgccggctgtaatggcagc	1	1	4	1	5	2
novel-miR-chr33_37226_star	tgtcagtgtggggtgcgatgggg	0	1	0	0	0	2
novel-miR-chr33_37226_mature	tccttctctctccaccctacag	7	5	2	0	1	0
novel-miR-NT_465936_44739_star	tgtcagtgtggggtgcgatgggg	0	1	0	0	2	5
novel-miR-NT_465936_44739_mature	tccttctctctccaccctacag	2	8	3	0	1	0
novel-miR-chr10_24470_mature	cctggagccggaataca	2	4	1	12	9	7
novel-miR-chr10_24470_star	gagatgaaagctgtgggt	2	1	0	0	1	0
novel-miR-chr14_28156_mature	gtcctgcaactcataacatgca	0	0	0	0	13	1
novel-miR-chr14_28156_star	gcagagtgaaggtgggaga	3	2	1	2	0	5
novel-miR-NT_456367_40781_star	gccggacggacagatga	2	0	0	0	0	1
novel-miR-NT_456367_40781_mature	agctcttctcgattccgtg	3407	4090	2890	1941	3858	2844
novel-miR-chr2_6711_star	tctaccaaatagtgttatt	1	0	1	1	0	0
novel-miR-chr2_6711_mature	gaagcattacctttggag	1	4	9	1	0	0
novel-miR-chr3_11063_star	ggaattaaagatagtggcattatta	0	0	1	1	0	1
novel-miR-chr3_11063_mature	catactgcattattgatcaca	0	0	0	0	10	0
novel-miR-NT_464504_44323_star	tgggaggggggcgggggggcag	2	4	5	7	7	7
novel-miR-NT_464504_44323_mature	tcacccctgcgctctcccccag	2	1	3	2	3	9
novel-miR-NT_473521_46343_star	tgggaggggggcgggggggcag	4	8	6	8	8	8
novel-miR-NT_473521_46343_mature	tcacccctgcgctctcccccag	3	4	3	2	4	5
novel-miR-chr9_23716_star	tctaaaatgttctcattt	0	1	1	0	0	0
novel-miR-chr9_23716_mature	gcagagaagattagcaa	112	82	68	78	94	62
novel-miR-chr4_15600_star	tttgtggagtatgctgtagcatt	2	1	0	0	0	1
novel-miR-chr4_15600_mature	atgtcagctaactaaacagag	31	10	9	30	23	17
novel-miR-chr4_16437_mature	gtcaggattaggaagatggctga	12	1	0	0	0	1
novel-miR-chr4_16437_star	cagctcatgaaaatgggaaactgagg	2	0	0	2	3	4
novel-miR-NT_464254_44177_star	gggggggtgggggggggcag	33	39	33	22	19	17
novel-miR-NT_464254_44177_mature	agccccacatccaccccccag	28	17	14	18	32	28
novel-miR-chr20_32774_mature	cgtgcggggcggtgcggtg	16	20	12	11	19	14
novel-miR-chr20_32774_star	cccctccgccccgccgagc	5	7	6	20	16	10
novel-miR-chr1_5346_star	ttggagtaggacctcctggt	0	0	0	0	0	1
novel-miR-chr1_5346_mature	tcaagatctcttcctccaag	2	4	0	8	1	3
novel-miR-chr27_36249_mature	tctgacgcggggtttagcc	9	0	0	0	0	0
novel-miR-chr27_36249_star	gctgagctcggggaacgcggag	1	3	4	0	1	2
novel-miR-chr1_2993_star	acggcatgggcaaagggta	0	0	0	0	0	2
novel-miR-chr1_2993_mature	tcccacactgctgagcaccgtc	3	2	3	1	4	0
novel-miR-chr1_2994_mature	tcccacactgctgagcaccgtc	1	4	2	0	4	4
novel-miR-chr1_2994_star	gcatcctcagcagcgccggtgc	2	0	0	1	1	1
novel-miR-chr3_12306_star	agttaggccttcgctgtccttggag	1	0	0	1	3	2
novel-miR-chr3_12306_mature	tcctcagtgaaagccagctg	2	4	4	4	1	2
novel-miR-chr17_30293_mature	tttggggtttgatagagccg	0	1	9	0	14	2
novel-miR-chr17_30293_star	cgcagctttcagggccttcct	1	0	0	1	0	0
novel-miR-chr11_25916_star	taacaggaaatactatggtcct	0	0	1	0	0	1
novel-miR-chr11_25916_mature	agtccatgacaccttgga	0	1	0	17	0	0
novel-miR-chrz_37856_mature	agccagatttgtctgat	79	71	36	25	19	17
novel-miR-chrz_37856_star	tgaacaactaggcca	0	0	0	0	0	0
novel-miR-chr26_35716_star	gggggggggggcgctgggg	34	68	61	26	108	108
novel-miR-chr26_35716_mature	tcaaccgcccaccccccactc	6	12	6	8	7	7
novel-miR-chr12_27055_mature	ccctgccaggctgctggaca	0	9	0	5	0	2
novel-miR-chr12_27055_star	gttctagtaaacatatgcagtta	0	2	0	0	0	0
novel-miR-chr27_36094_mature	tggcttgtggtttcttgagttgag	15	7	6	5	3	7
novel-miR-chr27_36094_star	tcttcccttgaggaattttgttgtccat	0	0	0	0	1	1
novel-miR-NT_463347_43539_mature	tggcttgtggtttcttgagttgag	12	8	5	5	3	7
novel-miR-NT_463347_43539_star	tcttcccttgaggaattttgttgtccat	1	0	0	0	0	0
novel-miR-chr10_25096_star	tgactcggggcagtgctgcgtgccccc	19	24	15	22	21	26
novel-miR-chr10_25096_mature	agagcagcagccctgccctgcag	2	2	2	2	6	3
novel-miR-chr10_25095_mature	agagcagcagccctgccctgcag	1	1	4	1	2	4
novel-miR-chr10_25095_star	tgcccgtacttgccctgctctc	1	0	2	0	0	1
novel-miR-chr13_27300_mature	gcgacggccccggagccgc	5	15	11	9	14	2
novel-miR-chr13_27300_star	aggctgccccgcacccgcg	34	26	29	89	83	104
novel-miR-chr2_8372_star	ggtcaagcaaatgtaat	0	0	0	0	0	0
novel-miR-chr2_8372_mature	aaacattattgtttattc	13	10	4	7	7	11
novel-miR-chr5_18316_star	tttcctccagcttctctgtttta	2	2	0	1	0	2
novel-miR-chr5_18316_mature	tgtgtaggcagcagggggtag	3	0	0	4	10	8
novel-miR-chr14_28744_star	gcagcagcgcccgcat	0	0	0	6	1	0
novel-miR-chr14_28744_mature	tgtggtgtgcggagtgctcct	1	0	0	1	3	10
novel-miR-chr9_23918_star	tgaaatagccgatttttaggttt	1	0	0	0	0	0
novel-miR-chr9_23918_mature	gaagaaatggggaagtggcgc	4	13	1	6	4	6
novel-miR-chr26_35862_star	ctgtaaaatggtaacgcc	0	0	0	0	0	0
novel-miR-chr26_35862_mature	gtgtgaactctgctgcatga	10	0	0	0	0	3
novel-miR-chr13_27464_mature	tgacatccgtgtgtttggtaa	6	7	9	3	3	4
novel-miR-chr13_27464_star	ccccagacccagggagtcag	3	3	1	3	16	9
novel-miR-chr5_18591_mature	aatgtcaagtgagccct	0	10	0	0	0	0
novel-miR-chr5_18591_star	gtctctcctactggcactc	0	0	0	0	0	0
novel-miR-chr19_32159_mature	tcaccggtgccatctgtcccacag	4	7	5	3	2	1
novel-miR-chr19_32159_star	tggggggaagagtatgaggtgca	17	4	2	7	4	2
novel-miR-NT_470031_45567_star	gccgctgttcttcgagcgcttcccag	1	0	1	3	1	1
novel-miR-NT_470031_45567_mature	tggggtcactgcggggaaggtc	1	2	0	3	17	2
novel-miR-chr7_20579_star	atttttgagttgcagactgag	0	0	0	0	0	0
novel-miR-chr7_20579_mature	tgggtttggatgccagaaaag	0	0	0	1	0	1
novel-miR-NT_461178_42870_star	atttttgagttgcagactgag	1	1	0	0	1	0
novel-miR-NT_461178_42870_mature	tgggtttggatgccagaaaag	2	0	0	8	0	0
novel-miR-chr4_14205_star	caggtgaatttacttt	0	2	1	0	0	3
novel-miR-chr4_14205_mature	aagtgagtttcatatgt	3	5	0	0	0	0
novel-miR-chr4_14206_mature	aagtgagtttcatatgt	2	6	1	0	0	2
novel-miR-chr4_14206_star	cattcaactcattg	6	3	0	0	1	0
novel-miR-chr13_27207_star	gcagaactcagtgtaggctcct	2	0	1	1	0	3
novel-miR-chr13_27207_mature	ggctgttctgagcttctgca	0	8	12	5	7	0
novel-miR-chr20_32817_star	cagctgttctatggcacagc	2	1	5	0	5	3
novel-miR-chr20_32817_mature	cagttccacagaacagccgt	6	4	5	0	0	3
novel-miR-chr1_5726_star	tgtggtacataaagggaaaagc	0	1	1	0	0	3
novel-miR-chr1_5726_mature	taattccattgtgttccacag	6	5	3	0	5	3
novel-miR-chr4_15143_mature	ggcgcggggggggcccg	34	25	31	70	82	84
novel-miR-chr4_15143_star	gaggtgctccgagtgagg	2	0	0	3	1	2
novel-miR-chr22_33741_mature	tgagaaggatttttaaaggac	1	1	1	3	5	4
novel-miR-chr22_33741_star	tccttttcttgttccttctcag	9	9	8	9	11	9
novel-miR-chr7_21424_star	agcacagggacacctggggctcag	5	0	0	1	2	0
novel-miR-chr7_21424_mature	tgagccccgtatcccttgtag	3	1	0	7	6	1
novel-miR-chr3_12301_mature	aacaactggcttctgtggg	9	0	0	0	0	0
novel-miR-chr3_12301_star	ccacatatacatgtga	0	1	0	1	1	1
novel-miR-chr3_11287_star	tggatgcatggctgctaggtc	0	0	0	0	0	0
novel-miR-chr3_11287_mature	accaagatgctaaacatccag	10	1	1	5	0	0
novel-miR-chr2_9553_mature	acatgtctatagtaggt	9	1	1	3	0	0
novel-miR-chr2_9553_star	ttatactttgaattttgtt	0	0	0	0	0	0
novel-miR-chrz_37902_mature	atcccacccgctgccacc	1954	1494	994	8430	2652	2215
novel-miR-chrz_37902_star	gatggcaaccggtctaaagggtg	0	1	0	1	1	3
novel-miR-chr14_28174_mature	gctgtacccatgctcggg	0	0	9	0	0	1
novel-miR-chr14_28174_star	tcacagtgggttagca	0	0	0	1	0	0
novel-miR-chr2_9635_mature	tgctgtccccacatgctcagcctg	1	10	1	0	1	1
novel-miR-chr2_9635_star	aggtaccagcagcattcacagcat	0	1	1	0	0	1
novel-miR-chr2_9636_star	aggctgggatgtggggctggcat	1	1	0	2	0	4
novel-miR-chr2_9636_mature	tgctgtccccacatgctcagcctg	1	3	0	1	0	1
novel-miR-chr21_33389_star	ccaccgcgccccgc	9	15	10	16	9	13
novel-miR-chr21_33389_mature	cggggtgggcgggaggt	33	2	3	2	3	5
novel-miR-chr1_4848_star	cagcactgttatttttgtg	0	0	1	0	0	2
novel-miR-chr1_4848_mature	atacctgtaaattctctgt	9	2	1	1	0	1
novel-miR-chr3_10372_mature	gtgtgagggacaggagg	5	3	0	9	3	4
novel-miR-chr3_10372_star	tttagctctgtagcgtg	0	2	0	1	0	1
novel-miR-chr1_583_star	ctcccttcagctaacagt	1	1	2	0	0	0
novel-miR-chr1_583_mature	gtgtgagggacaggagg	2	0	0	3	1	0
novel-miR-chr1_584_mature	gtgtgagggacaggagg	1	0	0	2	0	5
novel-miR-chr1_584_star	ctagacagtcttgagcagt	0	0	1	0	1	0
novel-miR-chr3_11758_mature	agcatctccccgcagacgtgg	2	5	0	0	3	5
novel-miR-chr3_11758_star	cacatccgtggggagatgctg	1	0	1	0	1	0
novel-miR-chr4_13793_star	taggtggatggctcttccttt	8	4	0	0	2	1
novel-miR-chr4_13793_mature	aggggttgctgccatgggcttgt	1	2	0	1	12	0
novel-miR-chr27_36058_mature	tcctccccttccccatccacag	9	18	4	4	4	13
novel-miR-chr27_36058_star	tgatggatgccagcggtaaggag	0	0	0	0	0	0
novel-miR-chr12_26701_mature	cggccccgcgttcctggaaa	1	3	2	8	13	6
novel-miR-chr12_26701_star	ttccgcgaagtgcgccgagcgccgc	0	0	1	0	2	1
novel-miR-chrz_39289_mature	gatggattcggattgttgccgag	2	4	0	1	7	3
novel-miR-chrz_39289_star	tcggtcgatccgaattcgttg	1	1	0	2	0	1
novel-miR-chr4_14694_mature	tcacagggaggcctcggtgtg	2	2	2	0	3	0
novel-miR-chr4_14694_star	acaagtgagttctgctcccagaa	0	1	0	0	0	0
novel-miR-chr4_14693_star	gcaccgataccctctgaagac	0	0	0	0	0	1
novel-miR-chr4_14693_mature	tcacagggaggcctcggtgtg	4	2	1	2	8	2
novel-miR-chr8_22609_mature	tgaaaactgccgtgtgacctg	0	0	0	0	14	0
novel-miR-chr8_22609_star	ccctcactttccagcctttttac	0	1	0	2	1	1
novel-miR-chr28_36471_star	ctcggggagggggcagtggggttgg	3	1	5	2	8	5
novel-miR-chr28_36471_mature	cgcccatccctctgcccacagt	5	4	1	7	3	16
novel-miR-chr11_25354_mature	gtaggtgtgggtgtgagtaa	1	2	1	0	2	17
novel-miR-chr11_25354_star	gttttgctccattcttgta	1	2	0	2	1	3
novel-miR-chr7_21350_star	ccggcgcgctgctggcgggtcc	9	13	12	9	15	14
novel-miR-chr7_21350_mature	gagccgccctgccgggccgcg	10	10	4	8	5	10
novel-miR-chr3_10974_mature	ataaaaaaatcctccaaac	33	33	18	22	12	22
novel-miR-chr3_10974_star	tctggaggatggtttaaa	0	0	0	0	1	0
novel-miR-chr1_5342_star	tagcagccttttgttgcagcatc	0	0	0	1	2	0
novel-miR-chr1_5342_mature	atctgcaggcagaggttgctac	5	0	0	6	8	2
novel-miR-chr3_12238_star	aggaagaaagctctcttggcatggat	1	2	2	0	8	5
novel-miR-chr3_12238_mature	tcattgcgactttccttccct	12	12	2	5	1	5
novel-miR-chr1_5359_mature	ggtaactatgactctctt	197	200	249	55	234	168
novel-miR-chr1_5359_star	atagaacatagattagtatct	0	0	0	1	0	7
novel-miR-chr8_22926_star	tgccggggcgctggggaggggcag	3	2	2	5	3	3
novel-miR-chr8_22926_mature	ttctcctcccttcgcacggcgc	9	9	5	4	4	5
novel-miR-chr15_29575_mature	gggttatttcatgtgataatg	2	8	0	0	2	0
novel-miR-chr15_29575_star	gctctcacctgaggtccttgctca	1	1	0	1	2	1
novel-miR-chr1_65_star	ttggtttggtttttttcttc	4	3	0	2	3	4
novel-miR-chr1_65_mature	aagataataaacccatccaga	0	1	0	0	9	0
novel-miR-chr2_6116_mature	tgggctgagttaaaaataagc	0	5	2	0	0	2
novel-miR-chr2_6116_star	cattatttttaacccaggtcgg	1	0	0	0	0	2
novel-miR-chr15_29047_star	gcgttccttggtgaaggctgtgg	1	0	2	3	2	0
novel-miR-chr15_29047_mature	aacagtgatgatggagggctgag	7	3	3	13	18	5
novel-miR-chr3_10119_star	agggaggtttgtgggcagctctagg	2	2	0	1	1	1
novel-miR-chr3_10119_mature	cagggctcccactcacctgccac	1	5	1	2	7	4
novel-miR-chrz_37954_mature	ttgctctctcctgcacaccag	7	2	8	9	7	3
novel-miR-chrz_37954_star	ttcaatgaggagaaccgggag	2	0	0	3	0	5
novel-miR-chr4_16064_star	aggatatgttctctaatc	1	0	0	0	0	0
novel-miR-chr4_16064_mature	cctagaaaaggatccaa	62	55	15	36	17	16
novel-miR-chr7_21322_star	ccccgcccggcatcc	8	2	1	1	1	6
novel-miR-chr7_21322_mature	agggccgggggcggggg	7	12	4	1	6	5
novel-miR-chr7_21321_mature	agggccgggggcggggg	4	13	1	2	5	2
novel-miR-chr7_21321_star	tgaagccgccggccctt	1	0	1	3	1	0
novel-miR-chr28_36739_mature	tatgggtttggcttcaccaagggc	4	0	1	2	3	10
novel-miR-chr28_36739_star	ctcctgctggaccaacccatgg	3	1	1	2	0	2
novel-miR-chrz_39016_star	cccattacgtccccagccac	2	1	0	0	1	0
novel-miR-chrz_39016_mature	gggctggctgtggtgcag	42	28	30	62	45	38
novel-miR-chr25_35159_mature	tatggcaaggaggctgcagacca	81	108	61	1057	46	32
novel-miR-chr25_35159_star	ggacctgcgatccctgcctttg	0	1	1	0	1	1
novel-miR-chr28_36526_star	ttcctgctgcttcaccttccc	2	2	1	5	5	9
novel-miR-chr28_36526_mature	ggaggaggaggaggaggaag	55	52	47	108	122	105
novel-miR-chr4_15429_mature	agagaggagagggactcc	1	3	0	4	8	2
novel-miR-chr4_15429_star	cagctccctctgggctcta	0	0	0	2	1	0
novel-miR-chr3_13369_mature	aagtattcagacgcatgcatg	5	1	1	3	2	0
novel-miR-chr3_13369_star	atacatgtgtttgtgtacgtg	1	0	3	0	0	0
novel-miR-chr3_13415_mature	acccacgagagcccacg	0	8	0	0	2	2
novel-miR-chr3_13415_star	gtggtgctcccggcatg	1	1	1	1	2	1
novel-miR-NT_462211_43101_star	agcagagccggagcagtgagc	0	1	0	2	1	1
novel-miR-NT_462211_43101_mature	cgcactctttggcagaactt	1	0	0	0	0	6
novel-miR-chr13_27746_star	agcagagccggagcagtgagc	0	0	0	1	0	3
novel-miR-chr13_27746_mature	cgcactctttggcagaactt	0	0	0	1	0	3
novel-miR-NT_472977_46207_star	gggtcccttggtgacattact	0	2	0	1	1	2
novel-miR-NT_472977_46207_mature	tcagtgtcactgtagggtccct	9	5	4	0	6	5
novel-miR-chr24_34665_star	aggagggagcagagcctggggc	3	2	5	21	8	11
novel-miR-chr24_34665_mature	taccagctgtgctctctcatt	10	20	13	1	18	6
novel-miR-chr5_17031_star	atgacccagcgtgttagcttaa	1	0	0	0	0	0
novel-miR-chr5_17031_mature	tacgctcgtgctctgggctttg	4	3	1	0	2	3
novel-miR-chr2_6146_mature	tggaggacggagggtagaatgatg	1	9	0	1	1	0
novel-miR-chr2_6146_star	gtaagcataacattgtgtactgtaa	0	1	0	0	0	0
novel-miR-chr14_28852_star	ccgagcatgggca	0	1	0	2	1	1
novel-miR-chr14_28852_mature	gacgccgtgctgacaga	0	8	3	1	2	2
novel-miR-NT_460421_42692_mature	atggggatgtgaggctcagatg	3	3	10	2	0	1
novel-miR-NT_460421_42692_star	gctgtccctgcatccccaga	1	1	1	3	0	2
novel-miR-NT_460467_42714_mature	atggggatgtgaggctcagatg	3	3	11	2	3	4
novel-miR-NT_460467_42714_star	gctgtccctgcatccccaga	0	1	1	1	0	1
novel-miR-NT_460501_42736_star	ggagcgccgcgggcagtgcgg	2	4	1	5	5	2
novel-miR-NT_460501_42736_mature	tgtgctgccctcggctctcgc	2	5	1	4	2	2
novel-miR-chr5_17317_star	ggagcgccgcgggcagtgcgg	2	6	0	6	4	7
novel-miR-chr5_17317_mature	tgtgctgccctcggctctcgc	2	3	2	4	1	6
novel-miR-chr2_9587_mature	atgtgctctggaaaaaat	1	15	1	0	1	2
novel-miR-chr2_9587_star	tttttctccagtatc	1	0	0	0	1	0
novel-miR-chr3_13492_star	tcttttttgacagga	0	0	0	0	0	1
novel-miR-chr3_13492_mature	ccttttaagctagagag	188	163	94	319	387	289
novel-miR-chr2_6156_mature	gagcagtgatgtctcccctgagca	28	23	19	60	44	53
novel-miR-chr2_6156_star	gtagtcaggggcccacaactgaaca	1	2	1	2	6	2
novel-miR-chr27_36214_star	tgtggtgggtggaaggagcccc	2	0	0	1	1	4
novel-miR-chr27_36214_mature	atgctctgctctacccctccag	4	4	6	7	1	6
novel-miR-chr24_34770_star	gacagaggaatgggaatcagt	1	3	3	3	2	0
novel-miR-chr24_34770_mature	gtgacttccccttcttctcgca	5	6	3	19	24	18
novel-miR-chr22_33994_star	agagcagcaggtgagcg	3	0	0	0	1	0
novel-miR-chr22_33994_mature	gctcacaatctgctttgcttcc	11	2	1	0	0	0
novel-miR-chr4_14865_star	gacttcccactgggatt	1	1	0	0	0	1
novel-miR-chr4_14865_mature	gcttcggtgagaatgttg	8	0	0	0	0	0
novel-miR-chr25_35048_mature	tgccctttcgccctcctgca	2	1	4	2	1	0
novel-miR-chr25_35048_star	gcaggtggccaagaagagcac	0	0	0	1	0	0
novel-miR-chr25_35047_star	gggggggggaattgggccg	0	5	1	5	1	4
novel-miR-chr25_35047_mature	tgccctttcgccctcctgca	3	1	0	0	2	1
novel-miR-chrz_39725_mature	tgaattcagggccttttctgggaa	0	0	10	0	0	1
novel-miR-chrz_39725_star	tcttagatagaggtttttctcccac	0	0	0	0	0	0
novel-miR-chr2_6278_mature	tctggactgtacctaatgtgc	0	0	1	0	3	2
novel-miR-chr2_6278_star	caccttaggtacagtccagaa	4	0	0	0	1	0
novel-miR-chr15_29118_mature	gaaatcgcacctacaca	15	5	15	9	9	3
novel-miR-chr15_29118_star	atgtatttaccgttttcc	1	1	0	8	5	9
novel-miR-chr1_1668_mature	tgaaggacaagctaaatt	20	12	18	2	0	0
novel-miR-chr1_1668_star	caagagcattgcttttgc	6	4	3	1	3	4
novel-miR-NT_472285_46049_star	ccggccccgcggac	0	0	0	1	1	1
novel-miR-NT_472285_46049_mature	gaggtgggatcccgggg	2	6	5	7	12	13
novel-miR-chr23_34334_star	ccggccccgcggac	0	0	0	0	1	1
novel-miR-chr23_34334_mature	gaggtgggatcccgggg	4	7	4	8	7	7
novel-miR-chrz_38471_star	aaacttgtcagacaggatctacta	1	0	0	0	0	0
novel-miR-chrz_38471_mature	cgtaaacctgtgctgactgggcct	1	3	0	2	5	10
novel-miR-chr33_37270_star	agcgccatcctccctgca	2	0	3	0	1	1
novel-miR-chr33_37270_mature	tctgggtgtaagagatggtgatg	1	10	0	1	0	1
novel-miR-chr6_19193_star	aggaaaaatgaactggtg	0	0	0	2	1	0
novel-miR-chr6_19193_mature	acaggtttgtttttctctc	1	10	0	1	0	0
novel-miR-chr8_21712_mature	ttggggtggtccaccaggtcccgg	10	0	0	2	2	2
novel-miR-chr8_21712_star	cgggggctcctgcacacagccccagc	2	9	1	10	3	0
novel-miR-chr7_21182_star	tgggacagggtagtttaccaaag	0	2	1	0	1	0
novel-miR-chr7_21182_mature	ttttgtattccctcgttccag	2	2	5	0	0	2
novel-miR-chr5_17848_star	tcgtaatcaggtacttcattctt	0	0	1	0	0	0
novel-miR-chr5_17848_mature	agatgaaatcctgttatctg	1	2	1	1	1	9
novel-miR-chr26_35494_mature	ggggagctggaaggtcc	1	1	2	9	4	1
novel-miR-chr26_35494_star	ggcagaggttcctgt	1	0	0	1	0	2
novel-miR-chr28_36529_star	ggcggtgtgaggcggaggc	2	3	8	5	13	13
novel-miR-chr28_36529_mature	tctccgctccccgccccg	62	50	62	34	66	76
novel-miR-chr9_24101_mature	tgcttctgtgcctcctgctgct	4	1	6	10	15	14
novel-miR-chr9_24101_star	gctgctgatagcggccggccg	21	16	21	38	75	44
novel-miR-chr1_5561_mature	agaagagcatttaaatgtgtgc	574	504	424	321	617	439
novel-miR-chr1_5561_star	cacacatttcagtgcttccctg	31	81	30	42	32	30
novel-miR-chr3_13162_star	tgaagtctgcatggaagtaaa	1	0	2	0	1	1
novel-miR-chr3_13162_mature	aggcttgcagtcatgcttatg	0	0	0	1	8	0
novel-miR-NT_456195_40191_star	agaagtcggaaccagctaagga	16	15	14	15	100	40
novel-miR-NT_456195_40191_mature	actagccctgaaatggatg	385	454	598	321	734	636
novel-miR-chr4_16136_star	cactcagacacat	0	0	0	0	0	1
novel-miR-chr4_16136_mature	tgtggaatttttgatggc	102	186	89	142	188	119
novel-miR-chr11_25823_mature	gcgcagcgagaaggcccgg	4	2	1	3	0	14
novel-miR-chr11_25823_star	cgggccctgctgcgcg	19	27	10	15	18	22
novel-miR-chr17_30429_mature	ggactcgcggctccgcagctg	1	2	2	0	8	2
novel-miR-chr17_30429_star	ggctcgacgatggccggaggtccc	2	0	0	1	2	0
novel-miR-chr17_30430_star	actgcggctccgcgggtcgt	0	2	0	0	2	1
novel-miR-chr17_30430_mature	ggactcgcggctccgcagctg	0	1	1	7	6	1
novel-miR-chr11_25769_mature	cccatatgcacaggtttgaggcag	0	1	0	3	0	11
novel-miR-chr11_25769_star	accccattcccctgtcatgtggta	1	0	0	0	0	0
novel-miR-chr2_7120_mature	ttctcctctgaaagcctcca	9	0	0	3	0	1
novel-miR-chr2_7120_star	ggagggctgcttttagtggctgat	0	0	3	0	1	0
novel-miR-chr4_15952_star	ggggctgcaaaactactgccgt	0	1	0	1	0	4
novel-miR-chr4_15952_mature	cagttgccattgctaaggcctct	8	2	3	3	7	7
novel-miR-chr2_8441_mature	tgtttcggctgtttccggcga	3	7	3	3	12	1
novel-miR-chr2_8441_star	tttcggagacggccattag	0	0	0	1	1	0
novel-miR-NT_459802_42559_star	ctctccctgctgttccctggga	5	3	0	7	2	1
novel-miR-NT_459802_42559_mature	ttcagggtgctgcagagagcag	12	6	1	6	3	6
novel-miR-chr13_27282_mature	tcgtagtatttgccagca	0	0	0	3	8	0
novel-miR-chr13_27282_star	gtacaggttttaatgag	0	1	0	0	0	1
novel-miR-chr4_13862_mature	agggaagcgcgcacgcgcacggc	16	0	1	12	4	5
novel-miR-chr4_13862_star	ccctgcgcgtgcgcgcacctc	0	2	2	0	1	0
novel-miR-chr13_27286_mature	ggagccgggccgtggcaaggcgag	95	119	79	112	193	186
novel-miR-chr13_27286_star	atgtttatgtccacagctttggctccc	0	2	0	1	2	1
novel-miR-chr8_21704_mature	tgaggccgctatctccccgca	3	7	3	5	12	5
novel-miR-chr8_21704_star	gctgcggagtctcggcgcgcctcga	3	0	4	1	2	1
novel-miR-chr17_30493_mature	cccctctgtgtctccccgcag	3	2	3	3	10	2
novel-miR-chr17_30493_star	tgggggcggcggcgggggggc	61	43	30	31	49	54
novel-miR-chr17_30494_star	tgggggggatgcagggagagc	7	1	6	5	4	3
novel-miR-chr17_30494_mature	cccctctgtgtctccccgcag	2	3	1	3	7	3
novel-miR-chr17_30472_star	ggccgcgcggggcggggcggag	3	14	10	17	14	9
novel-miR-chr17_30472_mature	tcagccgcgccgctcccggcag	4	1	2	0	3	9
novel-miR-chr27_36350_star	gctgctgctgctgctcgct	8	15	4	8	14	12
novel-miR-chr27_36350_mature	gagagcaaaccggcagcagcg	2	4	2	15	7	9
novel-miR-chr13_27573_star	gtctgtgactgggatctgaatag	0	0	0	0	0	0
novel-miR-chr13_27573_mature	cgaacagatttgaggagcaggca	0	0	0	3	9	1
novel-miR-chr18_31070_mature	acgggacgttcctgggagacg	5	4	0	2	7	13
novel-miR-chr18_31070_star	gttgcgaggagcagcccctg	1	0	0	2	0	1
novel-miR-chr7_21073_mature	tcaccacctctggatctgcac	8	0	2	3	10	10
novel-miR-chr7_21073_star	tgtggatctggcagggggtgtg	0	0	0	5	2	1
novel-miR-chr15_28993_star	atgcctttttgtcaggctgtccc	2	2	2	1	2	4
novel-miR-chr15_28993_mature	tggcagcaaggcataaaggaata	2	0	2	0	7	1
novel-miR-chr1_3080_star	agaagggggctaaaatcgtctggaca	1	0	2	0	0	0
novel-miR-chr1_3080_mature	gtcaagtcgaagaacaaaatctt	0	1	12	0	0	0
novel-miR-chr28_36717_star	cgctgtcagctcctc	3	3	4	1	6	0
novel-miR-chr28_36717_mature	aggacggggctggcccggg	0	2	0	0	7	0
novel-miR-chr28_36718_mature	aggacggggctggcccggg	2	2	0	1	2	0
novel-miR-chr28_36718_star	ccatggcaatttctgcctc	0	0	0	0	0	1
novel-miR-chr22_33777_star	ggtaaaaccgcgtcccggacg	98	70	48	187	93	105
novel-miR-chr22_33777_mature	gtccgggacgcggttttaccc	1	4	3	2	3	4
novel-miR-chr20_32584_mature	atctgtgtcctttaatg	0	0	0	0	2	7
novel-miR-chr20_32584_star	gtgataaggatgcaggctgtg	1	6	3	1	5	6
novel-miR-chr18_31384_star	catggggatggggtgggacgt	4	2	2	3	4	11
novel-miR-chr18_31384_mature	tgctgacctcattccccgcag	2	3	9	3	12	3
novel-miR-chr2_8563_mature	gtaaaggtcatgttcttac	0	0	0	0	8	4
novel-miR-chr2_8563_star	tgacacctgtactgca	1	0	0	0	0	0
novel-miR-chr1_1835_star	ggctcccgccgcggtcacctgcag	0	2	3	4	5	4
novel-miR-chr1_1835_mature	tgaggcgggctgcgggaggagcac	7	1	1	12	2	1
novel-miR-NT_459258_42448_mature	tggcttgcttctccccatgc	1	0	1	3	1	7
novel-miR-NT_459258_42448_star	catggctgtttcgagccat	0	0	0	0	0	0
novel-miR-chr3_11963_mature	tggcttgcttctccccatgc	4	0	1	1	1	2
novel-miR-chr3_11963_star	catggctgtttcgagccat	0	0	0	0	1	0
novel-miR-chr5_18575_mature	actgtgaaaacccaactgct	3	1	0	3	4	3
novel-miR-chr5_18575_star	gcaattgtgtatttcacaggt	9	9	7	11	4	1
novel-miR-chr7_20301_star	cagcattgctgctgctcagctctg	1	0	3	1	0	1
novel-miR-chr7_20301_mature	agagatgggtgagcaatgcctc	8	1	1	0	6	0
novel-miR-chr20_32673_star	atgagtttagattaaattattt	0	0	0	0	0	0
novel-miR-chr20_32673_mature	agtaggattactaacttcata	6	1	0	7	0	0
novel-miR-chr19_31610_mature	acaagaaggcagcaaac	10	12	23	0	2	0
novel-miR-chr19_31610_star	acagttgctcttttgta	0	0	1	1	0	0
novel-miR-chr17_30318_star	ggttctggcagaaagcagcctcgc	0	0	0	2	1	1
novel-miR-chr17_30318_mature	aattgctgggctgccagagcat	0	5	0	0	0	1
novel-miR-chr17_30317_mature	aattgctgggctgccagagcat	0	3	0	0	0	0
novel-miR-chr17_30317_star	tggtctgcagctccagcagtg	1	1	0	1	1	1
novel-miR-chr18_31285_mature	tgcagaatgctgtggatg	7	14	13	1	1	3
novel-miR-chr18_31285_star	actacagcgttctacca	3	1	0	0	2	1
novel-miR-chr26_35413_star	ggggtgggggctctgtgccgc	7	3	2	6	7	5
novel-miR-chr26_35413_mature	tgccacggagccccttcccca	11	2	0	4	2	2
novel-miR-NT_471885_45958_mature	cttatggggtgggattg	1	1	10	3	2	1
novel-miR-NT_471885_45958_star	aattcgggtcctatgggg	7	3	3	8	7	12
novel-miR-chr3_12184_star	gactgcttagctgtatggtttc	0	0	1	1	2	0
novel-miR-chr3_12184_mature	aaacgatgatgctttactgagtgc	3	4	3	4	1	7
novel-miR-chr18_31129_mature	gaggcagggtaacagcctgaagc	2	2	2	2	14	15
novel-miR-chr18_31129_star	cttctgtttgtccctgcagac	1	0	0	2	5	0
novel-miR-chr24_34549_star	agtgagtaatgggagagggtc	2	1	1	1	4	2
novel-miR-chr24_34549_mature	accccatccctcagcctcaccc	14	16	14	13	24	17
novel-miR-chr2_6622_mature	ggagcaacacgcatgccctt	10	0	1	1	0	0
novel-miR-chr2_6622_star	tgggcttgaggtgtttcatttccc	1	0	2	0	0	0
novel-miR-chr2_6312_mature	gatgggaagaggaggaggg	6	18	3	32	3	19
novel-miR-chr2_6312_star	cactgctcctagcttttgaaac	0	0	1	0	1	1
novel-miR-NT_457497_42065_mature	gagttccgactgtctaaac	1	0	0	2	2	0
novel-miR-NT_457497_42065_star	ggcagaatgaggagcttc	0	0	0	0	0	0
novel-miR-chr1_1524_mature	gagttccgactgtctaaac	0	0	0	0	5	0
novel-miR-chr1_1524_star	ggcagaatgaggagcttc	0	0	0	0	0	1
novel-miR-chr1_3790_star	tagcaactggaatgcttctattga	1	2	1	0	0	1
novel-miR-chr1_3790_mature	cggggtggttgcttcctgctgg	8	2	0	5	2	0
novel-miR-chr2_8088_star	cacagatgacgtttcccagga	1	0	0	2	0	0
novel-miR-chr2_8088_mature	cttgtaaatgagccctgaga	0	0	1	8	1	0
novel-miR-chr12_26141_star	agaaataagagcggggtgcaccgtgc	1	0	0	0	1	1
novel-miR-chr12_26141_mature	caatgctgttcccagctttcgg	176	125	89	458	129	182
novel-miR-chr10_24179_star	agaaataagagcggggtgcaccgtgc	1	0	2	0	0	0
novel-miR-chr10_24179_mature	caatgctgttcccagctttcgg	188	140	79	431	113	171
novel-miR-chr19_31822_mature	gcagctgaaattaaaatg	3	2	0	2	16	10
novel-miR-chr19_31822_star	aatttacccagtattgct	1	0	0	2	1	1
novel-miR-chrz_38781_star	gtttcagcgtcccgctta	0	0	0	1	1	2
novel-miR-chrz_38781_mature	aggcgtttcctcgaagct	0	0	0	3	5	0
novel-miR-NT_474430_46590_mature	catctgagctgacccggtccg	2	2	1	4	8	1
novel-miR-NT_474430_46590_star	cgacccggtccgatctgagtgg	7	9	6	11	10	11
novel-miR-chr10_24439_star	gcttatagaaacctgcttggca	0	0	0	0	0	0
novel-miR-chr10_24439_mature	accactgacactttctcttcta	0	0	1	7	7	2
novel-miR-chr3_10583_star	gcaggtaggcagggggagcag	2	5	2	2	3	5
novel-miR-chr3_10583_mature	tgcctctttgtctatctgca	2	6	9	1	4	2
novel-miR-chr6_19003_star	gtgtagatgtggcttagcag	5	0	0	1	2	2
novel-miR-chr6_19003_mature	tgctctgtgacaggcact	0	4	3	0	0	0
novel-miR-chr4_16226_star	gtgtttgtgcaaatgagaag	0	0	0	0	0	2
novel-miR-chr4_16226_mature	tgctctgtgacaggcact	0	3	0	0	0	0
novel-miR-chr9_23374_mature	tgcttctttctggaggtgccc	9	0	0	0	0	3
novel-miR-chr9_23374_star	gggcctcctgaggggccgagctg	4	1	0	1	0	1
novel-miR-chr13_27329_star	gaaccgcaacaatggagcgc	0	0	2	0	0	0
novel-miR-chr13_27329_mature	tgcccattattgacagtgat	0	0	2	0	6	0
novel-miR-NT_472355_46069_mature	acatcaccagcggggcggcac	0	0	2	0	0	0
novel-miR-NT_472355_46069_star	tgctgcgtaccgtgtggtgatgtc	2	2	1	1	3	2
novel-miR-NT_464143_44003_mature	acatcaccagcggggcggcac	1	0	2	1	1	0
novel-miR-NT_464143_44003_star	tgctgcgtaccgtgtggtgatgtc	5	0	0	1	5	1
novel-miR-NT_475696_46803_mature	acatcaccagcggggcggcac	2	0	3	2	1	1
novel-miR-NT_475696_46803_star	tgctgcgtaccgtgtggtgatgtc	5	1	0	3	2	3
novel-miR-NT_466464_44839_star	cacactgtcacagtgtcaccat	0	0	0	0	0	3
novel-miR-NT_466464_44839_mature	tggcacactgtcaccgtgtca	3	1	1	4	8	4
novel-miR-NT_466464_44840_mature	tggcacactgtcaccgtgtca	2	2	2	5	9	4
novel-miR-NT_466464_44840_star	cacactgtcacactgtccccat	3	2	2	6	2	0
novel-miR-chr3_11610_mature	tcagccattgagtttcagtc	5	5	1	3	4	0
novel-miR-chr3_11610_star	tctgcaactcagtgtctactgtc	3	0	0	0	2	0
novel-miR-chr4_13822_mature	ggtgccgcgggttcccggcgttg	2	7	5	8	10	8
novel-miR-chr4_13822_star	gggccggggggcgcggcgtgg	13	11	8	10	16	10
novel-miR-chr4_13775_star	acggccgtccgccgggccca	2	0	0	0	0	2
novel-miR-chr4_13775_mature	gggatctcggtgggccgat	0	0	0	5	11	1
novel-miR-chr28_36888_star	tgctccatagtctctt	0	0	0	0	0	0
novel-miR-chr28_36888_mature	agatgacttcctggtgctg	2	0	0	2	7	2
novel-miR-chr13_27639_mature	tgcgggcgttgatggggacgtg	10	2	3	3	2	2
novel-miR-chr13_27639_star	acccccggcagcgctccgcag	8	9	3	4	5	5
novel-miR-chr6_20120_star	ctaggtgtctttttgacttgtgt	0	1	0	2	1	2
novel-miR-chr6_20120_mature	ccaggagaagcagactgtagt	1	5	3	1	0	0
novel-miR-chr17_30163_star	tgaaggcagcccctg	0	5	0	0	1	2
novel-miR-chr17_30163_mature	agctgctgctggggacac	6	0	0	1	0	1
novel-miR-NT_462633_43244_star	tgaaggcagcccctg	1	7	1	2	0	0
novel-miR-NT_462633_43244_mature	agctgctgctggggacac	6	0	0	1	0	0
novel-miR-chr4_14886_mature	atcagaaggctgcgtgttc	14	7	9	6	10	4
novel-miR-chr4_14886_star	aaccgtgccctgcgc	2	6	1	2	0	4
novel-miR-chr4_14885_star	gacagtggtttactgaca	1	0	0	6	2	1
novel-miR-chr4_14885_mature	atcagaaggctgcgtgttc	15	19	8	3	6	10
novel-miR-chr4_16491_mature	tcacggtggggatggtagatct	4	6	0	4	1	8
novel-miR-chr4_16491_star	gatccctgtcccctccctgca	2	2	2	2	4	3
novel-miR-chr1_1330_mature	cgtggttttcctgctctg	0	1	0	2	10	1
novel-miR-chr1_1330_star	aatgcaaagaatgaaga	0	0	0	0	1	0
novel-miR-chr4_14765_star	tgcagtccttgcagt	0	1	0	0	0	0
novel-miR-chr4_14765_mature	ctccaagaactgaggga	3	0	0	11	4	3
novel-miR-chr2_7192_mature	ctccagaattaatagcaatag	0	6	2	3	10	2
novel-miR-chr2_7192_star	tatttcatcgtaatatagattctga	2	0	0	1	0	0
novel-miR-chr14_28286_mature	actcttcactaagacca	22	23	10	7	14	26
novel-miR-chr14_28286_star	tttcttaagtgaggaaaa	0	0	0	0	0	2
novel-miR-chr14_28285_star	gacctgaagtgaggcagga	1	2	0	2	2	9
novel-miR-chr14_28285_mature	actcttcactaagacca	28	7	22	4	14	37
novel-miR-chr4_13967_star	tttcttgcctctagggtc	0	1	0	0	1	0
novel-miR-chr4_13967_mature	gccctgaggctgtaaatggg	6	0	0	0	0	0
novel-miR-chr4_13968_mature	gccctgaggctgtaaatggg	6	0	0	0	0	0
novel-miR-chr4_13968_star	gcagatcaagccaccaggca	0	0	0	0	1	0
novel-miR-chr3_11067_star	gtagatctccagtgatgattctcta	1	0	0	0	0	0
novel-miR-chr3_11067_mature	aaaggattaggcaggtacatatg	3	0	8	0	0	0
novel-miR-chr1_5024_star	cgagcgccgccgcccgccaccc	10	10	15	13	18	24
novel-miR-chr1_5024_mature	ggagcgggccccgccgcccgg	15	5	15	20	16	26
novel-miR-chr2_9020_star	tttcatattcctgtc	0	0	0	1	0	5
novel-miR-chr2_9020_mature	acagcctatgtgttaag	2	7	0	0	1	0
novel-miR-chr4_14774_mature	tgggtacattaccatagga	3	0	0	0	7	0
novel-miR-chr4_14774_star	ctcatgtaggtgctcag	2	0	0	0	0	0
novel-miR-NT_462074_43070_star	ttttttttctttttctctcta	4	3	4	1	2	4
novel-miR-NT_462074_43070_mature	tgaggaaaaagaaaattatt	1	27	8	11	11	19
novel-miR-NT_472822_46160_star	tggggccaaacctccggatttt	1	0	0	3	0	0
novel-miR-NT_472822_46160_mature	gcacgcggagttttgggtccaa	9	4	11	3	11	13
novel-miR-chr2_8069_mature	aaaggtgagagcggggctg	0	7	0	4	5	5
novel-miR-chr2_8069_star	ggcccttcgtgtcaccgctg	3	1	0	1	1	0
novel-miR-chr2_8070_star	agccgccgctcccggag	2	0	2	7	12	8
novel-miR-chr2_8070_mature	aaaggtgagagcggggctg	3	7	1	2	4	8
novel-miR-chr5_18602_star	agtttccttacgtctgcatgttg	0	1	0	0	0	0
novel-miR-chr5_18602_mature	tatatgctgggtagggaactg	3	0	0	0	0	1
novel-miR-chr5_18601_mature	tatatgctgggtagggaactg	6	0	0	0	0	0
novel-miR-chr5_18601_star	actcacagcagtatttga	0	0	0	0	0	0
novel-miR-chr1_3473_mature	ggctcaagaggtaaggctgaga	8	2	2	2	0	1
novel-miR-chr1_3473_star	cacagccttgtgaattgggaggat	1	1	0	0	0	1
novel-miR-chr2_9650_star	gcggggccggggcgctctgc	3	9	9	9	4	11
novel-miR-chr2_9650_mature	tagggagcagcggccccgcg	2	7	6	3	6	8
novel-miR-chr11_25934_star	tgcttgtgatcatttggaa	0	0	0	0	0	0
novel-miR-chr11_25934_mature	accgaagatgcaaaacc	1	0	0	11	0	3
novel-miR-chr3_11808_mature	tggaggcagagtcagatccttg	4	1	3	8	0	0
novel-miR-chr3_11808_star	caggaactgagatgtctccat	1	0	0	0	2	1
novel-miR-chr1_3483_mature	aagaggaggatgctgaagaagt	1	1	1	4	11	3
novel-miR-chr1_3483_star	catctgtatctataactgtta	0	0	1	0	0	1
novel-miR-chr3_11219_star	atcagagctgtcctattcat	1	0	0	0	0	1
novel-miR-chr3_11219_mature	tgaaatgtgactgctcagatg	2	5	2	1	0	1
novel-miR-chr5_17679_star	tgggggaggggtaccat	0	0	2	6	2	5
novel-miR-chr5_17679_mature	ttgttcctctctcacttg	2	1	0	2	4	2
novel-miR-chr10_24735_star	tgtcactaataaagtccttgagc	1	0	0	1	0	0
novel-miR-chr10_24735_mature	ccacaggacatggtgatga	3	0	0	0	8	0
novel-miR-chr2_7949_star	tgtggtgtcagggtgacacgg	0	1	0	1	0	1
novel-miR-chr2_7949_mature	tgcgtccctctgtctctgcag	0	0	1	0	0	9
novel-miR-chr5_16880_mature	tcacccaccccgtcccggcag	5	6	2	10	3	6
novel-miR-chr5_16880_star	tgtggggcaaggagccggag	0	0	0	1	3	1
novel-miR-chr3_11771_star	taggggtgcaggggatgcaggggatag	3	0	0	2	0	2
novel-miR-chr3_11771_mature	tgacccccatccgtgccccaca	8	3	1	7	13	4
novel-miR-chr2_9045_mature	gagacaggctctgtagtt	8	1	0	0	2	0
novel-miR-chr2_9045_star	gctagagagaggtcaca	162	265	72	400	175	200
novel-miR-chrz_38056_mature	tcctctgcctcgtgacagcac	0	1	6	3	2	5
novel-miR-chrz_38056_star	tgctgaggtggcacagggag	0	1	1	4	2	5
novel-miR-chr21_33588_star	gagtcacgctggcgttgctgt	4	0	0	0	0	1
novel-miR-chr21_33588_mature	gaggagggcggatggctcc	1	0	0	1	0	7
novel-miR-chr8_22193_mature	agcaggacatggatggct	4	0	0	0	0	0
novel-miR-chr8_22193_star	ggtatgcatgctgctt	0	0	0	0	0	0
novel-miR-chr8_22194_mature	agcaggacatggatggct	3	0	0	1	0	0
novel-miR-chr8_22194_star	ggtatgcatgctgctt	1	1	0	2	2	4
novel-miR-chr3_12390_star	aaggaaaaggggtcaggttt	1	1	0	0	1	0
novel-miR-chr3_12390_mature	aacttgtcttactattggtgg	1	0	0	0	7	0
novel-miR-chr14_28279_star	agcacgtcggggattgagctc	0	0	1	2	2	0
novel-miR-chr14_28279_mature	tgctctctcccccactctgctg	5	5	2	0	2	0
novel-miR-chr19_31667_star	gggggcagcgcctt	8	12	12	18	13	20
novel-miR-chr19_31667_mature	gggtgagggcggctctcg	7	1	4	0	1	4
novel-miR-NT_476634_46971_star	gagctgataccgctcgcgcagccg	0	1	1	2	2	2
novel-miR-NT_476634_46971_mature	gagcgcagcgagtcagtgag	8	2	0	1	0	4
novel-miR-chr3_12588_star	cttgtctttttttaaggt	0	0	0	0	1	0
novel-miR-chr3_12588_mature	ccaaagttgaagaagggaagg	1	9	0	1	0	4
novel-miR-chr14_28800_star	agatggagtccccgcccaggg	1	0	0	1	1	0
novel-miR-chr14_28800_mature	ccgccgcgggaactccatctc	2	8	0	2	3	1
novel-miR-chr2_6928_mature	taagggatatacatggcgt	0	7	0	0	1	0
novel-miR-chr2_6928_star	tgaatatgtatgtcccgagc	0	0	0	1	0	0
novel-miR-chr7_21183_mature	gtaagctgcaactaagcaa	0	7	0	0	0	0
novel-miR-chr7_21183_star	ggcttgaggggaaagcataaa	6	1	0	4	5	2
novel-miR-chr17_30235_star	gtgcccgcactgctcgcc	0	0	0	1	0	1
novel-miR-chr17_30235_mature	gtgagcgctgctcggtgcg	0	0	8	2	1	0
novel-miR-chr3_10750_mature	agagggaacagtagagacccag	1	3	1	8	6	9
novel-miR-chr3_10750_star	tagggctcacttttccttcca	0	2	0	0	2	3
novel-miR-chr9_23291_star	ctgtgagtactggggggaggtgg	1	0	0	1	2	7
novel-miR-chr9_23291_mature	tgcagcccccctctcacacc	5	15	2	7	10	9
novel-miR-chr14_28239_star	ggggtgttttgcagagca	1	0	0	0	0	0
novel-miR-chr14_28239_mature	gttaaaatgtaatgacacagct	1	7	0	1	0	0
novel-miR-chr8_22398_star	ctctgttttgtgttgtgctg	1	4	0	1	1	0
novel-miR-chr8_22398_mature	tccacaaaggcagaacagaag	10	0	1	4	1	8
novel-miR-chr19_31566_mature	agggagagtgaggcaggcagga	0	1	0	14	4	1
novel-miR-chr19_31566_star	tttgcttgcatgctcatttctg	0	0	0	1	2	0
novel-miR-chr1_3800_star	aatgctagagatatggagtgcttcttg	0	0	0	0	2	2
novel-miR-chr1_3800_mature	atgagggatgttgctagcagga	9	7	1	0	6	2
novel-miR-chrz_39180_star	gtgactgagtcattaccttca	0	0	0	0	0	0
novel-miR-chrz_39180_mature	gaattgatataaggaata	1	1	1	0	0	7
novel-miR-chr5_18841_mature	aatttcctgatctgcttgtag	3	4	0	0	3	1
novel-miR-chr5_18841_star	tgagctgctggggttc	0	0	1	3	2	1
novel-miR-chr1_3859_mature	ttctgggcttattaattg	1	0	1	0	0	9
novel-miR-chr1_3859_star	gcctaggtggccaagaag	0	0	0	1	1	0
novel-miR-chr14_28585_mature	aatgagtgctagctgacaggagat	3	0	7	1	0	1
novel-miR-chr14_28585_star	caaagtgaaggctgtctgtcactgttc	2	0	0	0	0	1
novel-miR-chr4_16153_mature	aaagggataaaggtaagcct	1	0	7	0	0	0
novel-miR-chr4_16153_star	gagcaccttgttctgaaga	0	0	0	0	0	0
novel-miR-chr14_28208_mature	gctcagatggcaggagt	29	10	1	11	20	10
novel-miR-chr14_28208_star	tttacctgccaggtggtt	1	2	0	1	0	0
novel-miR-chr6_19481_star	atgtgtccctatggtttgtatt	0	0	1	5	1	2
novel-miR-chr6_19481_mature	gctcaagaaaaatagcagcacatg	3	13	0	0	0	0
novel-miR-chr2_8150_star	tccatgtgtctctgtggtggac	1	0	0	4	0	2
novel-miR-chr2_8150_mature	ggcacctgcaggcacgtttgt	1	0	11	2	1	0
novel-miR-chr5_18861_mature	gagccgcgcgtgctgcttcc	1	0	1	12	2	1
novel-miR-chr5_18861_star	gcaagccgggctgcgcggccc	2	1	0	8	2	5
novel-miR-chr3_10083_star	agaggtattgcaaagaatactctc	0	0	0	0	0	0
novel-miR-chr3_10083_mature	atcttatttgatgcctctg	0	0	7	0	1	0
novel-miR-chr3_12264_star	ttagactaacaagcagc	0	1	0	1	0	0
novel-miR-chr3_12264_mature	aggaattttaatctaga	0	0	0	7	0	1
novel-miR-chr2_6907_star	gcagctttaccaagcagc	0	0	1	2	1	4
novel-miR-chr2_6907_mature	ctgtttctagttcctgctgct	0	7	1	1	0	0
novel-miR-chr13_27795_mature	gcagtgctgggggcacagc	8	4	7	4	10	18
novel-miR-chr13_27795_star	catgtgtcttcagagctgtc	1	1	0	7	3	4
novel-miR-chr20_33250_star	aaagtgcaaacaatgtttaattg	2	0	0	0	1	1
novel-miR-chr20_33250_mature	tgttaatctgtgggcatgatg	1	0	5	0	8	1
novel-miR-chr5_16929_star	atgtaaagcctgtgtctgag	1	0	1	0	1	0
novel-miR-chr5_16929_mature	tgaggacaaaggttaacaag	0	0	7	0	0	0
novel-miR-chr14_28306_mature	aaggcaaactgtgaccataccc	3	1	0	2	9	0
novel-miR-chr14_28306_star	ctgatgggcacacaatgcagttc	12	1	0	0	0	0
novel-miR-chr1_3841_mature	gtccctggcatgcacgtgtgcacg	1	1	0	0	1	8
novel-miR-chr1_3841_star	gctgtcacgttctgctcctggact	1	0	0	0	1	1
novel-miR-chr6_19658_mature	cagctccgtgtccttctg	4	2	1	3	2	2
novel-miR-chr6_19658_star	agagcagaggggcaga	3	0	1	1	2	1
novel-miR-chr6_19652_mature	cagctccgtgtccttctg	9	0	8	5	11	3
novel-miR-chr6_19652_star	agaactggacgcagtact	6	1	3	1	1	6
novel-miR-chr27_36117_star	tgcagctgctccaccg	0	0	3	5	4	5
novel-miR-chr27_36117_mature	cccggagcggtctgcgg	1	8	2	1	4	2
novel-miR-chr7_20915_star	tggagctggccagggtggat	0	0	0	11	6	6
novel-miR-chr7_20915_mature	taccttcctgcacttctcaga	0	5	2	0	0	2
novel-miR-chr7_20916_mature	taccttcctgcacttctcaga	1	4	1	0	0	1
novel-miR-chr7_20916_star	ctgggaagcacagtggggagcacag	3	0	1	0	4	2
novel-miR-chr19_31791_star	gcagggctcagctcttgc	1	0	1	4	0	2
novel-miR-chr19_31791_mature	ctggctgctgagctcccag	1	0	1	0	0	4
novel-miR-chr19_31792_mature	ctggctgctgagctcccag	0	0	0	0	3	3
novel-miR-chr19_31792_star	tgtctgggcaatgcttcagt	2	0	1	0	0	3
novel-miR-chr12_27081_mature	ccctgtgcccgtgggggg	32	23	17	19	16	33
novel-miR-chr12_27081_star	tgcccaccctgcaggat	0	0	0	0	4	1
novel-miR-chr4_16113_mature	tccgggccctttccgggatc	7	1	5	2	5	5
novel-miR-chr4_16113_star	tccccggagccgggctcggcc	9	8	9	16	11	8
novel-miR-NT_467719_45078_star	tggggtggggatgggggggg	71	88	70	53	71	96
novel-miR-NT_467719_45078_mature	ccctcccctcctcccccag	16	12	15	17	12	26
novel-miR-chr6_19068_mature	ccggggccggggaggctcg	15	5	1	14	11	14
novel-miR-chr6_19068_star	gcgcctcgcctcgcccccaga	2	5	0	4	6	3
novel-miR-chr1_3874_star	agtagtatcatttcaggcag	7	0	0	0	2	0
novel-miR-chr1_3874_mature	gggctgaaatgacactctc	0	7	0	0	0	0
novel-miR-chr11_25424_mature	agcgcctgtcattgtccctt	10	0	0	0	0	0
novel-miR-chr11_25424_star	tttactaatggcccagagggctg	0	0	0	3	1	4
novel-miR-chr11_25914_star	gcaaatgaatagagatgatgtg	2	1	0	0	1	1
novel-miR-chr11_25914_mature	gtcctcatctttgttcataactt	14	3	2	0	2	11
novel-miR-chr2_7813_star	ggatggcagcaggagcctcgccggc	1	1	0	0	0	1
novel-miR-chr2_7813_mature	ccggcacttgctgacatccc	6	2	2	0	1	1
novel-miR-chr1_3114_star	ctgagaggaactgggg	0	0	0	1	0	0
novel-miR-chr1_3114_mature	cctagaacacttacaga	0	2	1	6	0	0
novel-miR-chr2_7586_mature	gaaagtctggagcaagaat	13	1	2	0	1	5
novel-miR-chr2_7586_star	atctgagttaccagaaatt	0	0	0	1	1	0
novel-miR-chrz_38702_mature	acaagaattcagctgtg	1	6	1	0	2	2
novel-miR-chrz_38702_star	acaagatttctacag	1	1	1	0	0	1
novel-miR-chr19_31834_mature	agcggtgccggcggcagctc	0	0	9	8	3	2
novel-miR-chr19_31834_star	aggtgctcggcggtgctgaag	0	0	0	1	0	0
novel-miR-chr27_36101_star	aggggcccgagatcattctg	2	2	2	0	3	5
novel-miR-chr27_36101_mature	agatggatgcttgtgcccctt	4	2	0	7	9	10
novel-miR-chr33_37253_mature	ttttcttctgctgtctccag	7	1	1	2	5	6
novel-miR-chr33_37253_star	tgatagacagcggggagcgg	0	0	1	2	0	4
novel-miR-chr1_1855_star	tgtcagtctcagagatgctgaa	1	0	1	4	0	0
novel-miR-chr1_1855_mature	tcagcctctcccagacagacaa	2	5	2	3	2	4
novel-miR-chr8_22789_mature	agagtgaggagggggca	8	9	10	12	11	6
novel-miR-chr8_22789_star	gccctccttcactggc	0	1	0	0	0	1
novel-miR-chr12_26638_mature	tccggagccggcggggtcccgg	18	18	27	32	66	56
novel-miR-chr12_26638_star	caggcccatcttggctcatag	0	0	0	0	0	0
novel-miR-chr10_24334_mature	ctgcagggccgcaggaggaagc	0	0	3	7	6	4
novel-miR-chr10_24334_star	cccctctgtttgtgcagctgg	2	1	0	3	3	4
novel-miR-chr17_30073_star	tgcagctgggagaggagatcc	1	3	3	2	2	0
novel-miR-chr17_30073_mature	tacttccttttctatctgcag	4	3	0	0	2	1
novel-miR-chr1_4725_mature	gattctatgatgtcatg	1	3	0	2	1	1
novel-miR-chr1_4725_star	atgatatcatgtacagca	0	1	1	0	0	3
novel-miR-chr1_4726_star	atgacatttaaatgtcc	1	0	0	5	0	2
novel-miR-chr1_4726_mature	gattctatgatgtcatg	3	7	0	0	3	1
novel-miR-chr6_19793_mature	tccgcctcccgcgaggaacg	5	3	1	9	7	12
novel-miR-chr6_19793_star	tttcctttcagagacggag	0	0	1	0	0	0
novel-miR-chr1_1203_star	ctgttgaatttcagcatttggag	0	0	0	0	0	0
novel-miR-chr1_1203_mature	gccaaacactgcagttctcaatg	0	4	0	0	0	0
novel-miR-chr1_1204_mature	gccaaacactgcagttctcaatg	0	3	1	0	0	0
novel-miR-chr1_1204_star	attttgactactttttgttt	0	0	0	1	0	0
novel-miR-chr4_14157_star	actaccactaataagaatgcagatt	3	2	0	1	1	0
novel-miR-chr4_14157_mature	atctgattcttcctcagtagcc	8	9	14	20	19	12
novel-miR-chr4_15989_mature	cccactcctgctgctcctcag	4	1	0	6	2	1
novel-miR-chr4_15989_star	ggaggtggcagaagagacagtggca	1	0	1	3	0	0
novel-miR-chr1_1383_star	ctggtcaccagggctgc	0	2	0	0	3	5
novel-miR-chr1_1383_mature	caaagtccaagtggtggccatc	3	2	3	5	5	8
novel-miR-chr1_1384_mature	caaagtccaagtggtggccatc	1	2	5	1	10	8
novel-miR-chr1_1384_star	atctgaactacatggtgagttgc	4	3	2	3	1	1
novel-miR-chr1_2407_star	ctggtcaccagggctgc	0	0	0	0	0	1
novel-miR-chr1_2407_mature	caaagtccaagtggtggccatc	0	0	1	7	11	5
novel-miR-chr2_6453_star	aatggaaatcttggattgcttcaagt	1	0	0	0	3	2
novel-miR-chr2_6453_mature	tctgtaaatctaggcttccttgc	0	6	0	0	1	0
novel-miR-chr17_30258_star	tgagattggagacagaggaaggcacac	1	1	1	2	2	2
novel-miR-chr17_30258_mature	tgttcctttctccatccgtccag	5	1	3	0	4	3
novel-miR-chr25_34934_mature	actggcccaaatccacgccct	0	1	0	6	0	2
novel-miR-chr25_34934_star	aggctttgggccaatt	0	0	0	0	0	0
novel-miR-chr3_12354_star	ggtggccacaaaatggcagacgg	0	1	0	2	4	1
novel-miR-chr3_12354_mature	cagctgctggaaggtgagcgccg	5	13	3	12	5	11
novel-miR-chr27_35982_mature	agagcagtgggtgaggactg	0	0	2	2	2	7
novel-miR-chr27_35982_star	agctgagcctatttgcaccg	0	0	0	1	3	0
novel-miR-chr12_26374_mature	tggtttcagggtgctccc	1	3	0	0	7	1
novel-miR-chr12_26374_star	cttgcacctctgagagatt	1	1	0	1	0	0
novel-miR-chr21_33578_star	gcagggctggtgcacc	1	0	0	0	0	0
novel-miR-chr21_33578_mature	gctccagcagctctgct	6	1	1	0	1	1
novel-miR-chr5_17001_star	tgttcccagcctc	0	0	0	0	0	0
novel-miR-chr5_17001_mature	aggttagagggaaacat	0	0	0	2	2	4
novel-miR-chr3_12720_star	ctgcgcagtctccagaca	0	0	0	0	0	0
novel-miR-chr3_12720_mature	gttgccaggaggctgaggagc	0	0	0	0	1	8
novel-miR-chr11_25721_star	tgcaaatgcatactggt	0	0	1	0	0	0
novel-miR-chr11_25721_mature	cttgtgtgaatttgata	0	0	1	0	0	6
novel-miR-chr1_4462_star	aacacggaataacacca	0	0	0	1	0	2
novel-miR-chr1_4462_mature	gggttgttcagctgtctg	0	0	1	6	0	1
novel-miR-chr2_6431_star	gagatgctgggggttac	2	3	1	2	7	1
novel-miR-chr2_6431_mature	aaatcctcaccattattc	10	12	7	1	0	0
novel-miR-chr1_269_star	gggggctgtcgttttaccgcggc	3	1	0	0	1	0
novel-miR-chr1_269_mature	ccgcgaagactacagctccca	7	6	3	7	12	9
novel-miR-chr1_270_mature	ccgcgaagactacagctccca	5	2	3	6	8	11
novel-miR-chr1_270_star	gggaggtgttggccaatcgtggc	2	1	3	4	1	5
novel-miR-chr9_23705_mature	tgggttgggtgctgagca	2	2	1	3	0	0
novel-miR-chr9_23705_star	gctgagcacccagcaggagg	1	1	0	1	0	1
novel-miR-chr9_23706_star	gatcagcccaggactgagag	1	0	0	0	2	0
novel-miR-chr9_23706_mature	tgggttgggtgctgagca	4	2	0	1	2	0
novel-miR-chr4_16220_star	cctgtttggacaagtcgggctgactt	0	0	0	1	1	1
novel-miR-chr4_16220_mature	aggaggcaagaaagtaaaactggg	1	0	1	1	9	4
novel-miR-chr8_22088_mature	accacctcagttgtttctac	8	6	6	15	24	11
novel-miR-chr8_22088_star	caggaacaactgaagtgaatt	0	1	2	2	2	0
novel-miR-chr32_37031_star	tgggggcggtggggggggctggg	11	24	8	14	16	11
novel-miR-chr32_37031_mature	caacagccgcctctccgcag	1	2	5	7	11	14
novel-miR-chr8_22808_star	atgcagaagtggtgtgttttcc	2	0	0	2	4	4
novel-miR-chr8_22808_mature	gatgtcatggaatctgcatc	2	1	2	2	0	9
novel-miR-chrz_39332_star	gaatcacttctcagctatacc	2	1	0	0	0	0
novel-miR-chrz_39332_mature	atgtagctgtagttaaccc	11	5	0	0	0	10
novel-miR-chr2_6792_mature	aagcacatccatttgcactgtcac	0	0	7	0	2	5
novel-miR-chr2_6792_star	acacagggagatgtgatgtgatac	5	0	0	1	0	5
novel-miR-chr6_19727_mature	tcgtgcggttctattccggcag	6	0	0	3	0	1
novel-miR-chr6_19727_star	tccggagcacatcggcggc	0	1	0	1	0	0
novel-miR-chr5_18364_star	tctgtgtgtaagtaatgtgtg	0	0	1	0	0	0
novel-miR-chr5_18364_mature	acacacacacacacacacacac	37	35	43	49	61	44
novel-miR-chr2_9660_star	tatcctaaggcattttttag	1	0	0	2	1	0
novel-miR-chr2_9660_mature	tagatgtttaaagatga	16	31	22	1	0	0
novel-miR-chr1_5109_star	tgatattgattgtaatt	0	0	0	0	0	0
novel-miR-chr1_5109_mature	tttgcatttggttgcgc	5	0	0	0	0	0
novel-miR-chr1_5110_star	tgatattgattgtaatt	2	0	0	0	3	1
novel-miR-chr1_5110_mature	tttgcatttggttgcgc	2	0	0	0	0	0
novel-miR-chr2_9675_mature	tgagggaggagcggcggccgt	2	3	0	1	10	3
novel-miR-chr2_9675_star	cgggagcggtaggcctcgcgagag	2	2	0	1	2	4
novel-miR-chr19_31740_mature	tgactgtagactgttactgtcctg	100	67	55	14	35	30
novel-miR-chr19_31740_star	agcagtaagcagtctagagccaa	7	5	2	0	7	5
novel-miR-chr4_15825_mature	ccacatcccgtttctcacttc	1	3	3	1	1	0
novel-miR-chr4_15825_star	aagtcagcacggggatgtgtt	0	1	0	0	0	0
novel-miR-chr26_35462_mature	catggccatgggaaggtctctgtg	2	0	6	1	0	0
novel-miR-chr26_35462_star	acctcctgccatggccatgg	0	0	0	0	0	0
novel-miR-chr11_25937_mature	caggaaagaaatgaatttggt	7	4	3	41	7	4
novel-miR-chr11_25937_star	ttgaatatacttcttttaattgc	0	0	0	0	0	0
novel-miR-chr18_30943_star	agcagcttgctgacagcc	0	1	0	1	0	0
novel-miR-chr18_30943_mature	gatgggggcacgctgtttgtg	1	9	5	4	2	5
novel-miR-chr4_15911_mature	tgattaaaatgtttttgttttcta	1	0	1	0	2	0
novel-miR-chr4_15911_star	taaatgcaacagataagtggg	3	0	0	0	0	0
novel-miR-chr4_15912_star	aaagtatgaaatatgttttattat	0	1	0	0	0	0
novel-miR-chr4_15912_mature	tgattaaaatgtttttgttttcta	2	0	0	0	4	1
novel-miR-chr1_3812_star	ttgcactttgtgttagtg	0	2	1	1	1	1
novel-miR-chr1_3812_mature	actctcataattagcaag	3	0	0	6	0	0
novel-miR-chr27_36398_star	tgggggggtgcggggctgg	6	8	9	13	15	10
novel-miR-chr27_36398_mature	taacgctgtccccatccccag	18	37	13	28	15	34
novel-miR-chr24_34844_star	gcgtgccaggtgagcggggcag	2	1	1	2	2	2
novel-miR-chr24_34844_mature	tctgcttgctctcctcacca	1	0	1	1	2	9
novel-miR-chr5_18777_mature	tggcaacctgtggagttgggcac	7	0	0	1	2	2
novel-miR-chr5_18777_star	agttcagcacagttgcatt	3	0	1	0	0	0
novel-miR-chr4_15487_mature	aaggaggatggaggatggg	4	2	0	1	1	1
novel-miR-chr4_15487_star	gtgtgtttcattctttctg	1	0	0	0	0	0
novel-miR-NT_460054_42657_mature	aaggaggatggaggatggg	4	2	0	3	2	0
novel-miR-NT_460054_42657_star	gtgtgtttcattctttctg	0	0	0	0	1	0
novel-miR-chr18_31221_mature	atgggaccccggggaggt	1	0	2	1	0	14
novel-miR-chr18_31221_star	ccttcccaccctaa	0	0	0	1	0	1
novel-miR-chr10_24748_star	cggagccctcgcttctcttgtgc	2	4	8	4	4	2
novel-miR-chr10_24748_mature	cacagaggggcgcgggcccaa	6	4	2	6	21	3
novel-miR-chr5_17942_star	cagactgattttttatctgct	1	4	1	0	1	0
novel-miR-chr5_17942_mature	gtggaccgatcagttaca	20	27	18	10	6	13
novel-miR-chr27_36403_mature	tcagagtaaatgtgtagtagaa	7	2	2	3	0	6
novel-miR-chr27_36403_star	catgctgcatctttactctttt	0	0	0	3	1	1
novel-miR-chr17_30199_star	tcggccgcctcctccccttcctcc	3	2	8	20	13	22
novel-miR-chr17_30199_mature	gagcggtgggagcgggccgag	0	13	1	6	13	7
novel-miR-NT_457622_42119_mature	aaggcagaggagagcagggca	0	0	2	3	3	3
novel-miR-NT_457622_42119_star	accttgctccatgaccctgctcct	2	1	0	0	0	0
novel-miR-chr1_4941_mature	aaggcagaggagagcagggca	1	0	0	4	7	1
novel-miR-chr1_4941_star	accttgctccatgaccctgctcct	1	1	0	0	0	0
novel-miR-chr3_10175_star	caggcacacctgtggttaac	2	0	2	0	2	0
novel-miR-chr3_10175_mature	ttaaacacctgtggtcgccttt	1	1	1	1	0	7
novel-miR-chr25_35324_star	tttgcaacagtggaggatttcttgg	0	0	0	1	2	1
novel-miR-chr25_35324_mature	ctgagattccctctgttgtcag	1	0	0	8	0	0
novel-miR-chr14_28710_star	gcagtgctgcagagccac	46	24	37	3	21	11
novel-miR-chr14_28710_mature	gggggctgcagctctgtg	10	0	0	0	1	1
novel-miR-chr20_32813_star	tcgctcgccgccagaggccgctgc	0	0	3	1	1	3
novel-miR-chr20_32813_mature	gaggggccgcgatgggaggg	5	10	15	12	21	20
novel-miR-chr5_18756_star	tgttgaattttatagtaag	54	2	5	2	13	8
novel-miR-chr5_18756_mature	aagctggattctaaacaa	1	6	0	0	0	1
novel-miR-chr14_28415_star	agaggatcactcccgagg	0	1	0	0	2	2
novel-miR-chr14_28415_mature	accgggagaggaggctc	1	0	0	1	7	3
novel-miR-NT_463458_43698_mature	tggcgtggagccgcgagctgcag	31	38	23	30	36	39
novel-miR-NT_463458_43698_star	tgctgctcctctccccgcccg	3	3	2	7	4	12
novel-miR-chr27_36166_star	tgttggcatgctccaggtgcacag	2	1	1	4	1	4
novel-miR-chr27_36166_mature	agtggatttgggtaggctcaacag	0	1	0	0	1	6
novel-miR-chr22_33779_star	tgctgctttgctcggcgctg	1	0	1	1	1	0
novel-miR-chr22_33779_mature	gtcgccgtgcacaaagcagctg	3	0	1	2	2	3
novel-miR-chr14_28376_mature	gccgaaatggagtgtctg	1	3	3	7	0	6
novel-miR-chr14_28376_star	cgacgctggccctggtcgtag	1	0	1	0	0	4
novel-miR-chr3_11859_star	gtccgctcccggggaggcggagcggag	7	3	9	5	7	9
novel-miR-chr3_11859_mature	gacgctcctccccggaagggcc	11	8	5	9	3	6
novel-miR-chr3_12378_star	tctcagtcaatgctg	3	3	4	3	8	12
novel-miR-chr3_12378_mature	agcttattggcacctgtgt	0	0	6	0	0	0
novel-miR-chr9_24152_star	gcggacgggcggccgtgaac	1	3	1	1	3	3
novel-miR-chr9_24152_mature	ttcgaggttgtttcccgtcagcg	0	4	1	1	8	0
novel-miR-chr13_28007_mature	tagttcagctgtctgtgaatgag	8	3	3	3	5	3
novel-miR-chr13_28007_star	tcatcagagaggctgggctct	1	0	0	1	2	0
novel-miR-chr23_34087_star	cctttagctgcgatcctgc	0	0	1	0	0	0
novel-miR-chr23_34087_mature	gaggaacgataggtaaaccc	0	7	0	0	0	0
novel-miR-chr7_21144_star	ttgacagtgtgctttgagtg	0	0	0	0	0	1
novel-miR-chr7_21144_mature	gcaggagcaggtgctcagg	8	7	4	3	4	0
novel-miR-chr1_2217_star	cacatttcactgcctggtctctg	2	1	0	2	2	0
novel-miR-chr1_2217_mature	tgggaggtagaaaatgtga	3	2	1	3	11	2
novel-miR-chr1_5673_mature	tcccgctgtggttgcgagcagc	0	2	1	2	3	1
novel-miR-chr1_5673_star	cgcatgcttctgaagcgagat	0	0	0	0	0	0
novel-miR-chr1_5674_star	cggctcgctgctggagcggggc	16	20	9	14	10	15
novel-miR-chr1_5674_mature	tcccgctgtggttgcgagcagc	1	1	1	0	3	2
novel-miR-chr4_14699_star	cctcagaagggaaagag	1	2	1	1	0	1
novel-miR-chr4_14699_mature	gatttcagcttcatgaggg	1	11	1	5	3	4
novel-miR-chr2_6399_star	tggctgggatccatgagatgcgt	1	0	0	1	0	0
novel-miR-chr2_6399_mature	tggaatcaccatcccggccag	1	0	0	6	0	1
novel-miR-chr28_36658_mature	atgaggatgagcactgcagttg	8	3	0	1	1	1
novel-miR-chr28_36658_star	tagtacagtgctcacagtttatc	1	0	2	2	0	0
novel-miR-chr17_29937_star	gacccgagctcagctctctgtg	1	0	0	2	0	0
novel-miR-chr17_29937_mature	gcagaacaggtgagctggccatt	2	0	6	0	4	0
novel-miR-chr1_5235_mature	taagcagttccaaatgtaaat	4	4	2	0	2	0
novel-miR-chr1_5235_star	tttgcaaattgaaactgctgc	1	2	1	0	6	2
novel-miR-NT_459801_42545_star	tgcaaggctccaggtgttgc	4	0	5	0	3	1
novel-miR-NT_459801_42545_mature	tgactcctggcttctcttgcag	3	10	3	1	2	1
novel-miR-chr17_30382_star	cttataaagccagcccagcagctct	0	0	2	2	1	4
novel-miR-chr17_30382_mature	tggctgctgctgtctccatgttg	1	1	0	10	7	2
novel-miR-chr9_23085_star	ggcgcgtgcttgcagcgcgg	13	12	11	6	6	10
novel-miR-chr9_23085_mature	cgccgctgccgagcggagtgc	4	0	1	1	3	1
novel-miR-chr9_23086_mature	cgccgctgccgagcggagtgc	4	1	4	1	2	5
novel-miR-chr9_23086_star	agccggcgcgatggccggaggcgg	8	3	9	6	6	3
novel-miR-chr6_19383_star	tgcttgtcattttcctcactctgag	1	3	0	1	2	1
novel-miR-chr6_19383_mature	tctgagggcatctttcaagtca	10	4	11	29	12	21
novel-miR-chr6_19384_mature	tctgagggcatctttcaagtca	9	11	6	19	9	10
novel-miR-chr6_19384_star	accttaaaggttcccccagta	14	0	0	0	4	1
novel-miR-chr1_801_star	acaaggtttccgttgttccac	35	73	23	23	35	19
novel-miR-chr1_801_mature	tgagacaagggagaccttcag	3	0	1	3	1	0
novel-miR-chr1_4730_star	ggtgatttggtgatttcccagc	0	1	0	1	0	3
novel-miR-chr1_4730_mature	ctgaaatggctggagactg	1	0	0	0	1	6
novel-miR-chr1_4486_star	gctgttttagagagccttct	0	0	1	3	4	2
novel-miR-chr1_4486_mature	gatactcactgggagagca	1	3	0	9	0	0
novel-miR-chr17_29929_star	gagataccaccagtgca	4	32	2	1	1	2
novel-miR-chr17_29929_mature	tggctggggggtgttttc	26	21	20	22	22	30
novel-miR-chr7_21155_mature	ttgacgtatggcttgcttgtag	1	0	1	1	0	2
novel-miR-chr7_21155_star	ggcggcacaagtgatgttgaa	3	0	2	0	0	0
novel-miR-chr7_21156_star	cacggcaggcttacctacatgg	1	0	1	0	0	0
novel-miR-chr7_21156_mature	ttgacgtatggcttgcttgtag	2	3	1	3	0	2
novel-miR-chr20_33147_mature	cgcttctcaccactgacagc	6	10	0	3	1	5
novel-miR-chr20_33147_star	taaccagtggtcagacggggc	2	1	1	0	0	0
novel-miR-chr8_22075_star	tttctccaacttcttcaagcatttctt	1	1	1	0	1	2
novel-miR-chr8_22075_mature	catatagctcagaaacagttaaag	6	0	2	0	0	0
novel-miR-chr3_12585_mature	ttgatagaggagatggg	7	13	5	11	9	4
novel-miR-chr3_12585_star	acatcccctctttgtcatcaga	0	2	1	2	0	1
novel-miR-chrz_39219_mature	cagcgcggcggacgggag	6	56	4	8	4	2
novel-miR-chrz_39219_star	gatcgcggctgcggtacgg	0	1	2	1	1	1
novel-miR-chr3_12630_star	tttgcaccacagttgtgacctggcc	2	0	1	0	0	1
novel-miR-chr3_12630_mature	ttttggttgcctttgtgtggc	2	3	4	1	0	0
novel-miR-chr3_12629_mature	ttttggttgcctttgtgtggc	3	2	5	0	0	2
novel-miR-chr3_12629_star	ctgcactgaggagacctttgg	0	2	2	3	1	2
novel-miR-chr7_21109_mature	cgctgccagcgggaggcactg	16	5	8	19	21	17
novel-miR-chr7_21109_star	ggtggcgcgctgcaggg	0	2	1	0	3	1
novel-miR-chr5_17229_star	acctatttatctttgta	0	0	0	1	0	0
novel-miR-chr5_17229_mature	acagaatgaagtaggga	0	0	1	4	3	1
novel-miR-chr6_19985_mature	tcagtggccgctgcaga	0	0	0	11	0	1
novel-miR-chr6_19985_star	tttgggtgtgtgggagac	0	1	3	6	2	3
novel-miR-chr12_26944_star	tcagctctgcctgcacgtc	3	1	0	0	1	5
novel-miR-chr12_26944_mature	acgaaggcagagacaag	0	0	2	3	1	1
novel-miR-chr12_26943_mature	acgaaggcagagacaag	0	0	0	2	2	0
novel-miR-chr12_26943_star	tgcaattctgcctctt	0	1	1	2	3	1
novel-miR-chr4_14923_star	ttgggtggtggcgccggtgac	8	4	4	0	4	1
novel-miR-chr4_14923_mature	cgaccggagctgccgcctccc	4	5	7	4	7	7
novel-miR-chr3_11560_mature	gcttgaacctgataagactttc	1	0	1	0	0	9
novel-miR-chr3_11560_star	aaagttggtcctggttgatgtc	0	0	1	0	0	2
novel-miR-chr4_15696_star	cacattttgaaccatgagtg	0	0	0	0	0	0
novel-miR-chr4_15696_mature	cctcgtgctttcagaaagtgg	9	2	1	1	0	0
novel-miR-NT_471876_45951_mature	gtgagggccgcgggtggcttcg	4	3	2	3	6	0
novel-miR-NT_471876_45951_star	ggggtcgtccgcggtgccacc	0	0	0	0	1	2
novel-miR-NT_465891_44735_mature	gtgagggccgcgggtggcttcg	6	0	2	7	5	2
novel-miR-NT_465891_44735_star	ggggtcgtcccgcggtgccacc	1	0	1	1	0	2
novel-miR-chr2_8967_mature	gaaatatgaagaaatcctg	6	0	0	0	2	0
novel-miR-chr2_8967_star	tggatttaaatttgtaattta	0	0	0	0	1	0
novel-miR-chr1_5817_mature	ccctggctccgtgccgccgt	19	15	5	20	5	3
novel-miR-chr1_5817_star	ctcgcgccgcggtgccagggg	3	6	3	5	2	5
novel-miR-chr1_2944_mature	ccctggctccgtgccgccgt	17	7	5	14	12	11
novel-miR-chr1_2944_star	ctcgcgccgcggtgccagggg	3	5	4	9	13	13
novel-miR-NT_473969_46463_mature	cccccccttctcctcccctgtag	6	15	5	8	9	15
novel-miR-NT_473969_46463_star	cccggggggggcggtggggggggacgg	4	3	2	3	5	5
novel-miR-chr14_28884_star	acgcttaatgctagcagtccc	0	0	0	0	3	1
novel-miR-chr14_28884_mature	acaccaggcagcaacagctgtg	7	0	0	1	2	2
novel-miR-chrz_38348_mature	acgggacggggcgggacggcg	58	38	24	50	99	76
novel-miR-chrz_38348_star	gctgcccgccccatcccgac	5	9	4	9	5	11
novel-miR-chr2_9182_star	tctcagccaagtggggcctgtgc	0	0	0	0	0	0
novel-miR-chr2_9182_mature	tgcagggcagcgctgatgaagat	2	0	7	1	3	6
novel-miR-chr26_35382_mature	gacccccatctgtgcccgacatc	1	0	0	0	1	6
novel-miR-chr26_35382_star	actgctgggacagccgggaccggtgcca	0	0	1	1	0	3
novel-miR-chr11_25246_mature	tgcgtgtccctgtgggatt	0	0	0	0	3	0
novel-miR-chr11_25246_star	gtccctcagtggcacagccg	0	0	0	0	0	1
novel-miR-chr11_25245_star	ttcccacagaggctccta	0	0	0	0	1	4
novel-miR-chr11_25245_mature	tgcgtgtccctgtgggatt	0	0	0	0	4	0
novel-miR-chr2_6287_star	ggcagcatgagttctgc	0	0	0	0	0	0
novel-miR-chr2_6287_mature	aatgactcaactgacct	0	0	0	6	1	0
novel-miR-chr5_17132_mature	gaatgaggaggagaggatg	4	4	8	17	10	14
novel-miR-chr5_17132_star	atttatttggggtaattaagagca	2	0	0	1	0	1
novel-miR-chr2_9531_mature	tcacagccctacagcagcaccgg	3	3	6	7	7	6
novel-miR-chr2_9531_star	ctgagcggctgtggggcatggg	26	31	18	13	33	31
novel-miR-chr3_13142_star	tttgattaatgtctttggc	0	0	0	3	1	0
novel-miR-chr3_13142_mature	ccagctgcatgggtctcat	5	3	8	0	0	0
novel-miR-chr3_13141_mature	ccagctgcatgggtctcat	6	2	1	0	0	0
novel-miR-chr3_13141_star	tgaatctcctatacagactttg	0	0	0	1	0	1
novel-miR-chr13_27243_star	aagcagcataaatctgagtagctg	28	4	3	6	3	5
novel-miR-chr13_27243_mature	agctctctctttatgctgcttg	1	4	2	0	1	0
novel-miR-chr13_27244_mature	agctctctctttatgctgcttg	3	2	1	2	0	0
novel-miR-chr13_27244_star	atagctctactgaaggttgagcaa	2	1	0	0	1	2
novel-miR-chrz_37829_star	tcctttggtcttttggcacttc	2	0	0	1	2	1
novel-miR-chrz_37829_mature	tgggcttccaggcaaggggag	1	0	6	0	3	4
novel-miR-chrz_38278_mature	tgtgtgtgtggtttgtttcaa	0	0	0	2	8	0
novel-miR-chrz_38278_star	aaagataagggcgcgcatga	0	0	0	0	3	2
novel-miR-chr1_4346_star	cacgacctcccgtacccc	0	1	2	0	2	0
novel-miR-chr1_4346_mature	ggcagcgggggactccagc	9	1	1	3	0	3
novel-miR-chr27_36281_mature	gaagcggccggagttgga	2	6	1	0	0	1
novel-miR-chr27_36281_star	ttccctttggtgctttt	0	2	0	2	0	2
novel-miR-chr13_27549_star	acagctctgctgtggtgctggg	1	0	0	1	5	2
novel-miR-chr13_27549_mature	tcttacactgcagggctgag	1	1	0	2	4	1
novel-miR-chr3_12458_star	gctgtcttgagaatttgcttattt	0	0	0	0	1	1
novel-miR-chr3_12458_mature	aggggagcttccttgggtgca	0	7	0	0	0	0
novel-miR-chr5_17759_mature	caggagaggcccaagccag	8292	6841	4042	17655	12025	13698
novel-miR-chr5_17759_star	tagcggccccgctgg	0	0	1	1	5	0
novel-miR-chr19_32441_mature	gggatggatgggggtcag	2	0	4	11	1	0
novel-miR-chr19_32441_star	tggctctgtgcatctatgttt	2	0	0	3	3	1
novel-miR-chr12_26828_star	cgagaatgagactgtg	7	1	0	1	0	0
novel-miR-chr12_26828_mature	acatgcttctctgtcaga	0	3	1	3	8	3
novel-miR-chr15_29340_mature	gggaggaagggaaacca	0	7	0	2	1	1
novel-miR-chr15_29340_star	gatccagtgctctttg	5	0	0	1	0	0
novel-miR-chr3_13177_mature	atcccaaggtgtggatgtc	7	0	0	0	0	0
novel-miR-chr3_13177_star	gcaccagtaagtatggatg	0	0	0	0	1	0
novel-miR-chr14_28033_star	acggcctgcccgcccctt	0	0	0	0	1	0
novel-miR-chr14_28033_mature	tggggtggagagggtgtg	1	1	0	3	5	9
novel-miR-chr1_83_star	tgaagggatgcagagctg	1	2	1	3	7	1
novel-miR-chr1_83_mature	tgctgtgtctctctccaccag	2	3	0	4	2	6
novel-miR-chrz_39380_star	aagaagaaataccagctggaatt	2	1	1	5	10	4
novel-miR-chrz_39380_mature	aatcaactattatttcttctat	0	14	2	0	2	3
novel-miR-chr20_33076_star	tgggctgacgaacctgagatt	173	150	171	77	218	141
novel-miR-chr20_33076_mature	ttctcaggttagacagtcctc	134	107	118	132	228	153
novel-miR-chr22_33960_star	tgagagagccacttgg	2	1	0	2	0	1
novel-miR-chr22_33960_mature	catctggtagctgctacag	0	0	0	0	2	7
novel-miR-chr3_10114_mature	agctgggaggtgtggggc	1	0	4	7	11	3
novel-miR-chr3_10114_star	acccagcgcctgcagttt	0	0	0	0	0	0
novel-miR-chrz_38473_star	acccctgagctgtggttgtattccctc	2	0	0	3	1	3
novel-miR-chrz_38473_mature	agtgaaaatcctctggcttgggtg	0	0	6	0	1	1
novel-miR-chr2_8208_star	aaagggtaatagtatttagttc	0	0	0	0	0	1
novel-miR-chr2_8208_mature	gacaagtgcccacccttcc	7	1	2	1	0	1
novel-miR-chr3_13446_star	accacggtgcgtccatggtgcacccg	1	1	0	0	0	2
novel-miR-chr3_13446_mature	agggcgcaaggcggccggtgctg	4	1	1	2	9	1
novel-miR-chr4_15244_star	attgtcagacaggcgag	0	0	0	0	0	3
novel-miR-chr4_15244_mature	ttgtatttctgaaacatg	0	7	0	0	0	0
novel-miR-chr15_29585_mature	tccatgcatccaagaga	0	6	0	1	1	0
novel-miR-chr15_29585_star	ttctgcatgcac	1	0	0	0	0	1
novel-miR-chrz_38148_mature	atgtactcactgttgcca	1	3	2	3	4	1
novel-miR-chrz_38148_star	gggagcagctgagtgaaag	0	0	1	0	1	2
novel-miR-chr14_28637_mature	taggtctcggagtcgcttgct	8	16	15	5	10	8
novel-miR-chr14_28637_star	gccaggagctggctccgaggacatg	0	1	0	0	0	0
novel-miR-chr12_26420_mature	ctccagttcctcagctgatgtgc	16	18	8	7	17	17
novel-miR-chr12_26420_star	ctgtcacctgagaccggc	2	2	0	1	3	0
novel-miR-chr9_24065_mature	atttcagtccagagttaag	0	1	1	1	6	1
novel-miR-chr9_24065_star	ttccagttttttacagaattt	0	0	0	0	0	0
novel-miR-chr13_27459_star	atttatttttttccttttagag	0	0	2	2	0	0
novel-miR-chr13_27459_mature	tctaacaactaaactaatggagc	4	1	0	0	7	0
novel-miR-chr8_22003_star	cactgtcttgccctctgcat	0	0	0	0	0	1
novel-miR-chr8_22003_mature	tgctgcagggtagagcaggt	6	0	1	3	0	10
novel-miR-chr23_34142_mature	aactgagctgacacgca	4	2	6	6	10	6
novel-miR-chr23_34142_star	gtcgtgtcatggtta	0	0	0	0	0	1
novel-miR-chr18_30912_mature	gaaccactctgaaaacaa	28	26	27	0	0	0
novel-miR-chr18_30912_star	tggtcacagttcatca	0	1	0	0	0	0
novel-miR-chr11_25455_star	gtaattagtgggaacttaa	1	0	0	0	0	0
novel-miR-chr11_25455_mature	attcttccttcactgatgct	6	1	0	1	2	2
novel-miR-NT_464139_43943_star	tgtgggtgggggggggggatc	8	7	2	6	1	2
novel-miR-NT_464139_43943_mature	gtgcctctccctcccccgcag	2	2	5	7	6	25
novel-miR-chr13_27309_star	ggagtaggggggcacggggcgg	2	1	1	3	1	4
novel-miR-chr13_27309_mature	tgacccctgcccctctgcacag	1	0	4	8	9	5
novel-miR-chr26_35884_star	tgccgggtgaggggggtgttgg	8	1	3	5	5	5
novel-miR-chr26_35884_mature	ccactccctccctccccggcag	3	3	5	10	15	8
novel-miR-chr5_18651_mature	acctggatgactgtagt	2	0	1	0	0	0
novel-miR-chr5_18651_star	catggaatgcacctagagc	3	0	0	0	0	1
novel-miR-chr5_18652_star	atgcagtggttttcctg	0	0	0	0	1	1
novel-miR-chr5_18652_mature	acctggatgactgtagt	5	0	0	0	1	0
novel-miR-chr10_25010_star	gcaaaaacgtcgtgactgatct	0	0	1	0	0	0
novel-miR-chr10_25010_mature	agatggttgatctttgggct	8	0	1	0	1	0
novel-miR-chr4_14008_mature	cagcagctcatgaggaagagcc	2	1	1	11	4	9
novel-miR-chr4_14008_star	gacactctcctacacgtgagagcaca	0	0	2	1	0	0
[truncated: 7,210 more rows]
