# Supplementary material for: Analysis of the microRNA expression profiles of chicken dendritic cells in response to H9N2 avian influenza virus infection
Source: Vet Res. 2020 Oct 17;51:132. doi: 10.1186/s13567-020-00856-z (PMC7568386; doi:10.1186/s13567-020-00856-z)
Supplement: Supplementary file 5 — Additional file 5. Significantly differentially expressed (SDE) novel chicken miRNA in DCs induced by H9N2 AIV infection. Thirty-six novel miRNAs were found to be significantly differentially expressed between H9N2-infected and mock-infected DCs [file 13567_2020_856_MOESM5_ESM.xlsx]

## Sheet: SDE Novel miRNA
Significantly differentially expressed novel chicken miRNA in DCs induced by H9N2 AIV infection
miRNA	H9N2-infected DCs (TPM)	Mock-infected DCs (TPM)	Fold change	P value	Style	mirSequence
novel-miR-chr2_9740_mature	41.8149	0.01	4181.49	2.25565e-08	up	agcaaagcatgttcagat
novel-miR-chr2_8143_mature	38.7641	0.01	3876.41	6.79558e-08	up	gaaacaaggcatttttct
novel-miR-chr18_30912_mature	30.794	0.01	3079.4	2.26596e-06	up	gaaccactctgaaaacaa
novel-miR-chr5_18966_mature	12.8581	0.01	1285.81	0.0141648	up	actgaaatatgaaactaaggag
novel-miR-chr1_5056_mature	11.15	0.01	1115	0.0406583	up	tcaagaaatgtcaagagatt
novel-miR-chr12_26434_mature	116.759	0.262037	445.58	2.32883e-08	up	gaaggcaatttttgaaacaggaag
novel-miR-chr2_9660_mature	26.3359	0.317728	82.89	0.000131197	up	tagatgtttaaagatga
novel-miR-chr2_6629_mature	17.9377	0.262037	68.46	0.00676944	up	gcatccagattttcccaga
novel-miR-chr2_7692_mature	66.4427	1.11263	59.72	2.65176e-09	up	tttgctgccttcttgttctg
novel-miR-chr1_435_star	31.8827	0.579765	54.99	0.00707453	up	caaatgtgatttagtaaa
novel-miR-chr3_10497_mature	21.2114	0.588558	36.04	0.00403759	up	gtacagaactcaaactcaga
novel-miR-chr19_31610_mature	17.8792	0.524073	34.12	0.0419271	up	acaagaaggcagcaaac
novel-miR-chr1_1668_mature	19.0518	0.635456	29.98	0.0102851	up	tgaaggacaagctaaatt
novel-miR-chr1_1631_star	22.6381	1.31898	17.16	0.012957	up	tccttcataaagtgaagaa
novel-miR-chr4_14648_mature	876.889	70.1386	12.5	1.23239e-12	up	gacctacctataactttc
novel-miR-chr13_27921_star	20.7991	1.80378	11.53	0.0425342	up	ggatttactctgtcaccaa
novel-miR-chr2_8740_star	338.603	42.0332	8.06	9.80475e-06	up	gattaacttcatttcaaggaa
novel-miR-chr18_30955_mature	1394.45	207.786	6.71	8.05044e-08	up	tccagcatcagtgattttgtt
novel-miR-chr8_21827_mature	300.181	45.0188	6.67	2.92367e-06	up	acaaatgatgattaaaacctta
novel-miR-NT_456292_40602_star	4242.33	672.773	6.3	8.05044e-08	up	ggttgatcctgccagctag
novel-miR-chr6_19095_star	4574.56	882.113	5.19	0.0128916	up	gcctggttagtacttggatggga
novel-miR-chr1_5182_mature	62.8642	14.0105	4.49	0.0353976	up	agcttttaacactgagc
novel-miR-chrz_37856_mature	68.2837	17.526	3.9	0.0419271	up	agccagatttgtctgat
novel-miR-chr26_35802_mature	315.782	81.313	3.88	0.0389646	up	cccccctgggggggacc
novel-miR-chr19_31740_mature	82.3302	21.7444	3.79	0.0425342	up	tgactgtagactgttactgtcctg
novel-miR-NT_468259_45219_star	113.13	31.3407	3.6	0.0406583	up	atagagatccactggga
novel-miR-chr5_16839_mature	9022.54	2674.41	3.37	0.00304283	up	tgtgcgtgtgacagcggc
novel-miR-chr5_17989_mature	8852.39	2662.17	3.33	0.00357216	up	ttagccgctgtcacacgcac
novel-miR-chr1_3362_mature	275.822	90.8067	3.04	0.0234117	up	gaactcctagaaaggatcc
novel-miR-chr20_32737_mature	513.692	181.175	2.84	0.0456308	up	aaggacgaagatgaggaggatg
novel-miR-chrw_37778_mature	66.5072	201.888	-3.04	0.0465139	down	cgggtcccacctggggtgcc
novel-miR-NT_469896_45527_mature	65.6648	204.899	-3.12	0.0425342	down	cgggtcccacctggggtgcc
novel-miR-chrw_37751_star	285.851	1026.13	-3.59	0.00304283	down	gtgtgccaaaggtgtcccct
novel-miR-NT_464416_44266_star	273.295	984.407	-3.6	0.00304283	down	gcgcgccaaaggtgtccc
novel-miR-chr5_16509_star	11.3709	62.4909	-5.5	0.013453	down	ggacggggctgggatccagga
novel-miR-NT_463474_43731_mature	42.3565	414.453	-9.78	0.0144994	down	gcgggtcccatctgggtgcc
