# Supplementary material for: Analysis of the microRNA expression profiles of chicken dendritic cells in response to H9N2 avian influenza virus infection
Source: Vet Res. 2020 Oct 17;51:132. doi: 10.1186/s13567-020-00856-z (PMC7568386; doi:10.1186/s13567-020-00856-z)
Supplement: Supplementary file 6 — Additional file 6. Predicted targets for SDE miRNAs. Using RNAhybrid and miRanda software, 13503 target genes were predicted for SDE miRNAs, and one mRNA was targeted by many miRNAs and vice versa. [file 13567_2020_856_MOESM6_ESM.xlsx]

## Sheet: Target Genes
Predicted targets for the significantly differentially expressed (SDE) miRNAs
miRNA	Target gene	Accession number	target_region(3'->5')	mirna-target_pairing(5'->3')
gga-miR-153-3p	TCAM1	ncbi_100008585	CUUUUAGUUCUUUUA-ACAUA-----	x:||||||||:xx:|xx|||xxxxxx
gga-miR-15a	TCAM1	ncbi_100008585	AACGUAACGGACGACGAAACA	x|||||||:xx|:|||x|||x
gga-miR-15b-5p	TCAM1	ncbi_100008585	CUGACGUGU--UGACGUCAC--	x|:||||||xx|||xx|||xxx
gga-miR-1702	TCAM1	ncbi_100008585	GUCGACGGAGUCGAAACUCUUUACAC	x|||||||xx||:|xxx||||x|||x
gga-miR-200a-3p	TCAM1	ncbi_100008585	UAUUGUGACUAUGA-ACUUACUACAU	x||||||||xxx||xxx||x|||||x
gga-miR-22-3p	TCAM1	ncbi_100008585	AGAUGUGACGUCUAUGUUUGUCAA	x:|:||:|x||||x:|:|:|x||x
gga-miR-32-5p	TCAM1	ncbi_100008585	AGUCGUCGUCUAAUACU--UUGUA	x:|||||||x||x|||:xxx:||x
gga-miR-33-5p	TCAM1	ncbi_100008585	AGUCGUCGUCUAAUACUU----	x:|||||||x||x|||:xxxxx
gga-miR-551-5p	TCAM1	ncbi_100008585	AAACGUAUCAC----------	x|||||||||xxxxxxxxxxx
novel-chr1_5056_mature	TCAM1	ncbi_100008585	UCAUGUCUUGGGA--------	x|||||||||:|xxxxxxxxx
novel-chr18_30955_mature	TCAM1	ncbi_100008585	CGGUCGUA--CA-GGGAAUU-	x|||||||xx||xx::||:xx
novel-chr3_10497_mature	TCAM1	ncbi_100008585	GAGUUCUUUAUC---------	x|||||||||:xxxxxxxxxx
gga-miR-184-3p	FP100	ncbi_100049617	UCCUGCCUCGGGGGUUUUGUGCGA	x||||||||xxx|::|xxx:x|:x
novel-chr13_27921_star	FP100	ncbi_100049617	GUCUAAAUG--UCUGUGGC-	x:|||||||xxx|x||||xx
novel-chr12_26434_mature	FP100	ncbi_100049617	CUUUCCGUUC---------------	x:|||||||xxxxxxxxxxxxxxxx
gga-miR-34c-5p	CFTR	ncbi_100049619	UCCGUCACGGGCGGGCGGC-GGCU	x||||||||x:|::x||:|x|:|x
gga-miR-449c-5p	CFTR	ncbi_100049619	GUCCGUCACGGGCGGGCGGCG----	x||||||||:xx|::x||:|xxxxx
novel-chr1_3362_mature	WN11B	ncbi_100170842	ACAAGAGGUAGACGUGUGAC--	x|||||:||xxx|||x:||xxx
novel-chr2_6629_mature	WN11B	ncbi_100170842	AGGAGGAGUA-AUUCAUGGACGUAGUGGAGGC	x|||||||x|xxx|xxx|||x|x||x|:||:x
gga-miR-1467-3p	WN11B	ncbi_100170842	UUCGUUGUGUGUGGUCUUAG-	x||||:||||:|xx:|xx|xx
gga-miR-15a	WN11B	ncbi_100170842	UGUGUGGUCUUAGGGUGAA-----	x|||||||||:|xxx|||xxxxxx
gga-miR-1759-3p	WN11B	ncbi_100170842	UUGUAGGUCA----------	x:|||||||xxxxxxxxxxx
gga-miR-22-5p	WN11B	ncbi_100170842	AUUGAGGAUUA--------	x||||||||:xxxxxxxxx
gga-miR-6594-5p	CNN2	ncbi_100216000	UCCCCCACCCGUUUCGACGUCC	x||||||||xxx:||:||::|x
novel-chr1_1668_mature	TARM1	ncbi_100313497	UCUUCCUGA---------	x|||||||xxxxxxxxxx
novel-chr12_26434_mature	OSR1	ncbi_100316920	UUUUUAGUUUUGCGUUUCAA------	x:|||||||:xx|xx::||xxxxxxx
novel-chr18_30955_mature	OSR1	ncbi_100316920	UUGGAGGAGCGUCGUACGAA-------	x:|||||||x|xx|||x||xxxxxxxx
novel-chr19_31610_mature	OSR1	ncbi_100316920	AGUUCUUCUGUUU----	x|||||||:||:xxxxx
gga-miR-1759-3p	OSR1	ncbi_100316920	CAGGUUGUG--CACUC------	x||||:||:xx||||xxxxxxx
gga-miR-551-5p	OSR1	ncbi_100316920	UCUUCUGUUUAUAUUCUA--------	x||||:|||xxx|xx||xxxxxxxxx
novel-chr5_16509_star	CSF1	ncbi_100499189	CCCCAGGGGGGUACCCCGCGGC	x|||||||x||x|||||:|||x
novel-chrw_37778_mature	CSF1	ncbi_100499189	CUCGUCGUC-GGCAGGCAGCGGGU-	x:||:||:|x|||xx|xxx||:|xx
gga-let-7a-2-3p	CSF1	ncbi_100499189	GGUCGUGGUCGAGGCCGGGGUCGG--	x:|||||||xx|::|xxx:|||:xxx
gga-miR-15a	CSF1	ncbi_100499189	UUUCGACGGG-------------	x||||||||xxxxxxxxxxxxxx
gga-miR-15b-5p	CSF1	ncbi_100499189	GCCGGGGUCGGG-CCGAGACGUG--	x|||:||||:|:xxx||xxx||xxx
gga-miR-1712-5p	CSF1	ncbi_100499189	CUCGUCGU--AGUGCAGGGCGUC	x|||||||xx|||:|x:::|||x
gga-miR-22-3p	CSF1	ncbi_100499189	GGUCGUUGUUUUAGGUCAGACC	x:||||:||x|xxx::||:||x
gga-miR-29b-3p	CSF1	ncbi_100499189	UGACAUGUUU-------------	x||||||||xxxxxxxxxxxxxx
gga-miR-6556-3p	CSF1	ncbi_100499189	CCCCAGGGGGGUACCCCGCGGC	x|||||||x||x|||||:|||x
novel-NT_469896_45527_mature	CSF1	ncbi_100499189	CCCUGCCCC-UGCCGCGGUGCCC	x||||||||xxx||xx|||x||x
gga-miR-1708	DTHAD	ncbi_100499421	GACCCCCAC-AAGUUCCGGUCCA	x||||||||xxx::||x:xx||x
gga-miR-22-3p	DTHAD	ncbi_100499421	GUCGACGGGUCA-CUCC--GACAC	x|||||||x|||x||x|xx||||x
gga-miR-6594-5p	DTHAD	ncbi_100499421	UAUCCUACAGCCGUACC------	x|:||:|||x||x|||xxxxxxx
gga-miR-34c-5p	TB15A	ncbi_100502566	GUCGACCC--GUCGUGGGUACC-	x:|:||||xx|||:xx|x|||xx
gga-miR-449c-5p	TB15A	ncbi_100502566	UCCUUCUGUUUAACACUC-------	x|||||||xxx|x||||xxxxxxxx
gga-miR-7	TB15A	ncbi_100502566	CCCGUCACCCAGUCCGCUAUGCCGACGA	x|||||||x||xxx|:x|xx:|||||:x
gga-miR-92-5p	TB15A	ncbi_100502566	CCCGUCAC-CCAGUCCGCUAUGCCGA	x|||||||xx||:||x:|||xxx||x
novel-chr2_9660_mature	TEN1L	ncbi_100529060	CCCGUCACGUUUAUAAAUUAAA-	x|||||||:|:x||xx|:|||xx
gga-miR-130b-3p	TEN1L	ncbi_100529060	CACUAAAGAGAGAAACGGUACCGUUUU	x||||||||:|:xxx|:xx|xx||:|x
gga-miR-15a	TEN1L	ncbi_100529060	UUCGUCGUU-------------	x|||||||xxxxxxxxxxxxxx
gga-miR-15b-5p	TEN1L	ncbi_100529060	UUCGUCGUU------------	x|||||||xxxxxxxxxxxxx
gga-miR-29a-5p	TEN1L	ncbi_100529060	CGUCACGUUUAUAAAUUAAAUCCCGA-	x||||||||x||xxx||xxx|||||xx
gga-miR-34c-5p	TEN1L	ncbi_100529060	AAUCUACGAAGGUUUUUACUA	x||||||:|xx:|||:||||x
gga-miR-20a-5p	RAB5B	ncbi_100529061	UUUUCACGUCAAUUCUCGAGAGCCC-UCC	x|||||||xx|||xx||:xxx|x||x||x
novel-chr1_1668_mature	FPGT	ncbi_100533998	UUUAUGACCGACAGACA--AUGGA-	x|||||||x|||xxx||xx|:||xx
novel-chr2_7692_mature	FPGT	ncbi_100533998	CUUCACGAA--UACUCGUUCAC-	x||||||||xx|||xx:x|||xx
gga-miR-15a	FPGT	ncbi_100533998	CUUCACGAA--UACUCGUUCAC-	x||||||||xx|||xx:x|||xx
gga-miR-1759-3p	FPGT	ncbi_100533998	UUUGUUGUGUCUAG--GUCUA----	x|||||||xxx:||xx:||:xxxxx
gga-miR-200a-3p	FPGT	ncbi_100533998	GAUUGUGGCUGGUUGUA-------	x|||:||:|x|:xx:|xxxxxxxx
gga-miR-200b-3p	FPGT	ncbi_100533998	GAUUGUGGCUGGUUGUA------	x||||||:|x|:xx:|xxxxxxx
gga-miR-21-3p	FPGT	ncbi_100533998	AUGGAGGAGGGGG-AGUCGUGU----	x:|||||||:|||x||xx|x|xxxxx
gga-miR-302b-3p	FPGT	ncbi_100533998	UGUCGUCGUGAGGUGUCU----	x:||||||||xxx|::|xxxxx
gga-miR-302d	FPGT	ncbi_100533998	UAACGACGACCGAUUGUGGCU	x|||||||xxx||x:xx|:|x
gga-miR-429-3p	FPGT	ncbi_100533998	UACUUCCUGACUGU-----	x||||||||xx:|xxxxxx
gga-miR-15a	TNI3K	ncbi_100533999	CUUCGACGGAGGAG---------	x||||||||xx:|xxxxxxxxxx
gga-miR-1759-3p	TNI3K	ncbi_100533999	ACGGAGGAGGU---------------	x||||||||:xxxxxxxxxxxxxxxx
gga-miR-22-3p	TNI3K	ncbi_100533999	AGUCGUCGUCGUCCACGACCGU---	x:|||||||x||xx|xx|||:xxxx
novel-chr1_435_star	STON1	ncbi_100534590	UUGUCUUUA--UGCCCCC	x|:|||:||xx||x|||x
novel-chr12_26434_mature	STON1	ncbi_100534590	AACCUUCUGACAGUCACU--CACGU-	x|||||||||xxx|||||xxx||:xx
novel-chr18_30955_mature	STON1	ncbi_100534590	AACCGUCACGUUAUGGGUAUUGUCGGACGA	x|||||||||x:xxx:xx||:|x|x|||:x
novel-chr19_31740_mature	STON1	ncbi_100534590	UUUAUGACGGGACGUCAUUGA----	x|||||||:|:xxx:||||:xxxxx
novel-chr2_7692_mature	STON1	ncbi_100534590	GUCGUCACGUC-UUCGA-GGACGU	x:||||||:||xx||||xx:|||x
novel-chr3_10497_mature	STON1	ncbi_100534590	UAUUCACGA--GUAUAGGA-CGU-	x||||||||xx|||:|::|x|:xx
novel-chr5_17989_mature	STON1	ncbi_100534590	UAUUCACGA--GUAUAGGA-CGUU	x||||||||xx|||:|::|x|:|x
novel-chr6_19095_star	STON1	ncbi_100534590	AACUGGAUAG-----------	x||||||||xxxxxxxxxxxx
gga-miR-153-3p	STON1	ncbi_100534590	AUUGUUGU-AAUUAUUUCGC---	x|||||||xxx::||:x||xxxx
gga-miR-15a	STON1	ncbi_100534590	UUUGUGAU-UACGUUU-CUGU-	x||||||:xx||xx||x||:xx
gga-miR-1712-5p	STON1	ncbi_100534590	AUUGUAAGUAGACAUAAAAAUGUCACA-	x|||||||||:xx|:xxx|xx|:|||xx
gga-miR-181a-5p	STON1	ncbi_100534590	AUUGUAAGU--AGACAU-------	x||||||||xxx||||xxxxxxxx
gga-miR-181b-5p	STON1	ncbi_100534590	UUCGAGGUCAGGG-AGACGGUCGA	x:|||||||||::xx||x|x:||x
gga-miR-200a-3p	STON1	ncbi_100534590	UAUUGUCGUGA-----------	x||:||||||xxxxxxxxxxxx
gga-miR-21-3p	STON1	ncbi_100534590	CACGUAUCGGGUGUA------	x|||||||x:||||xxxxxxx
gga-miR-215-5p	STON1	ncbi_100534590	GGGACCAAGAUUGAGUAAUCGACUUC	x|||||||xxx|||:xxx:|x||::x
gga-miR-302b-3p	STON1	ncbi_100534590	UAUCGGCGCCUGA-------	x|||||||x|x|xxxxxxxx
gga-miR-302d	STON1	ncbi_100534590	GAUGUCUUAGAUAAUGGGUA-	x|||||||x||xxx||:||xx
gga-miR-34c-5p	STON1	ncbi_100534590	AAAACGGCG-AGGAAAUAAGAG	x|||||:||x|:|x||:||||x
gga-miR-429-3p	STON1	ncbi_100534590	GAUUGACGUCGUCAAUCAAUGGCACGAA	x|:||||:||xxx|xx|||||:||x||x
gga-miR-449c-5p	STON1	ncbi_100534590	UGGUCGUAGUUCUUAGAAG--	x|||||||||:x:||:||xxx
gga-miR-7	STON1	ncbi_100534590	CUUUCCGUUUAAAUAUUACGUCG---	x:|||||||x|||x|:|xx|||xxxx
novel-NT_468259_45219_star	STON1	ncbi_100534590	GGUUUGCACUAAAC-----	x||||:|||||||xxxxxx
gga-miR-21-3p	TF2AY	ncbi_100534591	AUUGUUGUU-UCCAAAAUGU---	x|||||||:xx|||xxx:|xxxx
novel-chr1_435_star	TM189	ncbi_100538348	AUGUAAGU-UUGUAGUGUAAUUU	x|||||||xx:|x|xx|xx|::x
novel-chr3_10497_mature	TM189	ncbi_100538348	AUGUAAGUU-UGUAGUGUAAUUUU	x||||||||x:|x|xx|xx|:|:x
novel-chr8_21827_mature	TM189	ncbi_100538348	GUGUUUACU--UACGUUUGU---	x||||||||xx||xx||||xxxx
gga-miR-181a-5p	TM189	ncbi_100538348	AUAUGUCUUU-----------	x:|||||||xxxxxxxxxxxx
gga-miR-181b-5p	TM189	ncbi_100538348	GUUUACACU-AAUCAUA-	|||||||||x||||||xx
novel-chr2_6629_mature	UB2V1	ncbi_100538349	GAUCUCUAUCGUGUUUCCCUC	x|||||||xx|||xxx||||x
novel-chr2_9740_mature	UB2V1	ncbi_100538349	GUUUUAGUUUUGUUAUUCGUCCUC--	x:|||||||::xx:|::|:|x||xxx
gga-miR-15a	UB2V1	ncbi_100538349	CUUAUGACAAUACAAUUUGGA-	x||||||||xxx||xxx:||xx
gga-miR-15b-5p	UB2V1	ncbi_100538349	UUCGUGGU---UUUUAUGUCGA--	x|||||||xxx:||||x|||:xxx
gga-miR-181b-5p	UB2V1	ncbi_100538349	GUGUAAGUCGGAAAUGAUCUCUAUCG	x|||||||x:xxx|:||:xx|:|:|x
gga-miR-29b-3p	UB2V1	ncbi_100538349	GAUCGUUGUAGUCGGCGUCGGUCGA	x|||||:||x||x:|xx:|::x||x
gga-miR-429-3p	UB2V1	ncbi_100538349	CGUCGUCGUCUA-AACCGGU--	x:|||||||x||xx|||::xxx
gga-miR-551-5p	UB2V1	ncbi_100538349	ACGUUUCGGUUAUGGUCA-	x|||||||xx:|x:|||xx
novel-NT_468259_45219_star	UB2V1	ncbi_100538349	GGUAGGUCC----------	x|||||||xxxxxxxxxxx
novel-chr18_30955_mature	PANK4	ncbi_100736561	UUUCGAAAG--U-AGACUGAGAAGA	x:||:||||xx|xx||||:xxx||x
novel-chr3_10497_mature	PANK4	ncbi_100736561	UUUAUGACGUAGUAAUUUUAUUUGUGA	x||||||||x|x:|xxx|||:|xx|:x
novel-chrw_37751_star	PANK4	ncbi_100736561	UAUUGUGAC-CUUCGUC------	x||||||||xxx:|:|xxxxxxx
gga-miR-130b-3p	PANK4	ncbi_100736561	CUAGUGUAGAUACA--------	x:|:||||x||||xxxxxxxxx
gga-miR-155	PANK4	ncbi_100736561	CGAUUACGAAUUUUUUUCAGAAUUCCUU	x:|||||||xxx||xxx||xx||:||:x
gga-miR-1559-3p	PANK4	ncbi_100736561	CUCACGUUGAAGAUUUUAAUUCCC--	x|||||||:xxx|:|||xxx:||xxx
gga-miR-200a-3p	PANK4	ncbi_100736561	AUACACGGU--ACAG------	x:|||||||xxx||xxxxxxx
gga-miR-200b-3p	PANK4	ncbi_100736561	CUAUGUCUU--UUUUGAA---	x:|||||||xxx|||||xxxx
gga-miR-6575-3p	PANK4	ncbi_100736561	AAGGUCGUAAUCUAUUGAC----	x||||||||x||x|:|:|xxxxx
novel-chr1_5056_mature	A2AP	ncbi_100857105	GUUCGACGGUCUACGAUUACUA----	x|||||||||xxx|:|:|x||xxxxx
gga-miR-22-3p	A2AP	ncbi_100857105	CGGUUCUUUUCGAGUAGUCC--	x:|||||||x|x|||xx||xxx
novel-chr12_26434_mature	CHD5	ncbi_100857108	AUGUCGUCGGGGGUGUUGGGAGGG	x:|:||:|:||xx:||:|:|x||x
gga-miR-128-1-5p	CHD5	ncbi_100857108	UUUAUGACAAUAAGCCAU-AGGGA-	x||||||||xxx|x||||x|x||xx
gga-miR-200b-3p	CHD5	ncbi_100857108	UUUAUGACAAUAAGCCAUA-------	x|||||||xxx|xx||||xxxxxxxx
gga-miR-429-3p	CHD5	ncbi_100857108	CCCCCGGCCGUGUCGUAUC-GUGUCG	x|||||||xx|||x|xxx|x|xx||x
gga-miR-6556-3p	CHD5	ncbi_100857108	GUUUCCGUUG-UCACG---------	x:|||||||:xxx||xxxxxxxxxx
novel-chr1_1668_mature	LIRB3	ncbi_100857112	CCCGUCACCCCCUUC-ACC----	x|||||||xx|xx||x||xxxxx
gga-let-7b	LIRB3	ncbi_100857112	UGCACAGACCCCUAGAGGUCU-	x|||||||x|x|xx:|x|||xx
gga-miR-187-3p	LIRB3	ncbi_100857112	CACUUCAUUA-ACAACGGAUG--	x|||:|||:|xx||||:x|:xxx
gga-miR-34c-5p	LIRB3	ncbi_100857112	UCUUCCUGA---------	x|||||||xxxxxxxxxx
gga-miR-7467-3p	CO043	ncbi_100857114	UUGGUGUCC--------------	x|||||||xxxxxxxxxxxxxxx
novel-chr2_9740_mature	GPX1	ncbi_100857115	CUCGUCGUCGGGAAACAUGCUGUC	x|||||||xx:|xxx||xxx:||x
gga-miR-15a	GPX1	ncbi_100857115	CUCGUCGUC------------	x|||||||xxxxxxxxxxxxx
gga-miR-15b-5p	GPX1	ncbi_100857115	CUCGUUUCGAACGCGCCUGC	x||||||||x||:x|x||:x
novel-chr2_7692_mature	PCDB4	ncbi_100857119	AUUUGUUCGGUGCUUAGAU	x|||||||x||:xxx|||x
novel-chr2_8143_mature	PCDB4	ncbi_100857119	CAACGACGA-----------	x|||||||xxxxxxxxxxxx
novel-chr1_3362_mature	GADL1	ncbi_100857134	AUGGUGUCGU-------------	x||||||||xxxxxxxxxxxxxx
novel-chr1_5056_mature	GADL1	ncbi_100857134	GUUUAGUUUUCCUAUGAUAUUA----	x|||||||xx||:|:xx:|||xxxxx
novel-chr2_7692_mature	GADL1	ncbi_100857134	AGUAACGUGUGU----------	x:||||||||:xxxxxxxxxxx
novel-chr2_8740_star	GADL1	ncbi_100857134	CUUCACGAGGG-ACGAGGUCC--	x|||||||:||x||:|::||xxx
novel-chr3_10497_mature	GADL1	ncbi_100857134	CUUCACGAGGG-ACGAGGUCC--	x|||||||:||x||:|::||xxx
gga-miR-1702	GADL1	ncbi_100857134	UAUCGUGGU---CUU--GUGACGAC	x||||||||xxx|||xx||x||:|x
gga-miR-1712-5p	GADL1	ncbi_100857134	AAUUUCACGUAGAUUUAGGUA----	x||||||||x|:xx|:|x||xxxxx
gga-miR-200a-3p	GADL1	ncbi_100857134	CUUGUGAC-GACGGUA------	x|||||||x|||x:|xxxxxxx
gga-miR-20a-5p	GADL1	ncbi_100857134	ACGAGGUCC-------------	x|||||||xxxxxxxxxxxxxx
gga-miR-29b-3p	GADL1	ncbi_100857134	GUAGCGUAGGUAAGUCGUGGGGA-	x||:||||:||xxx|||:xx|:xx
gga-miR-302b-3p	GADL1	ncbi_100857134	AGUGUCUUAGUGUUU-AGUA-	x:||||||x|x||||x|||xx
gga-miR-302d	GADL1	ncbi_100857134	GUAAUUGAA-CGACGUUCUUUA	x||||||||xx:|x||||:||x
gga-miR-32-5p	GADL1	ncbi_100857134	UGACGACGGUAAGACAGAGGU	x:|||||||x||||xx:||:x
gga-miR-551-5p	GADL1	ncbi_100857134	CGUUCUUUAAGUAGGGUUCUU-	x||||||||xx:||xx:|||xx
gga-miR-7467-3p	GADL1	ncbi_100857134	AUUUGAGGAUGGUUUG----	x:||||||||xx||:xxxxx
novel-chr26_35802_mature	TARM1	ncbi_100857141	CCCCCACACUUUGA-------	x||||||||:||:xxxxxxxx
gga-miR-1708	TARM1	ncbi_100857141	AGGGGGACCAGUCCUGA	x||||||||xx:||||x
novel-chr1_5056_mature	LRIT2	ncbi_100857146	CCCUAAAAGU-GACGA------	x|||||||:|xxx||xxxxxxx
novel-chr19_31610_mature	LRIT2	ncbi_100857146	ACCGUCACGACCCGUCGGACCCCACGA	x|||||||:xx|x:|||x||xxx|||x
novel-chr2_7692_mature	LRIT2	ncbi_100857146	CCGGUACGGACGUGUCACAA---	x||:|||||xx||:|x|||xxxx
novel-chrw_37751_star	LRIT2	ncbi_100857146	UUCGUCGUCCUCUCUGACCACCGCGUA	x|||||||xx|xxx|x||||xx:|||x
novel-chrz_37856_mature	LRIT2	ncbi_100857146	UUCGUCGUC------------	x|||||||xxxxxxxxxxxxx
gga-miR-1467-3p	LRIT2	ncbi_100857146	UGGUGUGGUCG------------	x:||||||||xxxxxxxxxxxxx
gga-miR-15a	LRIT2	ncbi_100857146	UUCGGUUUAA-CAGUGUAC	x|||||:|||x|||xx||x
gga-miR-15b-5p	LRIT2	ncbi_100857146	ACACACGGUUACAUACAA----	x|||||||||xxx:|||xxxxx
gga-miR-31-3p	LRIT2	ncbi_100857146	UGACGACGGUGUAAUACGACC	x:|||||||xxx||:|x|||x
gga-miR-34c-5p	LRIT2	ncbi_100857146	UUGUUCUUUCGUGGGGUUUGG	x|||||||:|||xxx|||||x
gga-miR-365b-5p	LRIT2	ncbi_100857146	GAGUUCUUU-CGGUCGCCCUAC	x||||||||x|:||xx|x|||x
novel-chr8_21827_mature	APT	ncbi_100857155	CGUCGUCGUGACGUGGGUAGACU-	x:||||||||xx||x:x:|:||xx
gga-miR-15a	APT	ncbi_100857155	CGUCGUCGUGACGUGGGUAGACU	x:||||||||xx:|x:x:|:||x
gga-miR-15b-5p	APT	ncbi_100857155	CGUUUACUU-------------	x|||||||xxxxxxxxxxxxxx
novel-chr1_1631_star	PR15B	ncbi_100857158	ACUCUUUGAACUUCACAUAUGUCGAA	x|:||:|||||xxx||xxx||||||x
novel-chr1_3362_mature	PR15B	ncbi_100857158	GUUUAGUUCU---UCGUUUA---	x||||||||:xxx:|:||:xxxx
novel-chr2_8740_star	PR15B	ncbi_100857158	UGUAACGUGUGAA---------	x:||||||||:|xxxxxxxxxx
novel-chr5_18966_mature	PR15B	ncbi_100857158	UCGGUGCG--UGUAUGUGCAGG--	x||:|:||xx|||||:x:|||xxx
novel-chr8_21827_mature	PR15B	ncbi_100857158	UUUCGCGGUCGGAGUUUUCGAGACUUUAAA	x|||:||:xx:|x||xxx|:|:|xx|:||x
gga-miR-15a	PR15B	ncbi_100857158	UUUCGCGGUCGGAGUUUUCGAGAC----	x|||:||:xx:|x||xxx|:|:|xxxxx
gga-miR-15b-3p	PR15B	ncbi_100857158	CUCGUGGUUAUUACUC---------	x|||||||x|xx|||xxxxxxxxxx
gga-miR-15b-5p	PR15B	ncbi_100857158	CGACUAAAGAGGAACGUUCCUGGUCUA	x|||||||||x:|||xx:xxx:||||x
gga-miR-200b-3p	PR15B	ncbi_100857158	UUUUCGCGG---UCGGAGUUUUCGA-	x||||:||:xxx||:xx||xx:|:xx
gga-miR-205b	PR15B	ncbi_100857158	AGGAAGUAAGGUUUCCCUAGGU	x|||||||||||xx||x|||:x
gga-miR-20a-5p	PR15B	ncbi_100857158	AAUUAUGACGAAAACCAUUUCUUGUGU	x|||||||||xxx||||||x||xx|:x
gga-miR-29a-5p	PR15B	ncbi_100857158	UUUGUCGUGU-GUGUCGA-CGG	x|:|||||||x||::|:|x||x
gga-miR-29b-3p	PR15B	ncbi_100857158	GUUAGUAG--GACGCACGAAAA	x||||||:xx:|||x||||||x
gga-miR-302b-3p	PR15B	ncbi_100857158	UUUGUCGUGUGU-GUCGA-CGG	x|:|||||||:|x::|:|x|:x
gga-miR-302d	PR15B	ncbi_100857158	CUGUUUACUU-------------	x||||||||xxxxxxxxxxxxxx
gga-miR-31-3p	PR15B	ncbi_100857158	AGACUUUAAACUCUGUUUACUU	x|||||||x|||x||x||x||x
gga-miR-32-5p	PR15B	ncbi_100857158	UUUAAUUGAGGAUUGGUGUCCUUC	x:|||||||:|xxx:||x|||||x
gga-miR-551-5p	PR15B	ncbi_100857158	AUUGAGGAUUGGUGUCCUU--	x||||||||:xx|x||||xxx
gga-miR-6696-3p	PR15B	ncbi_100857158	AAGGAAGUAAGGUUUCCCUA---	x||||||||xxx||||x||xxxx
novel-chr1_435_star	MC3R	ncbi_100857164	CUUCGAAAGGUCUCUCCGAG------	x:||:|||||xx|xx||||xxxxxxx
novel-chr1_5056_mature	MC3R	ncbi_100857164	AUUUAGUUCCGUACUUUGUCUU--	x|||||||||x:||::xx|||xxx
novel-chr19_31610_mature	MC3R	ncbi_100857164	CAUUAUGACAAUAGGGUGUUAUU---	x||||||||xxx||:xx:|||:xxxx
novel-chr2_9740_mature	MC3R	ncbi_100857164	AUUCUGAAAAGAACCAAACGAAAUAUC	x|:||:||||xxx||xxx||x||||:x
novel-chr3_10497_mature	MC3R	ncbi_100857164	CGACUAAAGUCAAGUAGAACUACAUGGUG-	x||||||||xxx|:xxx|||:|||x:||xx
novel-chr5_18966_mature	MC3R	ncbi_100857164	CAUUAUGAC--AAUAGGGUGUUAUUC	x||||||||xx|x:|xxx|::||:|x
gga-miR-130b-3p	MC3R	ncbi_100857164	AUAAAACGUUCGAGG--------	x:|||||||:|:|:xxxxxxxxx
gga-miR-15b-5p	MC3R	ncbi_100857164	GUGUAAGUAUGUGGAUGACAUACGA	x|||||||x||:|:xx|x||:x|:x
gga-miR-1712-5p	MC3R	ncbi_100857164	CUCGGGGUCUUUAUUGG--AUCGU	x:||:||||xxx||||:xxx:||x
gga-miR-181a-5p	MC3R	ncbi_100857164	UUCGUCGUGU-UUACAGUCAGACA-	x|||||||||xx|||xxx||:||xx
gga-miR-19b-5p	MC3R	ncbi_100857164	AGUCACGUUAG------------	x|||||||||xxxxxxxxxxxxx
gga-miR-200b-3p	MC3R	ncbi_100857164	AGACUUUA-ACACAGAUUCUA-	x|||||||x||xxx|||||:xx
gga-miR-29a-5p	MC3R	ncbi_100857164	AAUGUCUU-CCUUUGUCAAGUCA	x|||||||xxx||||xxx||||x
gga-miR-365b-5p	MC3R	ncbi_100857164	CUCGUUUCG-ACA-GUG--	x||||||||x|||x||xxx
gga-miR-429-3p	MC3R	ncbi_100857164	AUGUUCUUC-GUCU----	x||||||||x|||xxxxx
gga-miR-551-5p	MC3R	ncbi_100857164	CGUUCUUUUCCAGA-------	x|||||||xx|||xxxxxxxx
gga-miR-6575-3p	MC3R	ncbi_100857164	AUUUACAC---GUCGUG-	x|||||||xxx:||:|xx
gga-miR-21-3p	STT3A	ncbi_100857165	CACUAAAGACUAAACCACC-----	x||||||||xx|||||||xxxxxx
gga-miR-29a-5p	STT3A	ncbi_100857165	UGUUGUUGUU-GUUGUUUU----	x||||||||:x|xx:|::xxxxx
gga-miR-15a	U3IP2	ncbi_100857180	CCCGAGGUC-GA---GAUGUA--	x||||||||x||xxx|||||xxx
gga-miR-1712-5p	U3IP2	ncbi_100857180	UUCGUCGUGACUCUUGUAACC	x||||||||xx|xx:xx|||x
gga-miR-451	TAF6L	ncbi_100857185	CUUGGCAACUGGU-UUGGGUUG--	x|||||||x||||xx||:x|:xxx
gga-miR-1708	LTOR1	ncbi_100857186	CACCCCACAUA-----------	x||||||||:xxxxxxxxxxxx
novel-chr1_1631_star	TRI67	ncbi_100857188	ACCGACUCU-UGCUAUACGUACACGC	x||:||:||xxx|xxx||||xx|||x
novel-chr18_30955_mature	TRI67	ncbi_100857188	GUUUUGGUUCAUGACGUUUGUGA-	x:|||:||||xx:x|xx||x||xx
novel-chr2_6629_mature	TRI67	ncbi_100857188	CUUUGGCAAGAAUAA-GA-ACAAC	x||||||||xxx|||x||xx|||x
novel-chr3_10497_mature	TRI67	ncbi_100857188	CAUUCAUGGUUGGAACAGGGGUAGG	x|||||:|:xx||x|||:::x:|:x
novel-chr5_18966_mature	TRI67	ncbi_100857188	CAUUCAUGGUUGGAACAGGGG----	x|||||:|:xx||x|||:::xxxxx
novel-chr6_19095_star	TRI67	ncbi_100857188	GUCGACGGA-------------	x|||||||xxxxxxxxxxxxxx
novel-chrw_37751_star	TRI67	ncbi_100857188	AGGAAGUACCUUAAGCCC-----	x|||||||xxx|xx|||xxxxxx
gga-let-7b	TRI67	ncbi_100857188	GACUGUAUACGUCU-UGAGGUCCGA	x|||:||:|xxx||x|:x::|||:x
gga-miR-130b-3p	TRI67	ncbi_100857188	AGGAGGAGC----------------	x|||||||xxxxxxxxxxxxxxxxx
gga-miR-1559-3p	TRI67	ncbi_100857188	CGAUGUAA-CCUUGAUGUCGACGG	x:|:||||xx||:|xxx|||||:x
gga-miR-1702	TRI67	ncbi_100857188	AUCAAUGUACUAGGAUUGGA----	x|||||||||xxx:xx|:|xxxxx
gga-miR-1759-3p	TRI67	ncbi_100857188	UGUCACGUUGGGA-GGUCGUGA-	x||||||||:xx|xxx||x:|xx
gga-miR-190a-5p	TRI67	ncbi_100857188	CGCUCCGUCGUUCGACGCAACCAU	x:||||:||:|:|:||:||x|||x
gga-miR-205b	TRI67	ncbi_100857188	AACACGGUUUU-AGUGU---	x|||||||||:x|xx|xxxx
gga-miR-22-3p	TRI67	ncbi_100857188	GUGGACCAA-CAACGAAAAUUAUUCUU	x:|||||||x||xx:|xxx:||::||x
gga-miR-302b-3p	TRI67	ncbi_100857188	GUGACUUUA-AUU---AUCCCCUU	x||||||||x|:|xxx||xx|||x
gga-miR-302d	TRI67	ncbi_100857188	AAUGUCUU-AGGUCGUGUCC	x|||||||x||xxx|x|||x
gga-miR-451	TRI67	ncbi_100857188	AGUAGGUCG----------	x|||||||xxxxxxxxxxx
gga-miR-551-5p	TRI67	ncbi_100857188	AAGGUCGUAGGUAUUAUAGA--	x|||||||||x:|:||x|:xxx
gga-miR-92-5p	TRI67	ncbi_100857188	AAGGAAGUAC----------	x||||||||xxxxxxxxxxx
novel-chr3_10497_mature	SAMD3	ncbi_100857189	AUUUAGUUCGGGUCAUAAAAUUUUGU-	x||||||||xxx:||:xxx|||:||xx
gga-miR-181a-5p	SAMD3	ncbi_100857189	AAUUCACGAGUGUAAUUGAGUA---	x||||||||:x|||xxx:|:|xxxx
gga-miR-181b-5p	SAMD3	ncbi_100857189	AAUUCACGAGUGUAAUUGAGUAUUCAUG	x||||||||:x|||xxx:|:xxx||||x
gga-miR-22-5p	SAMD3	ncbi_100857189	ACAAGAAGUGAA----------	x||||||||x|xxxxxxxxxxx
gga-miR-302b-3p	SAMD3	ncbi_100857189	AUGUAAGUUCGUGAAAGUUACUA	x|||||||xxx:||x||::||:x
gga-miR-302d	SAMD3	ncbi_100857189	AUGUAAGUUCGUGAAAGUUACUA-	x||||||||x|:||x||::|||xx
gga-miR-551-5p	SAMD3	ncbi_100857189	UCGUGUUUUCGAC---------	x|:|||:||x||xxxxxxxxxx
novel-chr1_1631_star	SBP1	ncbi_100857190	CGGAAGUAGUCGU--UCA-----	x|||||||:xx||xx:|xxxxxx
gga-miR-205b	SBP1	ncbi_100857190	CGGAAGUAGUCGUUCACA----	x|||||||x|xx|||||xxxxx
gga-miR-153-3p	CCL26	ncbi_100857191	UUAACGUGA------------	x|||||||xxxxxxxxxxxxx
gga-miR-1759-3p	CCL26	ncbi_100857191	GUGGAGGAGAA---------------	x:||||||||xxxxxxxxxxxxxxxx
gga-miR-32-5p	CCL26	ncbi_100857191	GGACGUAUCGGAGGGUA------	x:|||||||:|xxx||xxxxxxx
novel-chr8_21827_mature	--	ncbi_100857197	UUGGUGUCU--------------	x|||||||xxxxxxxxxxxxxxx
gga-miR-101-2-5p	--	ncbi_100857197	UACAUUUGU---AUUUUUGGUCG	x||||||||xxx|xxx:||::|x
gga-miR-155	--	ncbi_100857197	GUCAAGAAGAAAUACUA--------	x||||||||xxx:||:xxxxxxxxx
gga-miR-15a	--	ncbi_100857197	AUUGUUGUCAA-----------	x|||||||||xxxxxxxxxxxx
gga-miR-15b-5p	--	ncbi_100857197	UUUAUGAC-AACUG---------	x|||||||xx||:xxxxxxxxxx
gga-miR-1702	--	ncbi_100857197	AAACGUAAUGAGUCUUGUC-----	x|||||||xxx||||:|:xxxxxx
gga-miR-200b-3p	--	ncbi_100857197	UUCGUCGUAUGACUUAUUUGACGUA	x|||||||x|:xxx||::x:||||x
gga-miR-21-3p	--	ncbi_100857197	UUCGUCGUAUGACUUAUUUGACGU	x|||||||x|:xx|||::x:||:x
gga-miR-22-5p	--	ncbi_100857197	CAUUACGAGUAAUCGUUCGUCCUCC	x|||||||xxx|x|::|x:|||:|x
gga-miR-30e-5p	--	ncbi_100857197	UAGUCAGUGUCUGUUCCGAUA----	x|||||:|:xx|||:x|||:xxxxx
gga-miR-7467-3p	--	ncbi_100857197	AGUUUACUACC-----------	x|||||||||xxxxxxxxxxxx
novel-chr2_7692_mature	TM127	ncbi_100857207	CCCCCCGCCG---UCGAGACG	x|||||:|||xxx||:|x||x
novel-chr5_16509_star	TM127	ncbi_100857207	AAUUUCACGUUUUGCAACACACGAGCCAC-	x||||||||xx|xxx|xxx||||xx|||xx
gga-let-7a-2-3p	TM127	ncbi_100857207	CGACAUGUUUUCAGAGGUAAGUAGAGC	x||||||||xxx||x|:|xx|x|:||x
gga-miR-20a-5p	TM127	ncbi_100857207	CCUUGCCCCG-CCAGUUGGGUUUC	x|:|||||||x||xx:|:|||::x
gga-miR-6594-5p	TM127	ncbi_100857207	GAGACGGCGGAGGCCCAGUGACU	x|:|||:||||:|xx||:x|||x
novel-chrw_37751_star	MROH1	ncbi_100857208	ACCAACCCCUGG-GAGUGUAAGGAC	x|||||||x|:|xx|::||x|x||x
gga-miR-7	MROH1	ncbi_100857208	UCCUUCUG-CUACCGCGACGC-	x|||||||xx:||xxx:||:xx
gga-miR-92-5p	MROH1	ncbi_100857208	GACACGGUA-----------	x|||||||xxxxxxxxxxxx
gga-miR-22-3p	SMAGP	ncbi_100857220	UCCGCCGCCGUGCGGACCCGAAGUGGA	x||||||||:xxx||xxx||xx|x||x
gga-miR-6556-3p	SMAGP	ncbi_100857220	UUUCGACGGCUUCCAGCCUGUCUC----	x||||||||xx||x|:|xxx|||xxxxx
novel-chr1_435_star	ITA2	ncbi_100857227	CGUGGUGUCUCUAUGUCAGGGACGAGGG-	x||||||||xx|xx||xx|x|||xxx|xx
novel-chr12_26434_mature	ITA2	ncbi_100857227	CCCGUUCUAAAACUGA------	x||||||||x|||:|xxxxxxx
novel-chr18_30955_mature	ITA2	ncbi_100857227	UUUUCACGUCAUUUCAGUGUGUAUG	x|||||||xx||x|||x:||x:||x
novel-chr2_8143_mature	ITA2	ncbi_100857227	UGUCGUCGUA-------------	x:|||||||xxxxxxxxxxxxxx
novel-chr3_10497_mature	ITA2	ncbi_100857227	ACUUAGUAA-CGACAGGAUAAAUA	x||||||||xx:||x|:xx||||x
gga-miR-155	ITA2	ncbi_100857227	UGUCGUCGUA------------	x:|||||||xxxxxxxxxxxxx
gga-miR-15a	ITA2	ncbi_100857227	UAUUACGAUAAUCCGGAAGUCCA	x||||||||x|xx|:xx|x:||x
gga-miR-15b-3p	ITA2	ncbi_100857227	GUAUGUCUUUA-ACUCUGUCUG	x:|||||||x|xxx|xx||||x
gga-miR-15b-5p	ITA2	ncbi_100857227	UUUUUGUUCGGUUGAAGAAGU	x:|||||||x||xx||:|||x
gga-miR-20a-5p	ITA2	ncbi_100857227	AAGGUCGUAAUAAACACCGGCACGGU	x||||||||x|xxx|||x:xx||::x
gga-miR-31-5p	ITA2	ncbi_100857227	CUUUCCGUUUUUA--UAUGUUCUUU	x:|||||||xxx|xx|x|||:|||x
gga-miR-7467-3p	ITA2	ncbi_100857227	UGUUUACACAUUGGAAGUUAUC-	x||||||||x|xxx||:|:||xx
gga-miR-6556-3p	SC5A6	ncbi_100857231	GCGCCGCCAGGGCACGGGGGGGGA	x||||||||||xxx||xx|:|||x
gga-miR-15a	MIF	ncbi_100857237	UUCGUCGUCAUGACUUUGUGUGAUU	x|||||||xxx|xxx||::xx:|:x
novel-chr1_3362_mature	O14AG	ncbi_100857243	CACUGGAUAA-----------	x||||||||xxxxxxxxxxxx
novel-chr1_435_star	O14AG	ncbi_100857243	GACCCCACACCCUGCC------	x||||||||||x|:|xxxxxxx
gga-miR-1708	O14AG	ncbi_100857243	CGUUUACACA---------	x||||||||xxxxxxxxxx
gga-miR-215-5p	O14AG	ncbi_100857243	GUUGAGGACCCUGUCUGGGA	x|||||||x|xxx:||:||x
novel-chr1_5056_mature	TOPZ1	ncbi_100857244	UCUUUAGUUUCCAGAUUCCUCGUGUGC-	x||||||||:|||xxx:||xxx|x||xx
gga-miR-155	TOPZ1	ncbi_100857244	CUAACGUGGCGU-AGUCGACU	x|||||||xx:|xxx||:||x
gga-miR-15a	TOPZ1	ncbi_100857244	AAUCGUGGUUACAACAUUCGUGGCAGA	x||||||||xxx|||x||x||x:||:x
gga-miR-15b-5p	TOPZ1	ncbi_100857244	UACUAGAGUCGUUUUUAAGUCC	x||||:||xx:x:xx:|||||x
gga-miR-15c-3p	TOPZ1	ncbi_100857244	UUCUGGUAUGAGUCU-------	x|||||||x||x:|xxxxxxxx
gga-miR-29a-5p	TOPZ1	ncbi_100857244	UUCGUCGUCUAGUAAUCAC----	x|||||||x|||||x:||xxxxx
gga-miR-29b-3p	TOPZ1	ncbi_100857244	UUCGUCGUCUAGUAAUCACCUAGACU	x|||||||xxx|||xxx|||x|:||x
gga-miR-32-5p	TOPZ1	ncbi_100857244	UAUUACGACAGAGAUUUUGUCGUG	x|||||||xxx||xxx:|:||x:x
gga-miR-551-5p	TOPZ1	ncbi_100857244	UGUUCUUU-CAGUAAUCG--	x|||||||x||||xx||xxx
novel-chr4_14648_mature	TBA	ncbi_100857247	GGUGCGGU--CUACGGGA	x|:|||||xx|:||:||x
novel-chrz_37856_mature	TBA	ncbi_100857247	CGUCGUCGUCGUGACUUCGUGCGC	x:|||||||x||:xxx:|:x:|:x
gga-miR-15a	TBA	ncbi_100857247	GCGGUCUA--CGGGA--	x|||||||xx|:|:xxx
novel-NT_464416_44266_star	TBA	ncbi_100857247	GUUGGAUGGGG--------	x:|||||||:xxxxxxxxx
novel-chr1_1668_mature	PEAK1	ncbi_100857260	GUGUCUCUAUGUGUGCA-	x|:||||||x|||xx|xx
novel-chr1_5056_mature	PEAK1	ncbi_100857260	CGUUAUGAC--UCGUUUGCAUAGCAG	x:|||||||xxx|xx||:|xxx|||x
novel-chr1_5182_mature	PEAK1	ncbi_100857260	ACUGUACU-UUCACU--UAGGCUUUU	x||:||||x:|x|||xx|||:||||x
novel-chr12_26434_mature	PEAK1	ncbi_100857260	UUAACGUGUAU----------	x|||||||||xxxxxxxxxxx
novel-chr18_30912_mature	PEAK1	ncbi_100857260	GUCGACGG-AGAUUUUUUC---	x|||||||xx:|:||:||xxxx
novel-chr18_30955_mature	PEAK1	ncbi_100857260	CGUUAUGAC--UCGUUUGCA----	x:|||||||xxx|xx||:|xxxxx
novel-chr19_31610_mature	PEAK1	ncbi_100857260	UGUUGUGACA-AAAACGGGG-AACAA	x:||||||||x|xxx|:xx|xx|||x
novel-chr2_6629_mature	PEAK1	ncbi_100857260	CCGAAACGUCCUCGACAUCGUCUUGGUUGC	x|:||||||||xx:|xxx|||xxx|||:|x
novel-chr2_8740_star	PEAK1	ncbi_100857260	CUCCCGAAAUUACCGAGAUUACUC	x:|||:|||::x|||xxx:||||x
novel-chr2_9740_mature	PEAK1	ncbi_100857260	GUGUGAGUAUAUAUAGAUACA-	x|||:||||xxx|:||xx||xx
novel-chr26_35802_mature	PEAK1	ncbi_100857260	UUUGUAAGUUUUAGGUUGAAACGUGCAC	x|||||||||xxx|:xx|xx||xxx||x
novel-chr5_16839_mature	PEAK1	ncbi_100857260	UAUCGUUGUGCUCGUGUGUGACGA	x|||||:|||xxx||::xx:|||x
novel-chr6_19095_star	PEAK1	ncbi_100857260	CGUGUGGUCCAAAUUCCACCUC-	x||||||||xxx|||xxx|||xx
novel-chrw_37751_star	PEAK1	ncbi_100857260	CGUCGAGGAGCAGAGGAUCUCGACU----	x|:|||:||:xxx|xxx||x||||xxxxx
gga-miR-103-1-5p	PEAK1	ncbi_100857260	AUACACGGUCCUUUCAUU-----	x:|||||||xx||:||:xxxxxx
gga-miR-1467-3p	PEAK1	ncbi_100857260	ACGGACUAGGAAGUGACUAUGUCCA	x|||||:|:xxx:|||xxx|::||x
gga-miR-15b-5p	PEAK1	ncbi_100857260	UGCACGCACAACUGUA----	x:||||||||x||||xxxxx
gga-miR-181a-5p	PEAK1	ncbi_100857260	CGGGGGACGUU-ACUGU	x|||||||x::xx|||x
gga-miR-181b-5p	PEAK1	ncbi_100857260	UUCGUUUCGAGGAAGUCC-	x||||||||x:x|||||xx
gga-miR-193b-5p	PEAK1	ncbi_100857260	AUAAUUGAAGUCAA--CCCG-	x||||||||||x||xxx||xx
gga-miR-19b-5p	PEAK1	ncbi_100857260	GUGUAGGUUUACUCAAGAAGUCUC	x:||||||:||xxx||:xx||||x
gga-miR-200a-3p	PEAK1	ncbi_100857260	CGUUCUUUCGU-GUC--	x||||||:|||x||xxx
gga-miR-200b-3p	PEAK1	ncbi_100857260	UGGUCGUAGUCUCA-------	x||||||||||x|xxxxxxxx
gga-miR-22-3p	PEAK1	ncbi_100857260	CUUUGGUGAGU--------	x:||||||||xxxxxxxxx
gga-miR-32-5p	PEAK1	ncbi_100857260	AUUCCGUUGCAACGACUUUAGCUCCUA-	x|||||||:x||xx|||||x|x||||xx
gga-miR-3535	PEAK1	ncbi_100857260	CCGAAAAUUUCGUGUCA--	x||||||||xx|||x|xxx
gga-miR-429-3p	PEAK1	ncbi_100857260	CGGUUCUUUUC-UUUCUUUU-	x:|||||||x|xx||||:|xx
novel-NT_468259_45219_star	PEAK1	ncbi_100857260	UACUUCCUG-GUGGUG---	x||||||||xx:|:|xxxx
gga-miR-15a	T161A	ncbi_100857264	UGUCGUCGUUUGGGGCGGCACC	x:|||||||x|:xx:|x:x||x
novel-chr1_1668_mature	RFIP3	ncbi_100857269	CACCGUCGCGUGC-CUCGAGUCGGG-	x||||||:||::|xx||||x:||:xx
novel-chr2_7692_mature	RFIP3	ncbi_100857269	UGUUAUGAC-GAAAGU--GGGA-	x:|||||||x||xx:|xxx||xx
gga-miR-128-1-5p	RFIP3	ncbi_100857269	ACCGUCGCGUGCCUCGAGUC---	x|||||:|:|xxx||||x|xxxx
gga-miR-1467-3p	RFIP3	ncbi_100857269	UGUUAUGACGA-------------	x:||||||||xxxxxxxxxxxxxx
gga-miR-200b-3p	RFIP3	ncbi_100857269	GAGUGUGGUGUUGGAGACG----	x||||||||x|::xx|||xxxxx
gga-miR-34c-5p	RFIP3	ncbi_100857269	GGCCCUGGUGCCGGUAGUGGCCGUCUCG	x||||:||:xxx:xxx|||:|x|x|||x
gga-miR-429-3p	RFIP3	ncbi_100857269	CAACGACGAGGGGGA-AAGAA	x|||||||x|xx|:|x||||x
gga-miR-449c-5p	RFIP3	ncbi_100857269	CCUUCCUGUC--------	x||||||||xxxxxxxxx
novel-chr1_1631_star	K1644	ncbi_100857276	CGCGAUACGUAGGA----------	x:|||||||xxx|xxxxxxxxxxx
novel-chr12_26434_mature	K1644	ncbi_100857276	CGGAAGUACUGUCGUC-GGGACG	x|||||||xx||x|:|xxx|||x
novel-chr2_6629_mature	K1644	ncbi_100857276	UUUGUGACGAUCCGACGGGAACAC	x|||||||:xx||:xxx|xx|||x
novel-chr4_14648_mature	K1644	ncbi_100857276	UUUGUCGUGUAAGGACU--UCGA	x|:||||||||xxx||:xxx||x
gga-miR-1591-3p	K1644	ncbi_100857276	UUUGUCGUGUAAGGACUUCGACAC	x|:||||||||xxx||:xx:|||x
gga-miR-15a	K1644	ncbi_100857276	UGUCUGAACA------------	x||||||||xxxxxxxxxxxxx
gga-miR-15b-5p	K1644	ncbi_100857276	CCUGGAUGG--UUUGC---	x||||||||xxx|||xxxx
gga-miR-200a-3p	K1644	ncbi_100857276	UCGUAGGUCG----------	x||||||||xxxxxxxxxxx
gga-miR-205b	K1644	ncbi_100857276	AUUUCUGUUACGUAAAGU--CUCCUUG	x:|||:||||xxx|||x|xxx|||||x
gga-miR-31-3p	K1644	ncbi_100857276	CGGAAGUACUGUCGU-----	x|||||||xxx||:xxxxxx
gga-miR-1702	SARCO	ncbi_100857277	GUUUUAGUUCGCUUUCGUC-----	x:||||||||x|x::|:|xxxxxx
gga-miR-551-5p	SARCO	ncbi_100857277	GAACGUAA-AAU-G-UCGACC	x|||||||xxx|x|x|||||x
novel-chr18_30912_mature	F198A	ncbi_100857278	UUCUAUACU-CU--UUCCGAGACA--	x:|||||||x||xx:|xxx||||xxx
gga-miR-1467-3p	F198A	ncbi_100857278	CGUUUCACGACGACCCCGAGCCC--	x:||||||||xx|x|x||xx||xxx
gga-miR-1759-3p	F198A	ncbi_100857278	GUGGAGGAGU----------------	x:|||||||xxxxxxxxxxxxxxxxx
gga-miR-20a-5p	F198A	ncbi_100857278	GGGUGUGGUG-------------	x:|||||||xxxxxxxxxxxxxx
gga-miR-3535	F198A	ncbi_100857278	AUUUGGUGACGAA-------	x:|||||||x||xxxxxxxx
gga-miR-15a	ADH1	ncbi_100857280	CAUCGUCGU--CGUGUCGACUGUC	x||||||||xxx||::|:|x:||x
gga-miR-15b-5p	ADH1	ncbi_100857280	CGUCGUCGUGUCGACUGUCCAAGG-	x:|||||||||xx|x|:x||||:xx
novel-chr5_16509_star	CPLX2	ncbi_100857281	CCCGACCC--CU-ACCGUCACGAC	x||:||||xxx|xxx|||x||||x
gga-let-7a-2-3p	CPLX2	ncbi_100857281	GUCCCUACC-CCCUCGACGCCC	x:|||:|||x|x|||:||:||x
gga-miR-128-1-5p	CPLX2	ncbi_100857281	GUCGCCGCCCCCCCCGUCGGGC-	x:|||||||xxx|x|||||:|xx
gga-miR-1559-3p	CPLX2	ncbi_100857281	ACCGUCACGA-------------	x|||||||:xxxxxxxxxxxxxx
gga-miR-1708	CPLX2	ncbi_100857281	CGCCCCGAAACCCCAAACUCCGCA	x|||||:|||||||xxx|||x:|x
gga-miR-193b-5p	CPLX2	ncbi_100857281	CGCCUCGCGCCGCGGACGAGGAGG	x:||:|:|:||xxx:xxx||||:x
gga-miR-34c-5p	CPLX2	ncbi_100857281	CCAAUGUAGUCACGUAAACCAGGG	x|||||||xxx|||||xxx|xx|x
gga-miR-6556-3p	CPLX2	ncbi_100857281	CGCCCCGGCUCUGUG-CCUGCUCG	x||||||||xx||||x|xx:|||x
gga-miR-6594-5p	CPLX2	ncbi_100857281	UACAUGUUUAGGGAA-------	x|||||||xx:|||xxxxxxxx
gga-miR-92-5p	CPLX2	ncbi_100857281	CCCUGCCCCGCCCCCCUG-CUCCG	x|||||||||xxx||||:xx|||x
novel-chr18_30955_mature	PIRT	ncbi_100857284	UCCCCCACC-CUUACGACGCA	x||||||||x|xxx|:||:|x
novel-chr26_35802_mature	PIRT	ncbi_100857284	GUCCCUGAC--------------	x|||||||xxxxxxxxxxxxxxx
gga-miR-22-3p	PIRT	ncbi_100857284	GGACUAGAGAAAAAAAGACCACAAGG--	x|||||:||||xxx|xx||||||||xxx
gga-miR-29a-5p	PIRT	ncbi_100857284	CUUCGACGGA-------------	x||||||||xxxxxxxxxxxxxx
gga-miR-365-2-5p	PIRT	ncbi_100857284	AGGGGGACG--------	x|||||||xxxxxxxxx
gga-miR-6594-5p	PIRT	ncbi_100857284	CGGUCGUGGUUUUUAUUG--UCGU	x||||||:||xxx:|:|:xxx|:x
gga-miR-1712-5p	BL1S1	ncbi_100857285	ACGAGGUCU-------------	x|||||||xxxxxxxxxxxxxx
gga-miR-22-3p	TSR1	ncbi_100857289	GUCGACGGGGUCAUGUUUGGGAUC	x|||||||xx|||xx||:xx||:x
novel-chr2_9740_mature	IP6K1	ncbi_100857294	UCCGCCGCCGGG--AGGCGUGGC	x||||||||:||xxx|x||x||x
gga-miR-128-1-5p	IP6K1	ncbi_100857294	CCCUGCCUGCUACUGCCCCUCCUCCCAA	x|||||||x||xx||xxx||xx|||||x
gga-miR-1666	IP6K1	ncbi_100857294	GCCGGGGUCGUGCCCUUCGGUGCCCGC	x|||:||||:x|xxx||x|:||x|||x
gga-miR-1712-5p	IP6K1	ncbi_100857294	CGUUGCGGUCGGUCCCUCGUGCGU-	x:|||||||xx|:|||xxx|x||xx
gga-miR-184-3p	IP6K1	ncbi_100857294	GGUCCCGGCGUCCGUCGUGGC--CCUCG	x|:||||||:|xxx|x|||:|xxx|||x
gga-miR-6556-3p	IP6K1	ncbi_100857294	UUCGUUUCGGGGUAGC---	x||||||||x:xx||xxxx
novel-NT_468259_45219_star	KRSC	ncbi_100857297	AAUCUCUAGGUA-----	x||||||||||xxxxxx
gga-miR-429-3p	G6PC	ncbi_100857298	CUUAUGACCUGUCACCAGGGUU	x|||||||xx::||xx|x||:x
gga-miR-187-3p	PR15L	ncbi_100857311	UCGGUCGCG--GGCGGUCCCGACGC	x||||||||xx:x|:x|x||x|||x
gga-miR-20a-5p	PR15L	ncbi_100857311	UGUUUCACGGUAACCCCCCCCAC-	x:|||||||:xx|x|x|xx|||xx
gga-miR-7467-5p	PR15L	ncbi_100857311	CAGCACAGA-UACCCCGUCGU	x||||||||x:||xx|||||x
novel-chr13_27921_star	ONEC2	ncbi_100857312	GCCUAAAUGACCGAGC----	x|||||||||xxx||xxxxx
novel-chr2_7692_mature	SHSA3	ncbi_100857319	CGUCGUGGUCGAGACCCUAAGGUACGGU	x:|||||||xx|:||xx|x||x:||::x
gga-miR-22-5p	SHSA3	ncbi_100857319	GCGAGGAGUUACCGUUGAGUGGGC-	x|:||:|||:||||||xxx:|::xx
gga-miR-29b-3p	SHSA3	ncbi_100857319	UAACGACGA-----------	x|||||||xxxxxxxxxxxx
novel-chr18_30955_mature	C42S1	ncbi_100857323	CCCCCCACUGGGUCUCGGCGGCC	x|||||||:x|xx|||::|:x|x
gga-miR-1708	C42S1	ncbi_100857323	UCUGUCGC-CAUGGUCGGCCCCACAC	x|:|||:|x||:xx|||:||xx|||x
gga-miR-193b-5p	C42S1	ncbi_100857323	CCUCCAAACGACCGCCGCUACGGCC	x|:|||||xx|||x|||||xxx:|x
gga-miR-449c-5p	C42S1	ncbi_100857323	GGCCCCACACCCCGCUC-----	x:|||||||||xx:||xxxxxx
gga-miR-6594-5p	C42S1	ncbi_100857323	CGGGUCGUAGUGACC-------	x:|||||||||x||xxxxxxxx
novel-chr2_6629_mature	DOK2	ncbi_100857332	AAUCUCUAGCGAAGGAA---	x||||||||x|xxx||xxxx
gga-miR-128-1-5p	DOK2	ncbi_100857332	ACCCCGAAAC--ACGA------	x||||:||||xxx||xxxxxxx
gga-miR-193b-5p	DOK2	ncbi_100857332	ACCCCGGCUCGUGGGGCGGGG---	x|||||||xxx||x|:|:|:xxxx
novel-NT_468259_45219_star	DOK2	ncbi_100857332	UCGUAGGUCGGGAAU-----	x||||||||xx:||xxxxxx
novel-chr1_3362_mature	GP1BA	ncbi_100857333	CUCGUCGUCUCGGU-UCGCCCGG	x|||||||xxx:||x:|:xx||x
gga-miR-15a	GP1BA	ncbi_100857333	CUCGUCGUCUCGGUUCGCCCGGUUCAU	x|||||||x|xx:||xxx||::xx||x
gga-miR-15b-5p	GP1BA	ncbi_100857333	GUUGAGGAUG---------	x||||||||xxxxxxxxxx
gga-miR-3535	CD8A	ncbi_100857337	UUUACGGGC-------------	x|||||||xxxxxxxxxxxxxx
gga-miR-365-3p	CD8A	ncbi_100857337	ACCUAUACUAACCAAAUAACCAGUAGAG---	x|||||||||xx|xxx|x||x|:||||xxxx
gga-miR-130b-3p	ENV	ncbi_100857341	UUCACGUU-UUACG--------	x|||||||x||||xxxxxxxxx
novel-chr1_1668_mature	NANO1	ncbi_100857342	GCGGUUGUGUGGCC-CU--CGCGA	x||||:|:|:x:||x||xx|:||x
novel-chr1_5056_mature	NANO1	ncbi_100857342	AUCGAAGGGUGUACCCGACGCCCGUC	x||:||:||x||xx|||||xx|x||x
novel-chr12_26434_mature	NANO1	ncbi_100857342	CCCGUCGCCCCGC-CGGCGAGGGG	x|||:||||xx||x||x||||||x
novel-chr19_31610_mature	NANO1	ncbi_100857342	GUCCGUCACGUCACCCCGUC-AACGA	x||||||||:|||xxx||x|x||||x
novel-chr2_7692_mature	NANO1	ncbi_100857342	AAUUCACGAG---ACUAGGGUGAGG	x||||||||:xxx||x|:::|x|:x
novel-chr20_32737_mature	NANO1	ncbi_100857342	CUUGUUGUCA-ACAUUACGAA--	x|||||||||xx|||:x|||xxx
novel-chr3_10497_mature	NANO1	ncbi_100857342	CGUUUCACGAACCAAUCUUCGUC-AUCG	x:|||||||||xxx|||xx||||x|||x
gga-miR-128-1-5p	NANO1	ncbi_100857342	CUUGUGACGUCCCGUUCAGGGUAUC	x|||||||:xx||:||xxx|x||:x
gga-miR-15a	NANO1	ncbi_100857342	GGGGGGGGAGGUGUAGGU--------	x||:||:||||x|||||xxxxxxxxx
gga-miR-15b-5p	NANO1	ncbi_100857342	UUCGUCGUAGAUGGUAUUGUCUGA	x|||||||x|x|:|||xx:xx:|x
gga-miR-1759-3p	NANO1	ncbi_100857342	UUCGUCGUAGAUGGUAUUGUCUGAACAU	x|||||||x|x|:xxx||::|x:||||x
gga-miR-200a-3p	NANO1	ncbi_100857342	UCCCCGGCGGCUGGUGGCCCGCUCUU	x|||||||:xx||x||:|xx:||||x
gga-miR-20a-5p	NANO1	ncbi_100857342	AGUGUUUU-AGUUUGUGG--	x:|||:||x||||||x|xxx
gga-miR-21-3p	NANO1	ncbi_100857342	GUCCUGCUCCGUCGUACUCUUUGUGG	x|||||||xxx||x|||||:|:x|:x
gga-miR-302d	NANO1	ncbi_100857342	CGACGGCGGAAGGAAUGGACG	x:|||:||||||:|xx:|||x
gga-miR-34c-5p	NANO1	ncbi_100857342	GUGUUCUUCGAUUGUUUC	x||||||||xx|:||||x
gga-miR-6556-3p	NANO1	ncbi_100857342	ACUUCCGUUU---------------	x||||||||xxxxxxxxxxxxxxxx
gga-miR-6575-3p	NANO1	ncbi_100857342	UGUUCUUUGUGCAUGUC------	x|||||||:xx||x||xxxxxxx
gga-miR-7467-5p	NANO1	ncbi_100857342	GACUUCCUGUUAGAG----	x||||||||||x||xxxxx
novel-chr1_5056_mature	O12D3	ncbi_100857343	AGGUUUUUUUGAGUUCUUC--	x:|||:|||xx||||||:xxx
gga-miR-15b-3p	MROH7	ncbi_100857344	UGUGGUGUCGUAGGUAGUGAA----	x|||||||||xx|||x|:||xxxxx
gga-miR-7467-3p	MROH7	ncbi_100857344	UCUUAGUAAGAAACAGCGACGAGU-	x||||||||x|xxx|:||||||:xx
novel-chrw_37751_star	KRFC	ncbi_100857348	GUACACGGUAGUCACUGU---	x:|||||||xx:|||x|xxxx
novel-chr1_5056_mature	TTC34	ncbi_100857353	GUCCUCACCCCAUUGACUCACCC	x:||:||||x||:|x|xx||||x
novel-chr12_26434_mature	TTC34	ncbi_100857353	AUCGACGG-AGACA--------	x|||||||xx:||xxxxxxxxx
novel-chr2_7692_mature	TTC34	ncbi_100857353	CUUGUGACUUAUUACGGUA---	x|||||||xx|::|xx|:xxxx
novel-chr2_9660_mature	TTC34	ncbi_100857353	AUCUGGUACUGAUA---------	x|||||||xx||:xxxxxxxxxx
novel-chr2_9740_mature	TTC34	ncbi_100857353	CUCGUCGUC------------	x|||||||xxxxxxxxxxxxx
gga-miR-153-3p	TTC34	ncbi_100857353	CACGUAUCGA----------	x|||||||:xxxxxxxxxxx
gga-miR-15a	TTC34	ncbi_100857353	CCGUUUCGC---------	x|||||||xxxxxxxxxx
gga-miR-15c-3p	TTC34	ncbi_100857353	GAUCUACAAGGAGUGUGUUACUU	x||||||||:xxx|xxx:||||x
gga-miR-200a-3p	TTC34	ncbi_100857353	CAGAUGACGACAGA-CGAGAA	x|:|:||||xx|||x|:|||x
gga-miR-22-3p	TTC34	ncbi_100857353	AUUUCCGUUAUCUAUUUUUACUCUG-	x:||||||||xxx|:|||xxx:||xx
gga-miR-6594-5p	TTC34	ncbi_100857353	CGUUCUUUAAUCAACCUUCUCG--	x||||||||xx||xxx|||||xxx
novel-chr1_435_star	ZN532	ncbi_100857356	AACUGUCACGUGUAGUUGUUUGUUCACAG	x||:||||||:::|:|:|xx:|xxx|||x
novel-chr18_30912_mature	ZN532	ncbi_100857356	UGUCGUCGUU-------------	x:|||||||xxxxxxxxxxxxxx
novel-chr18_30955_mature	ZN532	ncbi_100857356	UGUCGUCGUU------------	x:|||||||xxxxxxxxxxxxx
gga-miR-153-3p	ZN532	ncbi_100857356	AAAUUACGA--CGCAUUAG----	x||||||||xxx|||:||xxxxx
gga-miR-155	ZN532	ncbi_100857356	AGACGUAUCAC----------	x:||||||||xxxxxxxxxxx
gga-miR-15a	ZN532	ncbi_100857356	GGGGUCGUAAUUCUUGAGACAAA	x:|||||||x|:x:|:|:||||x
gga-miR-15b-5p	ZN532	ncbi_100857356	GUUGGUGAGUACA------	x||||||||x||xxxxxxx
gga-miR-449c-5p	ZN532	ncbi_100857356	CUUUACAC-AAAUUAUG-	x|||||||x||||:||xx
gga-miR-92-5p	--	ncbi_100857372	ACCAACCCGUCCUCAGAGAGA-----	x|||||||x|xx|||:xxx|xxxxxx
novel-chr5_18966_mature	CE049	ncbi_100857376	AUCCUCUGAGUUUCCUCUUUUGUA--	x:|||||||::xxx||xxx||||xxx
gga-miR-101-2-5p	CE049	ncbi_100857376	CUUUUACGUUU-CCUUUUCCGUCU	x|||:|||xx|xx|xxx|||:||x
gga-miR-20a-5p	CE049	ncbi_100857376	UGUCAAUA-CAUCUCAAUGACGGACU-	x|||||||xxx||xxx|:|||xx||xx
gga-miR-6696-3p	CE049	ncbi_100857376	GGACUUUAUC------------	x||||||||xxxxxxxxxxxxx
gga-miR-3535	NR4A1	ncbi_100857380	CCCUAUACUG-GGACCCACAGGG---	x||||||||:xx|||xx|x||:xxxx
novel-chrw_37751_star	KRFC	ncbi_100857382	GUACACGGUAGUCACUGU---	x:|||||||xx:|||x|xxxx
novel-chr5_16509_star	PNPO	ncbi_100857383	ACUCGGGG-GGGUCGUGGCGGU	x|:|:|||x||::|x:x:|||x
novel-chrw_37778_mature	PNPO	ncbi_100857383	AAUAACGUGU-CUGGCUCGU--	x|||||||||xx||:x||:xxx
gga-miR-15a	PNPO	ncbi_100857383	UUUGUGACGGUCGGUCCACUCGCGU	x|||||||:|x|x:|xxx||x:|:x
gga-miR-200a-3p	PNPO	ncbi_100857383	GGUCGUCGUC------------	x:|||||||xxxxxxxxxxxxx
gga-miR-32-5p	PNPO	ncbi_100857383	ACUCGGGG-GGGUCGUGGCGGU	x|:|:|||x||::|x:x:|||x
novel-NT_469896_45527_mature	PNPO	ncbi_100857383	UCUUGCUCCGACGUCGAGGGGUCCC	x|:|||:|||||x:|xxx:|||||x
novel-chr12_26434_mature	WDR27	ncbi_100857387	AACAUGUUGU------------	x||||||||xxxxxxxxxxxxx
novel-chr2_9740_mature	WDR27	ncbi_100857387	UUCGUUUCGAG-AUGUCA-	x||||||||x:xxx|||xx
gga-let-7a-2-3p	WDR27	ncbi_100857387	AUUUCUGUUGUCUAACAUGUUGUCUUUU	x:|||:|||:xxx|||xxx|||||:||x
gga-miR-153-3p	PHC2	ncbi_100857390	GAACGUAUCG-AGUCCGUACG	x||||||||:xx||xxx:||x
gga-miR-19b-5p	CCNO	ncbi_100857393	ACAAAACG-AAAAAAGAAGGA--	x|||||||xxx|||x|x|||xxx
novel-chr2_8143_mature	A2MG	ncbi_100857394	UCUUUGUUCAGUCGACUAGGU	x||||||||x||x:|xx||:x
novel-chr18_30955_mature	APC15	ncbi_100857405	GUCGAGGUC-CUGUUAGGGUUCGU	x:|||||||xxx:||xxx||:||x
gga-miR-1712-5p	APC15	ncbi_100857405	CGGGUCGUAAGUACCGGUGAGACC-	x:|||||||x||xx|:x|:|:||xx
novel-chr5_18966_mature	NLRC5	ncbi_100857413	UUGCCCGGGGUGAAGGUCCGU--	x:||||:||||xx||::||:xxx
gga-miR-130b-3p	NLRC5	ncbi_100857413	UCCUUCUGUAUUAAUG-UCCAAA	x|||||||x||:|x|:xxx|||x
gga-miR-22-5p	NLRC5	ncbi_100857413	GUCAAAAGAGUGUCU--UUAU-GUA	x|||||||x|x|||:xx:||:x||x
gga-miR-302b-3p	NLRC5	ncbi_100857413	GACAUUUGUUUUAAGGUACUCGAG-	x||||||||xxx|x||x|||x||xx
gga-miR-302d	NLRC5	ncbi_100857413	CAUUCACGAGUGUAAAGUAGGUCAC-	x||||||||:x||xx|xx|::|||xx
gga-miR-30e-5p	NLRC5	ncbi_100857413	CAUUCACGAGUGUAAAGUAGGUCAC-	x||||||||:x||xx|xx|::|||xx
gga-miR-6575-3p	NLRC5	ncbi_100857413	ACGAGGAGGUCGUCCGUG------	x|:||:||x||:x||||xxxxxxx
gga-miR-7	NLRC5	ncbi_100857413	GGUCACGUU---ACUUCCUUCUGUAU	x||||||||xxx||||xx|:|:|:|x
novel-NT_463474_43731_mature	NLRC5	ncbi_100857413	GUGAUUUUGCUACGACUUUUACGUCCUU	x|||:|||:x|xxx|||||x|xx||||x
novel-chrw_37778_mature	GABP2	ncbi_100857414	ACCCAGGGUCGGGCCGGGGGGU	x||||||||x||:||xx:x||x
gga-miR-1712-5p	GABP2	ncbi_100857414	CUCGGCGGGCCGGGAGC--GACAC	x|||:|||xx|::xxx|xx||||x
gga-miR-22-3p	GABP2	ncbi_100857414	ACGAGGUCGGGGCGAGGGUGUCGGG	x|||||||:|:xx:xx|:||||x|x
novel-NT_469896_45527_mature	GABP2	ncbi_100857414	ACCCAGGGUCGGGCCGGGGGGU	x||||||||x||:||xx:x||x
novel-chr18_30955_mature	PLVAP	ncbi_100857417	ACCAACCCCA-AAAGGUAGGGACGAC	x|||||||x|xxx|:xxx|xx||||x
gga-miR-193b-5p	PLVAP	ncbi_100857417	ACCCCAAAAGGUAGGGACGACA	x||||||||xx:xx|xx|x||x
gga-miR-92-5p	PLVAP	ncbi_100857417	CGGUCGUA-CCGCUGAGGCC-	x|||||||xx|:||:|::|xx
novel-chr1_1668_mature	SYN3	ncbi_100857420	ACCUCUGA-CGUUUUAUCGUCC-	x|||||||x||xx:|||x|||xx
novel-chr1_5056_mature	SYN3	ncbi_100857420	UUUAUGACGAGAACCAA-------	x|||||||x|||x|||xxxxxxxx
novel-chr13_27921_star	SYN3	ncbi_100857420	GCACGUGACGACGAUUGUCAGCGA	x|||||:||:x|:|:x||x|:||x
novel-chr18_30955_mature	SYN3	ncbi_100857420	UCCCCGGCACGGAAUGGUCGAUCAUCA	x||||||||xx|xx||::x||:xx||x
novel-chr19_31740_mature	SYN3	ncbi_100857420	AUCGGUCUACACUAGU---	x||||||||x||x||xxxx
novel-chr2_9660_mature	SYN3	ncbi_100857420	GAUCUACAAGUA------	x||||||||:|xxxxxxx
novel-chrz_37856_mature	SYN3	ncbi_100857420	GUUGACAUCAAAAGAGU-CGAGGAA	x:|||||||xxx|x|:|xxx||||x
gga-miR-128-1-5p	SYN3	ncbi_100857420	CGGGUCGUAGUUUCCACCACUUAGACGAC	x:|||||||||xxx|||x|xxx|:||:|x
gga-miR-33-5p	SYN3	ncbi_100857420	ACUAAAUGUUGAGUCAGUGA--	x|||||||xxx||x|||||xxx
gga-miR-429-3p	SYN3	ncbi_100857420	UGUUCUUU-CUGUUCUA---	x|||||||x|x|||||xxxx
gga-miR-6696-3p	SYN3	ncbi_100857420	GUUUCCUGUAUGAA----	x:|||||||x:||xxxxx
novel-chr2_6629_mature	PO3F4	ncbi_100857422	GCCGCCGCCGCCGC-CGCCGC---	x||||||||:xx||x||x||xxxx
gga-miR-21-3p	PO3F4	ncbi_100857422	UGUUGUUGUUUUAUA-ACG-CAGC	x||||||||:xxx:|xx||x|||x
gga-miR-6556-3p	PO3F4	ncbi_100857422	GGUAGGUCC----------	x|||||||xxxxxxxxxxx
gga-miR-128-1-5p	ECE2	ncbi_100857430	CGUCUCGGCCCCGCGGAGGGCUCG	x|:|:||||xxx|x|:x:|:|||x
novel-chr2_6629_mature	MEFV	ncbi_100857434	AGUAGGUCA----------	x|||||||xxxxxxxxxxx
gga-miR-15a	TOMT	ncbi_100857436	CCCGUCACGGUCGCCCGUGCGUCGU	x||||||||xx|:xx||xx||x|:x
gga-miR-22-3p	TOMT	ncbi_100857436	CCCGUCACGGUCGCCCGUGC-GUCGU	x|||||||:x||:xx||x:|xxx||x
gga-miR-34c-5p	TOMT	ncbi_100857436	CUUCGACGGGUCUCACCGGUACUUACGACC	x||||||||xxx|||xx:x|x|||xx|||x
gga-miR-449c-5p	TOMT	ncbi_100857436	UGUCGUCGU-CCU--CCAAGA-	x:|||||||xxx|xx||||:xx
novel-chr1_5182_mature	--	ncbi_100857440	UCCCAGGGCUCGUGUCGUCGGG	x|||||||xxx|xx:|xx|||x
novel-chr13_27921_star	--	ncbi_100857440	AGGUCGUGUCGGAGUCACGACGUCGU	x|||||:|:|:xxx:|||x||xx||x
novel-chr18_30912_mature	--	ncbi_100857440	UGAGGGGCU--AGGGUAUUGAUUCGGG	x:|||||||xxx||xxx|:|x::|||x
novel-chr19_31740_mature	--	ncbi_100857440	CCCGUCAC-CACGG-AGCCCGUCGG	x|||||||x|||::xx|x|||x|:x
novel-chr2_6629_mature	--	ncbi_100857440	UAUUGUGAUAAACUAUCUCGU--	x|||:|||:|x||:||xx||xxx
novel-chrw_37778_mature	--	ncbi_100857440	CGUUACGGGA-------------	x:|||||||xxxxxxxxxxxxxx
gga-miR-130b-3p	--	ncbi_100857440	AACUAAAGGAGGC--AGAGUCUA	x|||||||:|::|xxx:|||||x
gga-miR-1467-3p	--	ncbi_100857440	UUUGUGGCGUGACACAAGAAAUCUACG-	x||:||:||x|||x||xx|xxx||||xx
gga-miR-1759-3p	--	ncbi_100857440	GUGGGGGAGA--CUUGGAGCGGAU--	x:||:|||||xxx|x||||x|||xxx
gga-miR-200b-3p	--	ncbi_100857440	GGGUGUGGUUAUCCUUGGCCG---	x:|||||||:x||x|||:||xxxx
gga-miR-29a-5p	--	ncbi_100857440	UUCACGUU--UGUUGAUUCGCGG	x|||||||xx|::|xx::|||:x
gga-miR-365-3p	--	ncbi_100857440	UCCCAGGGCUCGUGUCGUCGGG	x|||||||xxx|xx:|xx|||x
gga-miR-429-3p	--	ncbi_100857440	GCGUGGGUCGCGACGGGGG--	x|||:||||xx:|x:|||xxx
gga-miR-449c-5p	--	ncbi_100857440	AACUGACAUUUU-------------	x||||||||:|xxxxxxxxxxxxxx
gga-miR-6642-5p	--	ncbi_100857440	CCUUGGUGAUUUUUUUU--	x||||||||xx:||||xxx
gga-miR-7467-5p	--	ncbi_100857440	ACCUAAAUGAAACCGUGA--	x|||||||||x||x|||xxx
novel-NT_469896_45527_mature	--	ncbi_100857440	CCGAAAAUCCUCCGUGACUUC	x|||||||xx|xx||||||:x
novel-chr12_26434_mature	--	ncbi_100857442	GGGGGGGACGCA------	x||||||||x|xxxxxxx
novel-chr26_35802_mature	--	ncbi_100857442	CCUUCCGUUUCUGGGGUUU--CCCUG-	x||||||||xxx::xx:||xxx|||xx
gga-miR-128-1-5p	OSBL7	ncbi_100857443	GGCCCCGGC-CCGUGACGGACG--	x||||||||xxx|||||:|||xxx
novel-chr2_6629_mature	FBX31	ncbi_100857445	UUGGUGUCUGUGUCGUGACUGA-	x|||||||x|||xx|:|||||xx
novel-chr2_8143_mature	FBX31	ncbi_100857445	GUCUCCGCCUCGACUGUGCACCU	x:|:||:||x|x|||xx:||||x
novel-chr2_9740_mature	FBX31	ncbi_100857445	UUGCUGGGUGAGA-CUAACGAGUCG	x:|||||||:x||x|:||xx||||x
novel-chr26_35802_mature	FBX31	ncbi_100857445	UUCUGUCACGAAGUCCCGGGUCCGGCUCGAGCGU	x||:|||||:xxx||xxx::||x|:||xx|:||x
novel-chr3_10497_mature	FBX31	ncbi_100857445	AGUCGUGGUUGGUAUUGCACUCGGUGU	x:|||||||x:::x||:xxx||:xx:x
novel-chr5_18966_mature	FBX31	ncbi_100857445	GUCGACGGG-------------	x|||||||xxxxxxxxxxxxxx
gga-miR-101-2-5p	FBX31	ncbi_100857445	CGUUAUGACUUUAUCG-UGUUGGUGU	x:|||||||xxx|:|:x|::|:x|:x
gga-miR-1467-3p	FBX31	ncbi_100857445	UUUGUGACUCGGUCGA-------	x|||||||xx|::|:xxxxxxxx
gga-miR-15a	FBX31	ncbi_100857445	AGGGGGGGGGGGGGGGGGU------	x||:||:|:|||xx||:|xxxxxxx
gga-miR-1759-3p	FBX31	ncbi_100857445	CGUCGUCGUGGCUGGACAGUCGU	x:||||||||xx|xxx||:x|:x
gga-miR-200a-3p	FBX31	ncbi_100857445	GGGUGUGGUUGUCCGUGUGGAGGUAGG	x:|||||||:xxx|:|x||:xxx|||x
gga-miR-200b-3p	FBX31	ncbi_100857445	AAGUCGAUA-AGUCUCGA-UACGAU	x||||:|||xx|||x|||x|||||x
gga-miR-22-3p	FBX31	ncbi_100857445	AUGACUUUAU-CGUGUUGGUGUCG-	x|||||||||x|xxx|||:|x:|xx
gga-miR-29b-3p	FBX31	ncbi_100857445	CUAUGUCUUGAGC--------	x:||||||||||xxxxxxxxx
gga-miR-34c-5p	FBX31	ncbi_100857445	UGGGGGGACACGACUCUCUC-	x||||||||x|xx|:|:||xx
gga-miR-551-3p	FBX31	ncbi_100857445	CUCGUUUCG-AGAGGA---	x||||||||x|x|:|xxxx
gga-miR-6594-5p	FBX31	ncbi_100857445	ACUUUGUUCACGUC------	x||||||||x|||xxxxxxx
gga-miR-7467-3p	FBX31	ncbi_100857445	CUGUGGGUU-GUGAGGGUA-	x:||:|||:xxx:|||||xx
gga-miR-302b-3p	ACVL1	ncbi_100857446	CUUCACGA---UGC--UGUCGC-	x|||||||xxx|:|xxx:||:xx
gga-miR-302d	ACVL1	ncbi_100857446	CUUCACGA---UGC--UGUCGC-	x|||||||xxx|:|xxx:||:xx
novel-chr19_31610_mature	RPGF5	ncbi_100857462	UCCUUCUGAGACAAACAAACAAUG	x||||||||xx||xxx||||||:x
novel-chr2_7692_mature	RPGF5	ncbi_100857462	GAUUAUGACCGUCUUAGACGUAAC	x||||||||x|x|:xxx|||xx|x
novel-chr2_8143_mature	RPGF5	ncbi_100857462	GUCUCUGACACACCCCGGGGGUAG	x||:||||x|xx|||||xx|::|x
gga-miR-15c-3p	RPGF5	ncbi_100857462	GACGUAACUUUCGAUGUGACC	x|||||||xx||:|:||:||x
gga-miR-181b-5p	RPGF5	ncbi_100857462	CCGAUACGUUUAUUUAUAAUGAGA--	x|||||||x||xxx|||||:x||xxx
gga-miR-200a-3p	RPGF5	ncbi_100857462	UUUCACGGACGGACUGACGUCGAGUCGAG	x||||||:|x||xx|x||:xx:|:||:|x
gga-miR-200b-3p	RPGF5	ncbi_100857462	UUUCACGGACGGACUGACGUCGAGUCGA-	x||||||:|x||xx|x||:xx:|:||:xx
gga-miR-20a-5p	RPGF5	ncbi_100857462	AGUUUCACGA-CGUCAAUGUUCCAUA	x:||||||||xx:|||x:||x||||x
gga-miR-302b-3p	RPGF5	ncbi_100857462	GAUUAUGACCGUCUUAGACGUAACUU	x||||||||x|x|:xxx||xxx|||x
gga-miR-302d	RPGF5	ncbi_100857462	CUUGUGAUAGUUGCCAA-------	x||||||:||xx:|||xxxxxxxx
gga-miR-31-3p	RPGF5	ncbi_100857462	UUUGUAAGUGA-AUUAAGUUUCACG-	x||||||||:|xxx:|x|xx:|||xx
gga-miR-33-5p	RPGF5	ncbi_100857462	GGUCUGGUAUUGCAGUAUAGGU--	x||||||||xx:|xxx|:x||xxx
gga-miR-365-2-5p	RPGF5	ncbi_100857462	GUUUGUUCCGC-------	x|||||||||xxxxxxxx
gga-miR-429-3p	RPGF5	ncbi_100857462	UGACGACG-AGGAGGUAGU-	x:||||||x|:||:xx||xx
gga-miR-7	RPGF5	ncbi_100857462	UUGUUCUUC-GUUUGUGUUG-	x||||||||x||xxx:|||xx
gga-miR-6556-3p	MPV17	ncbi_100857465	UUCGCCGCCACCGG-UUGCCGC---	x:||||||||xx||x|:|x||xxxx
gga-miR-200a-3p	KRFJ	ncbi_100857468	CUCUAGAACUUGUCUCUAGAGUACG	x:|||:||xxx:||:|:xx|:|||x
gga-miR-365-3p	KRFJ	ncbi_100857468	CGUUACGGGAGAC-----------	x:|||||||x||xxxxxxxxxxxx
gga-miR-365b-5p	KRFJ	ncbi_100857468	CGUUGUGACGUCCC-UUGUUGU-	x:|||||||:xx||x|||:|:xx
novel-chr18_30955_mature	FEV	ncbi_100857480	CCGGAGGGGGAGCCACGGGACCCGAGGGU--	x||||||:|:x|xx|xx|||xxx||||:xxx
gga-miR-1467-3p	FEV	ncbi_100857480	GGGUGUGGUUGCCCU--ACCUAGA	x:|||||||:x|xx|xxx|||||x
gga-miR-1759-3p	FEV	ncbi_100857480	AGGGUCGUAACGACAACGAGGACGAA	x:|||||||xx|x||xxx|::||:|x
novel-chr26_35802_mature	MET13	ncbi_100857481	CGUCUCUACGGUUGUUCG	x:||||||x|||xx::|x
gga-miR-1712-5p	MET13	ncbi_100857481	CGUCGUGGUAC-------------	x:||||||||xxxxxxxxxxxxxx
gga-miR-200a-3p	MET13	ncbi_100857481	AGUUGUGACAGGGUAC-------	x:|||||||||:x:|xxxxxxxx
gga-miR-29b-3p	MET13	ncbi_100857481	CUCGAGGUCGGAACGGAGACGGUCGC	x:|||||||:|||xx||xxx|x:||x
novel-NT_468259_45219_star	MET13	ncbi_100857481	AGGGGGACGUGCCUUC-	x|||||||x:x||:|xx
novel-chr1_3362_mature	FA13A	ncbi_100857497	AUGGUGUCGGUA-----------	x||||||||||xxxxxxxxxxxx
novel-chr2_6629_mature	FA13A	ncbi_100857497	GUCAAAAGGGGUGCGCCAAAAGG	x|||||||||x|x||x|xxx||x
gga-miR-155	FA13A	ncbi_100857497	UUUGUGACGUUUCCUUUGCA---	x||:||||:xxx||x||:|xxxx
gga-miR-15a	FA13A	ncbi_100857497	UUUACGGGAGGA-----------	x|||||||x|:xxxxxxxxxxxx
gga-miR-15b-5p	FA13A	ncbi_100857497	AUUGUUGUU-GAAAUAUCGUACAU	x|||||||:x|xx||x:||x|||x
gga-miR-1759-3p	FA13A	ncbi_100857497	UUUGUGACGUUUCCUUUGCA---	x|||||||:xxx||x||||xxxx
gga-miR-181a-5p	FA13A	ncbi_100857497	CUGUAAGUCCUCGACCGGAUGAUCA	x|||||||xxx||||x:|xxx|:|x
gga-miR-181b-5p	FA13A	ncbi_100857497	CUGUAAGUCCUCGACCGGAUGAUCAA	x|||||||xxx||||x:|xx:x|||x
gga-miR-200a-3p	FA13A	ncbi_100857497	GGGAGGAGC----------------	x|||||||xxxxxxxxxxxxxxxxx
gga-miR-21-3p	FA13A	ncbi_100857497	AGUCGUCGUCGAAAGUGCUCAACGA	x:|||||||x|xx|||:|:x||||x
gga-miR-365-3p	FA13A	ncbi_100857497	AGUCGUCGUCGAAAGUGCUCAACGA	x:|||||||xx|xxx|:|:x|||:x
gga-miR-429-3p	FA13A	ncbi_100857497	UAUUACGAAUUAUGUGCUAUUG--	x|||||||x|||x|::||||:xxx
gga-miR-6575-3p	FA13A	ncbi_100857497	UUGUAGGUCA----------	x:|||||||xxxxxxxxxxx
gga-miR-7467-3p	FA13A	ncbi_100857497	GUUUGAGGAA----------	x:|||||||xxxxxxxxxxx
gga-miR-200a-3p	NEK11	ncbi_100857506	UUUGUUGUCGACC-UCGGAUU-	x||||||||:x||x||x||:xx
gga-miR-21-3p	NEK11	ncbi_100857506	CUUGUGACUGUUAAUACUUGA-	x|||||||x|xxx||xx:|:xx
gga-miR-1759-3p	CD5R2	ncbi_100857507	GGGUCGCGG--------------	x|||||||xxxxxxxxxxxxxxx
gga-miR-7467-5p	CD5R2	ncbi_100857507	UCGGGGGGGGGGG-GGGAGGGGCAGC	x|||:||:|:|||x:||||:||x||x
gga-miR-193a-3p	GPV	ncbi_100857508	ACCGUCACCACACUCGUGUCGUCGG	x|||||||xx||x|||xx|xxx||x
gga-miR-21-3p	GPV	ncbi_100857508	UUUGUUGUCAAU--UUCGACAC	x|||||||||x:xx|:|||||x
gga-miR-34c-5p	GPV	ncbi_100857508	GUGACCGGC-------------	x|||||||xxxxxxxxxxxxxx
gga-miR-15a	FNDC9	ncbi_100857510	UCCCCCAC--AACUGUGG---	x|||||||xxx|||xx:xxxx
gga-miR-1708	FNDC9	ncbi_100857510	AAUUGUGACUGU-----------	x||||||||x|xxxxxxxxxxxx
gga-miR-200a-3p	FNDC9	ncbi_100857510	CCCCCACAACUGUG-GUGGGAAA	x|||||||x||x|:xx|:||||x
gga-miR-6594-5p	FNDC9	ncbi_100857510	CUCGUCGUACUUGGUCUGACGA	x|||||||xxx|xx:|x:||:x
gga-miR-15a	DAPK2	ncbi_100857512	CGUCGUCGUCGAGGUCCCCGAGUGUA	x:|||||||x|x:||xx||:|::||x
gga-miR-15b-5p	DAPK2	ncbi_100857512	UGUCGUCGUGA-----------	x:||||||||xxxxxxxxxxxx
novel-chr2_9740_mature	S6A14	ncbi_100857521	UUCAACUAG-UAGGUUU---	x:|||||||xxx|||:xxxx
gga-miR-1467-3p	S6A14	ncbi_100857521	UCUUUAGUUUCCA-ACGG------	x||||||||:|||xx|:xxxxxxx
gga-miR-153-3p	S6A14	ncbi_100857521	AACGUAACA---GUGAAACA	x||||||||xxx::|x|||x
gga-miR-15a	S6A14	ncbi_100857521	GUCGAGAGGUCGAUAGGGUGU---	x||:|||:|||:xxx|xx:|xxxx
gga-miR-1712-5p	S6A14	ncbi_100857521	CCCGAGGUCC-------------	x||||||||xxxxxxxxxxxxxx
gga-miR-22-5p	S6A14	ncbi_100857521	CGUCGUCGUGUCGGGGUACG-----	x:|||||||||x:xxx|||xxxxxx
gga-miR-33-5p	S6A14	ncbi_100857521	CACGUAUC--UGUUUUUACUU	x|||||||xx||||||:|||x
gga-miR-551-5p	S6A14	ncbi_100857521	UGUGUGGUGCAUCACUUGUAGUCUAGG	x|||||||xxx|||x|||x|x:||||x
novel-NT_456292_40602_star	S6A14	ncbi_100857521	CUGUUUCGUACGGGUCA-	x:|||||||||::|||xx
novel-chr12_26434_mature	GGA1	ncbi_100857525	UUGUUUUUGGGUA-----	x|:|:|:|:|||xxxxxx
novel-chr18_30912_mature	GGA1	ncbi_100857525	GUCCGACUC-CGACAAC-UUUCGAG	x|||:||:|xx|x||||x||x|||x
novel-chr19_31610_mature	GGA1	ncbi_100857525	CCCUUCUGUGAAUUCAGGAACAAG	x|||||||xxx|:|xx::|||||x
novel-chr26_35802_mature	GGA1	ncbi_100857525	CUCGUCGUCGGGGGGUGGGCGG	x|||||||xx:xx:x:xx:|:x
gga-miR-15a	GGA1	ncbi_100857525	UGGGGGGACCA-------	x|||||||||xxxxxxxx
gga-miR-7	GGA1	ncbi_100857525	GUGUUCUUCGAACUGACGUG--	x||||||||xxx|x|x|||xxx
gga-miR-92-5p	GGA1	ncbi_100857525	UUUUGGUGAUCCC------	x:|||||||xx|xxxxxxx
novel-NT_468259_45219_star	GGA1	ncbi_100857525	CCUUCCGUUGACAAGUCGGUGUUCUUCG	x||||||||:xx||:x|xx|||:||||x
novel-chr1_3362_mature	ELMO3	ncbi_100857533	CCCGACCCUCGUGAGUGU--CGU	x||:|||||x||x|::||xx||x
novel-chr6_19095_star	ELMO3	ncbi_100857533	GACGUAAC-UCGG-GUAGA-	x|||||||x||::x|||:xx
gga-miR-155	ELMO3	ncbi_100857533	UGUCGUCGUA------------	x:|||||||xxxxxxxxxxxxx
gga-miR-15a	ELMO3	ncbi_100857533	CAUUACGAGUGGGAGGGUCG--	x|||||||x|:|x|xx:||xxx
gga-miR-33-5p	ELMO3	ncbi_100857533	GGGACCAAUGAUGUUGGUUGU---	x||||||||x|||xx:x:|:xxxx
gga-miR-92-5p	ELMO3	ncbi_100857533	AUUGAGGAA----------	x|||||||xxxxxxxxxxx
novel-chr1_1631_star	TPGS1	ncbi_100857535	AGUAACGUGUCGUAAUAAUUUU---	x:||||||||xxx|||x|||:xxxx
novel-chr12_26434_mature	TPGS1	ncbi_100857535	UAUUUAUGAA--CACGCCGAGUUG--	x|||:|:|||xxx||:xx:|:|:xxx
novel-chr2_9740_mature	TPGS1	ncbi_100857535	UUUCACGA-CGAACUUUGUGCGUCC	x|||||||xx|x||xxx:|x|:||x
gga-miR-155	TPGS1	ncbi_100857535	GGUCGUGGU---CGUUCGUCGA--	x:|||||||xxx|x||x|||:xxx
gga-miR-181a-5p	TPGS1	ncbi_100857535	AUGUAAGUCCUCUCCGUGUGGUC-CUG-	x|||||||xx|xxx||xxx:|:|x||xx
gga-miR-29b-3p	TPGS1	ncbi_100857535	GAAUUACGG--A--UCUUUUCCA	x|||||||:xx|xxx||x|:||x
gga-miR-302b-3p	TPGS1	ncbi_100857535	UUCGUUUCGCUGGAGAUUUC	x||||||||x|:x|:x|:|x
gga-miR-302d	TPGS1	ncbi_100857535	AUUUCCGUUGUGAGGAGU-AACUUCG	x:|||||||:x:|:xxx|xxx||||x
gga-miR-32-5p	TPGS1	ncbi_100857535	UGGAAGUAG----------	x|||||||xxxxxxxxxxx
gga-miR-128-1-5p	SAM14	ncbi_100857537	CACCGUCACUGGGGGGGGGUCUGGG-	x||||||||x|x:x::xx|x|:|:xx
gga-miR-34c-5p	SAM14	ncbi_100857537	ACCGUCAC-UGGGGGGGGGUCUGGGGA	x|||||||x|x::xx|:xxx||::x|x
gga-miR-449c-5p	SAM14	ncbi_100857537	GGCCCCGGC-CU---ACAGGG---	x||||||||xx|xxx||||:xxxx
novel-chr1_435_star	O14J1	ncbi_100857541	CACUAAAGAAAUAGACC-CAAUGA--	x||||||||xxx|:|||x|||x|xxx
gga-miR-21-3p	O14J1	ncbi_100857541	CUUGUUGUUUCGCCCUCA-----	x|||||||:xx|||x||xxxxxx
gga-miR-29a-5p	O14J1	ncbi_100857541	CUUUACACUACUUGUCAUA-	x|||||||||xxx:||||xx
novel-chr2_7692_mature	PCDB4	ncbi_100857544	CAACGACGA-----------	x|||||||xxxxxxxxxxxx
gga-miR-15a	HA1F	ncbi_100857553	CACUAAAG-UCACGGCAUAGA--	x|||||||xxx||x:||x||xxx
gga-miR-15b-5p	HA1F	ncbi_100857553	CUCGACGGGUUGUGCC--------	x|||||||xx|xx:|xxxxxxxxx
gga-miR-20a-5p	HA1F	ncbi_100857553	CUUUCACGCCCAUUAUUUAGUCCAUU	x|||||||xxx||:|:xxx||||||x
gga-miR-22-3p	HA1F	ncbi_100857553	AGUCGUCGUGGGAAGGUUCCGUACU-	x:||||||||xxx||xxx||:x||xx
gga-miR-29a-5p	HA1F	ncbi_100857553	AGUCGUCGUGGGAAGGUUCCGUACU	x:||||||||xx|xxx|x||:x||x
novel-chr3_10497_mature	C3AR	ncbi_100857559	ACAUGUCUUGAGAAAGACGUUG	x|||||||||||xxx||x||:x
novel-chr1_3362_mature	GPR63	ncbi_100857561	UCUUUCUGGUGACUUUAGAACGU-	x|:|||||:|x|||xx|:|||:xx
novel-chr1_5056_mature	GPR63	ncbi_100857561	GACAUUUGUAUUAAUGGGACCC	x|||||||||xx||:xx||||x
novel-chr12_26434_mature	GPR63	ncbi_100857561	UUCAAGAAGU--UCGUAGGUGAGGA	x|||||||||xx:|||xxx:||::x
novel-chr19_31610_mature	GPR63	ncbi_100857561	GGUUUUACGGAGUUGUCUGGACUAG-	x:|||:|||:|xx|:||xx|x|:|xx
novel-chr2_8143_mature	GPR63	ncbi_100857561	GUUGUAAGUAAGUUCGGAGUGUAAUAUUCGA	x||||||||xxx|x||x|xx|:xx:|:||:x
novel-chr3_10497_mature	GPR63	ncbi_100857561	UGUCGUCGU--UGUAACAAAG--	x:|||||||xxx|||x||||xxx
novel-chr5_18966_mature	GPR63	ncbi_100857561	UGUCGUCGUUGUA--ACAAAGU-	x:|||||||x|||xx||x||:xx
gga-miR-1467-3p	GPR63	ncbi_100857561	AGGUGUGGU---AU-GUCCCG--	x:|||||||xxx||xxx|||xxx
gga-miR-15a	GPR63	ncbi_100857561	UUGACUUUGUG--UUGACUUUUA	x|||||||:|:xx||||x|::|x
gga-miR-15b-5p	GPR63	ncbi_100857561	ACAUGUCUUU-----------	x||||||||xxxxxxxxxxxx
gga-miR-181a-5p	GPR63	ncbi_100857561	CUUUUGUUCGCGA-------	x:|||||||x||xxxxxxxx
gga-miR-20a-5p	GPR63	ncbi_100857561	CUGUUCUUUUCGUCU----	x|||||||:x||||xxxxx
gga-miR-22-5p	GPR63	ncbi_100857561	ACUUCCGUUGAAAACG---------	x||||||||:|||||xxxxxxxxxx
gga-miR-30e-5p	GPR63	ncbi_100857561	AAGUUCUUU-CAGG-------	x||||||||x|||xxxxxxxx
gga-miR-7	GPR63	ncbi_100857561	ACUUGAGGAA----------	x||||||||xxxxxxxxxxx
novel-chr1_1668_mature	TRIM2	ncbi_100857562	GUCGAGAGUGAUUG--UAUAGUG	x||:|:||x|x::|xx||:|||x
novel-chr1_5182_mature	TRIM2	ncbi_100857562	UUUAUGGGGU------------	x|||:||||xxxxxxxxxxxxx
novel-chr3_10497_mature	TRIM2	ncbi_100857562	UUUUAUGG-GGUACGGUGUUUAACC	x||:|:|:x|||||::xxx|:|||x
novel-chr4_14648_mature	TRIM2	ncbi_100857562	UAUUUACGAUUGU--UGAGUCAUG	x|||:||||xx||xxx:|:||||x
novel-chr5_16839_mature	TRIM2	ncbi_100857562	CUCGUGGUGAGA-----------	x|||||||:|:xxxxxxxxxxxx
novel-chr5_18966_mature	TRIM2	ncbi_100857562	AGACUAAAGA-CACUAAGAGGCUC	x|||||||||xx||:|x:||x||x
novel-chrw_37751_star	TRIM2	ncbi_100857562	CUUAUGAUGGUAACA-GUUUACC-	x||||||:||xxx||xxx:|||xx
gga-let-7a-2-3p	TRIM2	ncbi_100857562	GUGUGAGUGGUCGAGGAGUUUACUCC	x|||:|||xxx|||x:xxx::||||x
gga-miR-181a-5p	TRIM2	ncbi_100857562	AGAUAUGUUGGAGA---------	x||:|||||||||xxxxxxxxxx
gga-miR-200b-3p	TRIM2	ncbi_100857562	GACACGGUCCUUCUAUUCCAGUCGGAA	x|||||||xx|||:|xxx|||xx|||x
gga-miR-29a-5p	TRIM2	ncbi_100857562	GGACUUUAGAC--CGUCGUCUCA	x|||||||x||xxx|xxx:|||x
gga-miR-29b-3p	TRIM2	ncbi_100857562	AACACGCACCAUUUUC-AUGU	x||||||||x|:|x||xx:|x
gga-miR-302b-3p	TRIM2	ncbi_100857562	AUGGAUGGU---------	x|||||||xxxxxxxxxx
gga-miR-302d	TRIM2	ncbi_100857562	AAUGUCUUG-GUC-------	x||||||||x||xxxxxxxx
gga-miR-365-3p	TRIM2	ncbi_100857562	AUCGAAAAU-GU--CUUGG	x||||||||x||xx||:|x
gga-miR-6575-3p	TRIM2	ncbi_100857562	UUUUUCUGUUC-AUUUGU	x:||:||||||x||||:x
gga-miR-365-3p	PML	ncbi_100857563	CGUUACGGGA-------------	x:|||||||xxxxxxxxxxxxxx
novel-chr1_1631_star	TM208	ncbi_100857564	GAGGUCGUA-ACGUUAGGGGUAG	x||||||||xx|::||:::xx|x
novel-chr18_30955_mature	TM208	ncbi_100857564	CGGAAGUA--GCACC----	x|||||||xxx|||xxxxx
novel-chr2_6629_mature	STX1A	ncbi_100857565	GACCCCCACCAUUUUCGACCCCA	x|||||||||xxx:||:||x||x
novel-chr2_7692_mature	STX1A	ncbi_100857565	CCCGUCACGCUCUGUCGGACGC--	x|||||||||xxx:|||:x||xxx
gga-miR-128-1-5p	STX1A	ncbi_100857565	GAUUGUGACUGUUGGUCUCGGG-	x|||:||||x|x:x:|xx|||xx
gga-miR-130b-3p	STX1A	ncbi_100857565	UGUUGUUGUU-GUUGUCUU----	x||||||||:x|xx:||:xxxxx
gga-miR-15b-5p	STX1A	ncbi_100857565	GAUUGUGAC---UGUUGGUCU-CGG	x||||||||xxx:xx|xxx||x|:x
gga-miR-200a-3p	STX1A	ncbi_100857565	CGUCGUCGUGUGG-GUCG-UCGUC	x:|||||||||:|x::|:xx|||x
gga-miR-21-3p	STX1A	ncbi_100857565	UGUCAUGUUGAGGUGU-CCCCCGA-	x||||:|||:xxx|::xxx||||xx
gga-miR-429-3p	STX1A	ncbi_100857565	GGCCCCGGCCGCGAGGGAGGUGUGUCUA	x||||||||xxx|xxx|x:xx|xx|||x
gga-miR-449c-5p	STX1A	ncbi_100857565	UGAGCGACGGGA-AUUUCAGGGA	x:|:||||||:|x|xxx||:|:x
gga-miR-6594-5p	STX1A	ncbi_100857565	ACGUGGGUUUCGAAAACCCUCUU	x|||:|||:|xx||||xxx|||x
gga-miR-128-1-5p	CLC2D	ncbi_100857569	UCCGUCAC-CACGGUGGGGUGC--	x|||||||x|||::|x|:x:|xxx
gga-miR-15a	CLC2D	ncbi_100857569	UUCCGUCACCACGGUGGGGUGCUGC	x||||||||xx|::|x|:x|:x:|x
gga-miR-34c-5p	CLC2D	ncbi_100857569	UGUCGUCGUCGUAAGACGGGAG-	x:|||||||x|||xx||x::|xx
gga-miR-449c-5p	CLC2D	ncbi_100857569	ACCCCGGCC--------------	x|||||||xxxxxxxxxxxxxxx
novel-chr5_16839_mature	HTRA1	ncbi_100857572	CGCACGCACCCA-------	x:|||||||x|xxxxxxxx
novel-chr18_30912_mature	DS13A	ncbi_100857573	AUUUAGUUAGAUCAUCGUUUCC---	x|||||||xxx:||:|xx|||xxxx
novel-chr2_8740_star	DS13A	ncbi_100857573	UCCGUCAC-CAAGUAGUC-ACCGACGU	x|||||||x||xx:|:||x||||||:x
novel-chr2_9660_mature	DS13A	ncbi_100857573	CUCCGUCACCAAGUAGUC-ACCGACGU	x||||||||xx|x:|:||x||x:|||x
novel-chr2_9740_mature	DS13A	ncbi_100857573	GACGUAACAUAUCACGGUUGACGU	x|||||||||xxx|||xx|:|||x
novel-chr3_10497_mature	DS13A	ncbi_100857573	ACCGUUCUG-AAUCGUUUUAGACU	x|||||||:x||:|||x|:x|||x
novel-chr5_18966_mature	DS13A	ncbi_100857573	GUCGACGGUCUUACGUGGAUGACU	x|||||||||xx||x|xxx||||x
gga-miR-130b-3p	DS13A	ncbi_100857573	AACUAUACA--UUA-GCGAUCCAU	x||||||||xx:||xxx:|||||x
gga-miR-155	DS13A	ncbi_100857573	UGGUACAGAACACGAGUGUCGGU	x:|:|||||||||:|x:|||||x
gga-miR-1712-5p	DS13A	ncbi_100857573	AUGUAAGUAGGGAAAGUA----	x||||||||:x||x||:xxxxx
gga-miR-181a-5p	DS13A	ncbi_100857573	AUGUAAGUAGGGAAAG-UAUUUAG	x|||||||x|x||x||x:|:|:|x
gga-miR-181b-5p	DS13A	ncbi_100857573	GUCGAGGUCC-------------	x:|||||||xxxxxxxxxxxxxx
gga-miR-187-3p	DS13A	ncbi_100857573	AGAUUACGAGAGGGUCGGUCGUCG	x:|||||||xx:|xx|xx||x:|x
gga-miR-190a-5p	DS13A	ncbi_100857573	CGUCACGUUGUUC----------	x||||||||:||xxxxxxxxxxx
gga-miR-22-3p	DS13A	ncbi_100857573	AUGACUUUACA-AUUGAGUACA-	x||||||||x|xx||||xxx|xx
gga-miR-31-5p	DS13A	ncbi_100857573	UCAUGUCUU-UGUUAGGGA--	x||||||||xx|||x|:|xxx
gga-miR-33-5p	DS13A	ncbi_100857573	ACGUUUCGUGACUGUCA-	x||||||||:xxx|||xx
gga-miR-34c-5p	DS13A	ncbi_100857573	CGUCUAUAAGACAUUACUACUG	x:||||:||:xxx||x|||||x
gga-miR-449c-5p	DS13A	ncbi_100857573	AUAAUUGG--UGAAGUUUCA-	x||||||:xx|:|||||:|xx
gga-miR-551-5p	DS13A	ncbi_100857573	AUUGGUGGGGGUGCUGA-	x||||||:|:x|xx||xx
gga-miR-1559-3p	MED7	ncbi_100857575	CACAUUUGU--UGAUUGU--	x||||||||xxx:|:||xxx
gga-miR-21-3p	MED7	ncbi_100857575	UUUGUUGUAAUAUGUCUUUUUCGAUU-	x|||||||xx:|x|:|xxx|:|||:xx
gga-miR-30e-5p	MED7	ncbi_100857575	GUAAUGUACAUAU-UAUUUCGUA	x:||||||||||:x||x:||||x
novel-chr12_26434_mature	--	ncbi_100857579	ACAUGUCUUUCGA--------	x||||||||xx|xxxxxxxxx
novel-chr2_9740_mature	--	ncbi_100857579	CCGUUUCGGGAGAGG---	x|||||||xxx:||xxxx
novel-chr3_10497_mature	--	ncbi_100857579	CUUUCCGUUAUCGACUUCGUCUA--	x:||||||||xx:||||x|||:xxx
gga-miR-1712-5p	ABHD8	ncbi_100857580	GCGAGGUCGCCGA--CGGCAUCCU	x|||||||:xx||xxx|:xx|||x
novel-chr2_8740_star	DAPK3	ncbi_100857587	GAUUUUUGGAGUAGAACUUU	x||:|:|:|x||x||x|:|x
novel-chr2_9740_mature	DAPK3	ncbi_100857587	GUCGACGG---ACU-GUUGGG-	x|||||||xxx|||xx|||:xx
novel-chr4_14648_mature	DAPK3	ncbi_100857587	CUUGUUGUCA-CCAA-------	x|||||||||x|||xxxxxxxx
gga-miR-21-3p	DAPK3	ncbi_100857587	GUGGAUGGGG--------	x|||||||:xxxxxxxxx
gga-miR-22-3p	DAPK3	ncbi_100857587	GUCGUUUCGGACGU-----	x||||||||x||:xxxxxx
novel-NT_468259_45219_star	DAPK3	ncbi_100857587	GUAAUUGAAGAGGGGA-----	x|||||||||x:xx|xxxxxx
novel-chr6_19095_star	RFOX3	ncbi_100857589	ACGCCGCC--UCAC--CGAGC-	x|||||||xxx|x|xx||||xx
gga-miR-6556-3p	RFOX3	ncbi_100857589	ACGGACCAAACCAAAGAUC-ACUCG	x||||||||xx||xx:|:|x||:|x
gga-miR-128-1-5p	CS060	ncbi_100857594	GACCCCCACC-C---UAACCCCG	x|||||||||x|xxx:|||x||x
gga-miR-449c-5p	CS060	ncbi_100857594	CCCGUCGCCUACAGGGGUCCGGG-	x|||||:|x:|||:xx|x|||:xx
gga-miR-6594-5p	CS060	ncbi_100857594	ACCCCGGCC--------------	x|||||||xxxxxxxxxxxxxxx
novel-chrw_37751_star	WDR13	ncbi_100857599	GACACGGUA-----------	x|||||||xxxxxxxxxxxx
gga-let-7b	ZAR1	ncbi_100857604	UCUUUAGUUGGACGGCUCGG------	x||||||||xxx|x:|:|:xxxxxxx
gga-miR-22-3p	ZAR1	ncbi_100857604	GUCGACGG-AGACUUCUG----	x|||||||xx:||||||xxxxx
gga-miR-551-5p	ZAR1	ncbi_100857604	UACUCCAUCUGAUAUCACCCCGU	x||||||||xxx:|x|||x||:x
gga-miR-200a-3p	RNF24	ncbi_100857605	CUCAACUCACGUAAGUC--CGUGGCGAG	x:||||:|xxx||x|||xx|||xx|||x
gga-miR-20a-5p	RNF24	ncbi_100857605	UUUCACGAGAGU-CGAGAGGUAGG	x|||||||:x||x|:|:|xx:|:x
gga-miR-21-3p	RNF24	ncbi_100857605	UUUCACGAGAGU-CGAGAG----	x|||||||:x||x|:|:|xxxxx
gga-miR-302b-3p	RNF24	ncbi_100857605	UUUGUUGUUUUUUUUAUGAGGGA	x|||||||:xx::xxx:||x:|x
gga-miR-302d	RNF24	ncbi_100857605	GAUUUCACGAGAGUCGA-------	x|||||||||:x:||:xxxxxxxx
gga-miR-92-5p	RNF24	ncbi_100857605	CAUUGUGACCUUGGGGGAGGGUAUU	x||||||||xxx|:xx:xx|x||:x
novel-chr2_6629_mature	MAF1	ncbi_100857613	AUGUAGGUCG----------	x:|||||||xxxxxxxxxxx
novel-chr1_3362_mature	PO4F1	ncbi_100857623	UUUCGACCCUG---AGC--CACGGC	x|:|:|||||:xxx|:|xxx|||:x
novel-chr1_5056_mature	PO4F1	ncbi_100857623	GCGCCGUCAGACUCGGGGGGGGA	x|||||:|||x||||xx|:|||x
novel-chr2_9740_mature	PO4F1	ncbi_100857623	GUCCCUGAG--CCCCCGUCGUGAG	x|||||||:xxx||||||||xx|x
gga-miR-128-1-5p	PO4F1	ncbi_100857623	GGGGGGGGAGGGAAGGGGAGGAAGGA	x||:||:|||||x|||:|||||||:x
gga-miR-130b-3p	PO4F1	ncbi_100857623	AGCCCCGCAC-GUGCUA-----	x:||||:|||xx|:||xxxxxx
gga-miR-1708	PO4F1	ncbi_100857623	UGUCACGUU-UGACUG-------	x||||||||xxx|||xxxxxxxx
gga-miR-1759-3p	PO4F1	ncbi_100857623	GGUCCCGGCA-GG-GACGGGGUUG	x|:|||||||xx|x|||:|:x|:x
gga-miR-365-2-5p	PO4F1	ncbi_100857623	CCGUUUCGGAGCGCUUUUU	x|||||||xx:|:xx|:|x
gga-miR-6556-3p	PO4F1	ncbi_100857623	AGGUUCUUUGU-GUG------	x:|||||||::x||xxxxxxx
gga-miR-92-5p	PO4F1	ncbi_100857623	GUUUGAGGAUGU-CCCUGA-	x:||||||||x|xx|||:xx
gga-miR-15a	STXB4	ncbi_100857632	AACCCCCAC-ACAAACGAUACA	x||||||||xx||xx|:|:||x
gga-miR-15b-5p	STXB4	ncbi_100857632	CCCCCACACA-----------	x||||||||xxxxxxxxxxxx
gga-miR-1708	STXB4	ncbi_100857632	AGUCGUCGUGCACCCGUGGUCAACGUG	x:||||||||x|xxx||:x:x|||||x
gga-miR-6594-5p	STXB4	ncbi_100857632	AGUCGUCGUGCA--CCCGU---	x:||||||||x|xxx||:xxxx
gga-miR-92-5p	TA2R	ncbi_100857635	CCCAACCCC--------------	x|||||||xxxxxxxxxxxxxxx
gga-miR-1712-5p	TLE1	ncbi_100857637	GCGAGGUCCGGAC---------	x|||||||x|:|xxxxxxxxxx
novel-chr1_1668_mature	LIRB3	ncbi_100857638	CCUUCCUGA---------	x|||||||xxxxxxxxxx
novel-chr26_35802_mature	SUV91	ncbi_100857640	UGGGGGACCACACGUA--	x||||||||xxx|x:xxx
novel-chr18_30955_mature	K1C42	ncbi_100857659	AAUCGUCGU--CUUAAGUUCGAAA-	x||||||||xxx|||xxx:|:||xx
gga-miR-15a	K1C42	ncbi_100857659	CGGUCGUAGUGACGACAACGA	x|||||||||x||xxx|||:|
gga-miR-15a	CX021	ncbi_100857674	UCCUUCUGUGGUUACC--------	x|||||||xx:|:||xxxxxxxxx
gga-miR-15b-5p	CX021	ncbi_100857674	AGUCGUCGU--AUCUUCAAGU--	x:|||||||xx|xxx:|||:xxx
gga-miR-7	CX021	ncbi_100857674	AGUCGUCGU--AUCUUCAAGU-	x:|||||||xx||xx:|||:xx
novel-chr2_8740_star	UBE2B	ncbi_100857678	ACUUAUAUU-CUGUCUAC--------	x|:||||:|x|||x|||xxxxxxxxx
gga-miR-1467-3p	UBE2B	ncbi_100857678	AAUUCACGAA---AAGAGGUUAAA	x|||||||||xxx|x:|::|:||x
gga-miR-20a-5p	UBE2B	ncbi_100857678	AAUUCACGAA---AAGAGGUUAA-	x|||||||||xxx|x:|::|:|xx
gga-miR-302b-3p	UBE2B	ncbi_100857678	AAUUUCACGUACCAUAUUA--ACCGC-	x||||||||x|xx||||:|xxx||:xx
gga-miR-302d	UBE2B	ncbi_100857678	AGGUGUGGUUGUAAUAUGUGAACCUU-	x:|||||||:xxx||xxx|||x|||xx
gga-miR-3535	UBE2B	ncbi_100857678	CCUAAUUGAAAAGACGAAAAUUUCA-	x||||||||xx||xxx|||x||:|xx
novel-chr1_5056_mature	MRI	ncbi_100857684	CUUACGGGAGAG-----------	x|||||||x||xxxxxxxxxxxx
gga-miR-22-5p	MRI	ncbi_100857684	CCGAUACGGGAGGGUUGGGGUAGG	x||||||||xx|xx|x:x:||||x
gga-miR-31-3p	MRI	ncbi_100857684	AUCAAGAAGAGAGGAC-UUCGAU--	x||||||||xx|xxx|x|||||xxx
gga-miR-365-3p	MRI	ncbi_100857684	UGUUCUUUUUUUUUUUUCA--	x|||||||xx:xx||:||xxx
novel-chr18_30955_mature	P2RY4	ncbi_100857687	ACGAGGUCUGU-----------	x|||||||x|xxxxxxxxxxxx
gga-miR-15a	P2RY4	ncbi_100857687	AAUCGUCGUGUCGGGGAGUGGCGG	x||||||||||x:|x:xxx::||x
gga-miR-15b-5p	P2RY4	ncbi_100857687	AAUCGUCGUGUCGGGGAGUGGCGGAA-	x||||||||||xxx:xxx|:x|::|xx
gga-miR-1712-5p	P2RY4	ncbi_100857687	UGGUCGUAAGGACGACAGGGGUGC	x|||||||x|xx|:xx|:::xx:x
novel-chr2_6629_mature	FMO5	ncbi_100857694	UGUUGUGACUUUGGGUU--------	x:|||||||xxx|:x:xxxxxxxxx
gga-miR-200a-3p	FMO5	ncbi_100857694	GCGUAGGUCG----------	x||||||||xxxxxxxxxxx
novel-chr2_8143_mature	BLCAP	ncbi_100857695	CAUCUCUA--AGACUUUU	x|||||||xxx|||::|x
gga-miR-15c-3p	BLCAP	ncbi_100857695	CCCGUCACGUGUGUAGAGAAACC	x|||||||:|xx:|x||xx|||x
gga-miR-1759-3p	BLCAP	ncbi_100857695	CUUGUGACAGUGACUU--------	x|||||||||xx||:xxxxxxxxx
gga-miR-200a-3p	BLCAP	ncbi_100857695	GGGAGGAGGGAUCUGGGAGGGGGGGAA	x|||||||:|xxx|:||||:||xx||x
gga-miR-34c-5p	BLCAP	ncbi_100857695	AUCUGGUAG-CACCGGUUGU--	x|||||||:xxx|||:xx|xxx
novel-NT_468259_45219_star	BLCAP	ncbi_100857695	AUUUGUUCAGUUUAAAGU	x|||||||x||xx||||x
novel-chr18_30912_mature	M17L2	ncbi_100857696	CCCCCCACCGUCGCCCCCUGCACCU	x|||||||||x|:|x|xxx:||||x
novel-chr5_16839_mature	M17L2	ncbi_100857696	AUUUAGUUACGACU-AGUCC---	x|||||||x|x||:xxx||xxxx
gga-miR-551-5p	M17L2	ncbi_100857696	CACACGCACCCCCCCACCGU	x||||||||x|xxx|x|||x
gga-miR-6594-5p	M17L2	ncbi_100857696	CCUUGGUGAGGGUC-----	x|||||||||:x|xxxxxx
novel-chr26_35802_mature	OSCAR	ncbi_100857700	AACCCCACACU--CCGUAGGGGU	x|||||||||:xxx|x||||::x
gga-miR-1708	OSCAR	ncbi_100857700	CGGGGGACCCUACCG--	x|||||||||:x||xxx
novel-chr1_1668_mature	SMAKA	ncbi_100857703	CAAGGGGCUUAUGGUAAACCA--	x||||||||xx:||:xxx||xxx
novel-chr18_30912_mature	SMAKA	ncbi_100857703	ACUUUAGUUAUGUCGGGGGCUGGU	x||||||||x:xx|xx:xx||||x
novel-chr18_30955_mature	SMAKA	ncbi_100857703	CCCGUCGC-CAUGUUCAACACGACGU	x|||||:|x||:xx||x||x||||:x
gga-miR-1467-3p	SMAKA	ncbi_100857703	GGUCGUGGU---UUGUACUCGACGAC	x:|||||||xxx:|x||x||x||:|x
gga-miR-181b-5p	SMAKA	ncbi_100857703	AAUUGUGACUAAAGACUAGUGAGUCGU	x||||||||xxx||||:|x||xxx|:x
gga-miR-200a-3p	SMAKA	ncbi_100857703	GUUGUGAGUAGUAUGUCGGCUAUUA	x||||:||||:xx:|x|:||:|::x
gga-miR-29b-3p	SMAKA	ncbi_100857703	CGUGUGGUU--GU-GACUUG--	x|||||||:xx:|x|||::xxx
gga-miR-449c-5p	SMAKA	ncbi_100857703	UGGUCGUGGUUUGUACU-CGACGAC	x||||||:||xxx:|||xx:||:|x
gga-miR-551-5p	SMAKA	ncbi_100857703	GUUUGGUGAGGG-------	x:||||||||:xxxxxxxx
gga-miR-6642-5p	SMAKA	ncbi_100857703	UCUUCCUGC---------	x|||||||xxxxxxxxxx
novel-chr1_1631_star	GEMC1	ncbi_100857704	AUUUGGUUCGAGUC-UGUCUUUAGGGA	x|||:||||xx::|xxx|||xxx||:x
novel-chr13_27921_star	GEMC1	ncbi_100857704	CGUUAUGACGGAUGUUAGUUAUGA--	x:|||||||:||:xx|xxx||:|xxx
novel-chr18_30912_mature	GEMC1	ncbi_100857704	UUUACGGGUGUA----------	x|||||||x:|xxxxxxxxxxx
novel-chr19_31610_mature	GEMC1	ncbi_100857704	CUCUGUUCU-C--CUG-GUCGGU	x||:|||||x|xx|:|x:|||:x
novel-chr2_6629_mature	GEMC1	ncbi_100857704	UACAUUUGUAAAGGGU------	x||||||||xx|||:xxxxxxx
gga-miR-130b-3p	GEMC1	ncbi_100857704	CUUCACGGGAGUUUUUUACUGUCGUG	x||||||:x||x|xxx:|xx:||:|x
gga-miR-15a	GEMC1	ncbi_100857704	CAUCGUGGUACCCU-GAGAGACGGG	x|||||||||xx||xx||xx||::x
gga-miR-1712-5p	GEMC1	ncbi_100857704	UGUUUCAUGAA-GACUUCGUCC-UCA	x:|||||:|||xxx|xx|||||x||x
gga-miR-181a-5p	GEMC1	ncbi_100857704	AGGGAAGUAAAGA----------	x|||||||||x|xxxxxxxxxxx
gga-miR-190a-3p	GEMC1	ncbi_100857704	CGUUAUGACGGAUGUUAGUUAUG-	x:||||||||||:xx|xx:||:xx
gga-miR-200a-3p	GEMC1	ncbi_100857704	UUUGUGAUUGGUGACA-CACUAUG	x||||||:x|:xxx||xxx|||:x
gga-miR-200b-3p	GEMC1	ncbi_100857704	UGAUAUAUAGUCUUUUGUU------	x||||||||||xxx||||xxxxxxx
gga-miR-205b	GEMC1	ncbi_100857704	AUGUAAGUC--------------	x|||||||xxxxxxxxxxxxxxx
gga-miR-20a-5p	GEMC1	ncbi_100857704	CUCGAGGUCA--UUUGGU--UCGA	x:||||||||xxx|||:|xx:||x
gga-miR-29b-3p	GEMC1	ncbi_100857704	CGUCGUCGU-UCUUAGUACAAAA-	x:|||||||xxx|||xxx||||xx
gga-miR-302b-3p	GEMC1	ncbi_100857704	UUUAUGUUA-CCCGGUCCCGG-	x|:|:||||xxx|xx|||||xx
gga-miR-30e-5p	GEMC1	ncbi_100857704	AGUGGGUCCAUAGGUUUGGUCUU	x||:||||xx||::xxx|||||x
gga-miR-31-5p	GEMC1	ncbi_100857704	AGUUUUUUACUGUCGUG--	x|||:||:xx:|||||xxx
gga-miR-365-3p	GEMC1	ncbi_100857704	AUUGGUGACACA------	x|||||||x||xxxxxxx
gga-miR-429-3p	GEMC1	ncbi_100857704	GUCUAAAUGGUCGACCGGUGU--	x:|||||||:xx|||x:|||xxx
gga-miR-551-5p	GEMC1	ncbi_100857704	AGGGAAGUAA----------	x:|||||||xxxxxxxxxxx
gga-miR-1708	--	ncbi_100857706	UCCUUCUGCCCGA---------	x|||||||xx|:xxxxxxxxxx
gga-miR-6594-5p	--	ncbi_100857706	AACCUCCAUCGUAUUU-CCACCU	x|||:|||:||:|:|:xx||||x
gga-miR-7	--	ncbi_100857706	GUCCUAUACCUCAGUCCGACGUAGGAGU	x:||:|:||||xxx|xxx||x|||||:x
novel-chr1_1631_star	MED18	ncbi_100857707	ACCUAAAAGAUCCUC-CCAUAG-	x|||||||:x|||:|xxx|||xx
novel-chr18_30912_mature	MED18	ncbi_100857707	CCGAUACGAUUCAGU-UCGGUC-	x|||||||x||xx:|xx|:||xx
gga-miR-1712-5p	MED18	ncbi_100857707	CUCGACGGGUCGAA---------	x|||||||x||:|xxxxxxxxxx
gga-miR-181b-5p	MED18	ncbi_100857707	AUGUAAGU-CUGACCGUA----	x|||||||xx:|||x|:xxxxx
gga-miR-22-3p	MED18	ncbi_100857707	ACCGGGGUCG--AUGACGAUGUUUU	x|||:||||:xx||xxx|||||::x
gga-miR-31-3p	MED18	ncbi_100857707	AUUGGUGAGUUUUUA---	x||||||||x:|||xxxx
gga-miR-365b-5p	MED18	ncbi_100857707	CAGGAAGUAU-AGAUUUUG-	x|||||||||xxx|:||:xx
gga-miR-15a	KRFC	ncbi_100857710	ACGGAGGAGU----------------	x||||||||xxxxxxxxxxxxxxxxx
gga-miR-15b-5p	KRFC	ncbi_100857710	CUCGUCGU--A-CACUUUUACGG	x|||||||xx|xx||:xxx|||x
gga-miR-1759-3p	KRFC	ncbi_100857710	CUCGUCGUA------------	x|||||||xxxxxxxxxxxxx
gga-miR-128-1-5p	ETV3L	ncbi_100857713	CCCCCGGCG--G-CACGGGG---	x|||||||:xx|xx||:|:xxxx
novel-chr1_5056_mature	LY9	ncbi_100857714	CUCGUGGUGU-------------	x|||||||:xxxxxxxxxxxxxx
novel-chr26_35802_mature	LY9	ncbi_100857714	GGGGGGGACGUCG-----	x||||||||x:|xxxxxx
gga-miR-29b-3p	LY9	ncbi_100857714	AAGUUCUUUG-UCUUUUUUAC	x||||||||:xxx||:|:||x
novel-chr1_3362_mature	SAAL1	ncbi_100857722	GUUUAGUUCUGAAAAAUUAAGGC	x||||||||:x|xxx|||xx||x
novel-chr18_30955_mature	SAAL1	ncbi_100857722	UUCCUAAAACUUCCACGUCCUACUU	x||||||||x|:||x|||xx||||x
gga-miR-200a-3p	SAAL1	ncbi_100857722	CAUUAAAGCAAGUGGUACGUCUGGUCUA	x|:|||||x||::xx:||:xxx:||||x
gga-miR-21-3p	SAAL1	ncbi_100857722	UUUGUUGUGA--UA--AGACGU	x|||||||x|xx:|xxx|||:x
gga-miR-29a-5p	SAAL1	ncbi_100857722	UUUGUGACA-UCGUUUGUC---	x||||||||xx|xx|||:xxxx
gga-miR-365b-5p	SAAL1	ncbi_100857722	CGGUCGUAGUGCAA--------	x|||||||||x||xxxxxxxxx
gga-miR-551-5p	SAAL1	ncbi_100857722	AUUGAGGAGACUUUUCG---	x|||||||xx||||:|xxxx
gga-miR-128-1-5p	FMO5	ncbi_100857724	ACCCCGGCACGGUUGUUCGUCUCUC	x||||||||xx||x|xxx|x||||x
novel-chr18_30955_mature	CORIN	ncbi_100857733	CCUGUCGC--AUAUGUCGUACCGUCGG	x|:|||:|xx|:|x:|||x||||x|:x
novel-chr2_9740_mature	CORIN	ncbi_100857733	CCUGUCGCAUAUGUCGUACCGUCGG	x|:|||:|||xx:|||x||xxx||x
novel-chr3_10497_mature	CORIN	ncbi_100857733	GGCGGUACGGG-------------	x:||:|||||xxxxxxxxxxxxxx
gga-miR-130b-3p	CORIN	ncbi_100857733	UAUCGUGGUGUUCUC---------	x||||||||:xx||xxxxxxxxxx
gga-miR-15a	CORIN	ncbi_100857733	GGUUGUGACAC------------	x:||||||||xxxxxxxxxxxxx
gga-miR-15b-5p	CORIN	ncbi_100857733	ACGGAGGAGAAGGUGUUGACACCGGAAA-	x|||||||||x|||:xx||x|xx||||xx
gga-miR-1759-3p	CORIN	ncbi_100857733	UUCGUCGUGAGAGAAAACCAAGG--	x||||||||xx||xxx|||||:xxx
gga-miR-200a-3p	CORIN	ncbi_100857733	UUCGUCGUGAGAGAAAACCAAGG-	x||||||||xxx:xxx|||||:xx
gga-miR-29b-3p	CORIN	ncbi_100857733	AGUCACGUUUUAUGAUCUUCUUCGG-	x||||||||xx||xxx|||x::||xx
gga-miR-31-3p	CORIN	ncbi_100857733	AGUGUCUUAAAGACCUGAAGUUUU	x:||||||xx||xxx|||x||:|x
gga-miR-34c-5p	CORIN	ncbi_100857733	UUCGUUUUGAAACCAGAGUCA-	x||||||:|xx||xx:||||xx
gga-miR-449c-5p	CORIN	ncbi_100857733	CGGUCGUAGUAGACU--UACGU	x|||||||||xx|||xxx||:x
novel-chr2_7692_mature	PCDB4	ncbi_100857740	AUUUGUUCGGUGCUUAGAC	x|||||||x||:xxx|||x
novel-chr2_8143_mature	PCDB4	ncbi_100857740	CAACGACGA-----------	x|||||||xxxxxxxxxxxx
novel-chr5_18966_mature	MCM9	ncbi_100857742	UAUUAUGAC--CUUAUA------	x||||||||xxx::||xxxxxxx
gga-miR-15a	MCM9	ncbi_100857742	UUCGUCGUGUCAGUGA-------	x|||||||||x|||:xxxxxxxx
gga-miR-15b-5p	MCM9	ncbi_100857742	UUCGUCGUGUC----------	x|||||||||xxxxxxxxxxx
gga-miR-429-3p	MCM9	ncbi_100857742	UUGACUUUA--CUUUA-------	x||||||||xx||||xxxxxxxx
novel-chr1_3362_mature	IFNA1	ncbi_100857744	CUCCUCUGAC--------------	x:|||||||xxxxxxxxxxxxxxx
novel-chr18_30955_mature	IFNA1	ncbi_100857744	UCUCAAAAG-CCUCGAC-ACAC-	x||||||||xxx:||||x|||xx
novel-chr26_35802_mature	IFNA1	ncbi_100857744	UCCGUCGCGGCGGACACAACCUUCGACAA	x|||||:||x|:xx||xxx|xx:|||||x
gga-miR-1712-5p	IFNA1	ncbi_100857744	CAUUACGGGA-------------	x||||||||xxxxxxxxxxxxxx
gga-miR-1759-3p	IFNA1	ncbi_100857744	GGCGUAGCAUCGUCCGCGAGACU	x:||||:||||:xxx:||x:||x
gga-miR-184-3p	IFNA1	ncbi_100857744	GCCGUUCU-UAUUCGC------	x|||||||x:|x:||xxxxxxx
gga-miR-302b-3p	IFNA1	ncbi_100857744	CUUCACGA-GGU-CGGGAGACCAACA	x|||||||x|||x|:::|xxx||||x
gga-miR-302d	IFNA1	ncbi_100857744	CUUCACGA-GGU-CGGGAGACCAA-	x|||||||x|||x|:::|xxx||xx
gga-miR-31-5p	IFNA1	ncbi_100857744	UCCUGCCUCUC-----------	x|||||||||xxxxxxxxxxxx
gga-miR-33-5p	IFNA1	ncbi_100857744	GUGGAGGGGAGU--------------	x:|||||:|||xxxxxxxxxxxxxxx
gga-miR-365-3p	IFNA1	ncbi_100857744	ACGAGGUCGGGAG---------	x|||||||:|:|xxxxxxxxxx
gga-miR-449c-5p	IFNA1	ncbi_100857744	AGGGGGAC-GGUCCUGA	x|||||||xxx:||||x
gga-miR-6575-3p	IFNA1	ncbi_100857744	UGGUCGUA---ACAAAAAGAGG	x|||||||xxx||x||||x|:x
gga-miR-6696-3p	IFNA1	ncbi_100857744	ACUUGAGGGUG---------	x|||||||:|xxxxxxxxxx
novel-chr12_26434_mature	--	ncbi_100857745	CUGGUGUCUUU-ACGUGACA---	x|||||||xx|xxx|:|||xxxx
novel-chr18_30955_mature	--	ncbi_100857745	AGAGGGGCUA-------------	x:|||||||xxxxxxxxxxxxxx
gga-miR-128-1-5p	--	ncbi_100857745	CUCCCCGCCGCCCUCCCGUCGCCC	x:||||:||||x||xx|:x|:||x
gga-miR-1467-3p	--	ncbi_100857745	CCCGCCGCC-CUCCCGUCGC---	x||||||||xxx|x|||||xxxx
gga-miR-200b-3p	--	ncbi_100857745	ACUUUAGUUUGAAAACUCAUUA----	x||||||||:xx|xx|:||||xxxxx
gga-miR-31-3p	--	ncbi_100857745	ACGCUGGGUUAGUCACGAGGUA	x||||||||xx|xxx|:|:||x
gga-miR-429-3p	--	ncbi_100857745	UUUAUGACGAGACUUUUGUGUAAG	x|||||||x||||:x||::|xx|x
gga-miR-551-3p	--	ncbi_100857745	UUGGUAUGUCGGUCGUGUGUCGGUC-	x:|:||:|xxx||x||:|:x|:||xx
gga-miR-551-5p	--	ncbi_100857745	UUUAUGACGAGACUUUUGU-----	x||||||||x|||:x||:xxxxxx
gga-miR-6556-3p	--	ncbi_100857745	GGGUGUGGUCGGAUA--------	x:||||||||xx||xxxxxxxxx
gga-miR-6594-5p	--	ncbi_100857745	CCCCCGGC--CGCCGGCGGGGCUCG	x|||||||xxx|xx|:|:|:x|||x
gga-miR-6642-5p	--	ncbi_100857745	CGGUCGUGUGUCGGUC------	x||||||:x|||:x|xxxxxxx
gga-miR-7467-3p	--	ncbi_100857745	ACUUCCGUUUAGGACAGCGAAGUUUCUUCC	x||||||||x|:xxx|:|xxx||:x||||x
gga-miR-34c-5p	ABD12	ncbi_100857753	CCCGUCACGAAUACCCGCGACGUCCGU	x|||||||:xx|x|xxx||||xxx||x
gga-miR-15a	CTDS1	ncbi_100857754	AACCCCCACCGGG--GGACGUCC	x||||||||||x:xxx:||::|x
gga-miR-15b-5p	CTDS1	ncbi_100857754	UUUCACGAC--------------	x|||||||xxxxxxxxxxxxxxx
gga-miR-184-3p	CTDS1	ncbi_100857754	UUUCACGAC--------------	x|||||||xxxxxxxxxxxxxxx
gga-miR-302b-3p	CTDS1	ncbi_100857754	GGCCUGCCUGUCGUUGCCU---UUCAA	x:|||||||x|xxx||x||xxx::||x
gga-miR-302d	CTDS1	ncbi_100857754	UUCGUCGU--CG-ACGAAUUGA	x|||||||xxx|x||x||x:|x
gga-miR-6594-5p	CTDS1	ncbi_100857754	UUCGUCGUC------------	x|||||||xxxxxxxxxxxxx
novel-chr1_435_star	SC5D	ncbi_100857756	UCCUUCUGGGCAC--GACCGGCG	x|||||||:x|||xxx|x|::|x
gga-miR-15a	SC5D	ncbi_100857756	CCCCUUUGGUCGGUCCUUGGUGUCGAG	x||||:||:x|||xx||xxx||||||x
gga-miR-34c-5p	SC5D	ncbi_100857756	AACCCCCACCCCCCCCAGGUUCU	x|||||||||x|x|x||:xx:|x
gga-miR-449c-5p	SC5D	ncbi_100857756	GACUGUCACGUGCACAGGACGACUCACC	x||:||||||xx||||:xx||||:x||x
gga-miR-6594-5p	SC5D	ncbi_100857756	ACUGUCACGUGCACAGGACGACUCACC	x|:|||||:|xxx||:xx|||||x||x
gga-miR-6696-3p	SC5D	ncbi_100857756	UAUCGUCGUC------------	x||||||||xxxxxxxxxxxxx
gga-miR-7	SC5D	ncbi_100857756	UGUUUACACC---------	x||||||||xxxxxxxxxx
gga-miR-128-1-5p	FOXF2	ncbi_100857760	CUCAAUCC-CGUCAUACCG-AUCGAA	x:|||:||xx||||xxx||xxx|||x
gga-miR-200b-3p	FOXF2	ncbi_100857760	UGUUAUGACGAAAUUAUUAUAGCU	x:|||||||:xx|::||||:x||x
gga-miR-21-3p	FOXF2	ncbi_100857760	AUUGUUGUU-GUUUUUUUGGG--	x|||||||:x|::xx|::|:xxx
gga-miR-429-3p	FOXF2	ncbi_100857760	UGUUAUGACGAAAUUAUUAUAGCUAG	x:||||||||xx|::||||:x:|||x
gga-miR-92-5p	FOXF2	ncbi_100857760	ACCCCGGC--CGAGACAGGG---	x|||||||xxx|x|||||:xxxx
novel-chrw_37751_star	--	ncbi_100857766	CUGGUGUCG-UACUUGCGACC---	x||||||||x|xxx||||||xxxx
gga-miR-22-3p	--	ncbi_100857766	GUCGACGG-GAACC--------	x|||||||xx|||xxxxxxxxx
gga-miR-7467-3p	--	ncbi_100857766	ACACACGGU--CGACGGGA--	x||||||||xx|x||:||xxx
novel-chr1_5056_mature	FOXO3	ncbi_100857767	GUUCGACCUUGGUCGGGAGUCUGGGAG	x|:|:|||:|:|||::xx||x|:x||x
novel-chr2_8143_mature	FOXO3	ncbi_100857767	GGCCUCCGCC-CGCGGGCCGCCC	x:||:||:||x|:|xx:x|:||x
novel-chr3_10497_mature	FOXO3	ncbi_100857767	ACUUUAGUU--UAUUUAU-GUGGGG	x||||||||xx:|:::||xx|||:x
gga-let-7a-2-3p	FOXO3	ncbi_100857767	CCCGUCGCGAGACCCUCGGCAAACGU	x|||||:||xx||xx|||:|xx||:x
gga-miR-101-2-5p	FOXO3	ncbi_100857767	CCCGUCGCGAGACCCUCGGCAAACGU	x|||||:|:xx|xxx|||:|x||||x
gga-miR-128-1-5p	FOXO3	ncbi_100857767	UACAUUUGUAUUAAUUA---	x|||||||||xx||:|xxxx
gga-miR-1467-3p	FOXO3	ncbi_100857767	GCCGAGGUCGUGACUGUGG-GGCCGU	x||||||||:x||xxx||:xxx|||x
gga-miR-153-3p	FOXO3	ncbi_100857767	UACGUAUCACGUGU--GCACG	x||||||||x||||xxx|||x
gga-miR-1712-5p	FOXO3	ncbi_100857767	GGGUGUGGUCUGUCCGUCACGGCCGUGGU	x:|||||||||xxx|:|xxx|:||x|:|x
gga-miR-30e-5p	FOXO3	ncbi_100857767	CGCCCCGGCC--------------	x||||||||xxxxxxxxxxxxxxx
gga-miR-34c-5p	FOXO3	ncbi_100857767	UGUCAAUA--UUUAUG-CUC---	x|||||||xxx|:|:|x||xxxx
gga-miR-449c-5p	FOXO3	ncbi_100857767	CGACGUGUUCGCGACGACACCGGAAGA	x|||:||||x|x||x||xxx||:|||x
gga-miR-551-5p	FOXO3	ncbi_100857767	GAUGUCUUGGCGGUGAA---	x||||||||:xxx|||xxxx
gga-miR-6594-5p	FOXO3	ncbi_100857767	ACUUUGUUCUC--------	x||||||||:xxxxxxxxx
gga-miR-92-5p	FOXO3	ncbi_100857767	UGGUUCUUUCAAUGGUA------	x:|||||||xx|::||xxxxxxx
novel-chr18_30912_mature	CE85L	ncbi_100857774	UUUAUGACACGUCGUUGUUGUAU	x||||||||xx:|:||:xx|:|x
novel-chr2_9660_mature	CE85L	ncbi_100857774	ACUCCCUGAAAGUUGAUUAUGAA-	x||||||||||||:xx:xx:||xx
gga-let-7a-2-3p	CE85L	ncbi_100857774	AAUUUACGAA---AUAAAGG----	x|||:|||||xxx|:|||:xxxxx
gga-miR-1559-3p	CE85L	ncbi_100857774	GGUUCACGAAAUUUCAGUUGUAUU	x:||||||||xx|x||:xxx:||x
gga-miR-1591-3p	CE85L	ncbi_100857774	CACUAAAGACGACAAUAGGUA-	x||||||||x:||x|:|:||xx
gga-miR-181b-5p	CE85L	ncbi_100857774	CUUGUUGUUCGG-AUUUCGACU-	x|||||||x|:|xxx|:||||xx
gga-miR-200b-3p	CE85L	ncbi_100857774	UUUAUGACACGUCGUUGUUGU--	x|||||||xx::|:||::|:xxx
gga-miR-21-3p	CE85L	ncbi_100857774	CUGUAAGUAAUGAUUUUCGUUCU	x|||||||||:||:xx:|:::|x
gga-miR-29a-5p	CE85L	ncbi_100857774	UUCUGGACACUGUGUC-GUCG-	x||||:||xxx||::|x:||xx
gga-miR-302b-3p	CE85L	ncbi_100857774	AUAGUGUGCACAC-UGGCUUC-	x:|:|||:||x||x|:|||:xx
gga-miR-302d	CE85L	ncbi_100857774	UACAUGUUUAAGG-UAGAC---	x|||||||xx|||xxx||xxxx
gga-miR-365-2-5p	CE85L	ncbi_100857774	UAUCUAUAGUAGUCUU--	x|||||:|:xxx|||xxx
gga-miR-429-3p	CE85L	ncbi_100857774	AUUGGUGACUGACC------	x|||||||xx|||xxxxxxx
novel-chr3_10497_mature	PMFBP	ncbi_100857777	AAUGUCUUGUUUUUA-----	x||||||||xx|||xxxxxx
gga-miR-6556-3p	PEAR1	ncbi_100857779	ACUGUCGCCACGGGGCUC-CCGAC--	x|:|:|||||xxx|||||xx|||xxx
gga-miR-1467-3p	EP400	ncbi_100857793	CUUGUUGUACGUCGA-------	x|||||||xx|:|:xxxxxxxx
gga-miR-15a	EP400	ncbi_100857793	UUUGUGACUUGAAGACACUCGCA---	x|||||||xx||xxx||xxx||xxxx
gga-miR-15b-5p	EP400	ncbi_100857793	AUGUAAGUGGUAAUCGA-AAUCAUUU	x|||||||:xxx|x|||xxx:||::x
gga-miR-181a-5p	EP400	ncbi_100857793	AUGUAAGU---GGUAAUCGAAAUCAU	x|||||||xxx|::|x:|:xxx|||x
gga-miR-181b-5p	EP400	ncbi_100857793	CUCGUCGUCGUCUUACGUGGGGC	x|||||||x||xx|||xx::x|x
gga-miR-200a-3p	EP400	ncbi_100857793	CUCGUCGUCGUCUUACGUGGG-	x|||||||x||x||||xx::xx
gga-miR-21-3p	EP400	ncbi_100857793	UGGUGUGGU-GCA-CGAAACUU-	x:|||||||xx||xx||xx||xx
gga-miR-128-1-5p	TRAK1	ncbi_100857812	GGGUCGCGACA-AGCGGGCGCCGGC	x|||||||x||xx:|x:x|:|x||x
gga-miR-7467-5p	TRAK1	ncbi_100857812	CUCCCGGCA-AGUGACG-UCUCG	x:|||||||xx|||||:xx|||x
gga-miR-6594-5p	BAP31	ncbi_100857815	UGCCCCCACU---CUUCCCACCC	x:|||||||:xxx||:xx||||x
gga-miR-365-3p	CD8A	ncbi_100857817	UUUACGGGC-------------	x|||||||xxxxxxxxxxxxxx
gga-miR-302b-3p	FFAR2	ncbi_100857826	CUUCACGA--CUACCGGGACUUCAAUA	x|||||||xxx|||x:::|xx||||:x
gga-miR-302d	FFAR2	ncbi_100857826	CUUCACGA--CUACCGGGACUUCAA-	x|||||||xxx|||x:::|xx|||xx
gga-miR-6594-5p	PEPA	ncbi_100857834	GACCUCCGCAAACCCUCGGUACCU	x|||:||:|xxx|x|||:::|||x
novel-chr1_1631_star	EPT1	ncbi_100857837	GGGUCGUGCCGCCAUGGGUCCCGA	x|||||:|||:|||:xx::|x||x
novel-chr1_5056_mature	EPT1	ncbi_100857837	UCCUUCUGGUCGC-GAAGU---	x|||||||:||:|x:||:xxxx
gga-miR-130b-3p	EPT1	ncbi_100857837	UUUAUGACCG-UCGUCUUGUUGGA-	x|||||||x|x:|:|x|xxx:||xx
gga-miR-153-3p	EPT1	ncbi_100857837	UUUCACGAGGGG-----------	x|||||||:||xxxxxxxxxxxx
gga-miR-155	EPT1	ncbi_100857837	UUUAUGAC-CGUCGUCUUGUUGG--	x|||||||xxx:|:|xx|::|:xxx
gga-miR-15a	EPT1	ncbi_100857837	GUGUAAGU--CUAU-UCCGCUU	x|||||||xx|x|:xx||:|:x
gga-miR-181a-5p	EPT1	ncbi_100857837	GUGUAAGU--CUAU-UCCGCUUC	x|||||||xx|x|:xx||:||:x
gga-miR-181b-5p	EPT1	ncbi_100857837	UGUCGUCGUCCGUGCCUAC-AGACU	x:|||||||xx||:xx|||x|:||x
gga-miR-200b-3p	EPT1	ncbi_100857837	UAGUUACGAAUUGAAGUAGUUGGUCACUCU	x|:||||||x||xx||:|x|xx:||x|:|x
gga-miR-302d	EPT1	ncbi_100857837	UAUGUAUC--UGACAUCACUG	x|:|||||xx||xxx|||||x
gga-miR-429-3p	EPT1	ncbi_100857837	UUCACGUU-CUG-UCUCCCU--	x|||||||xx|:xxx||||xxx
gga-miR-7	EPT1	ncbi_100857837	CGUUCUUUACAUUAUUUCA--	x||||||||||xxx|:||xxx
gga-miR-7467-5p	EPT1	ncbi_100857837	UAGGAAGUAAUUCGUUG---	x||||||||x|||::|xxxx
gga-miR-101-2-5p	THYG	ncbi_100857838	CAACGUAUCC-----------	x||||||||xxxxxxxxxxxx
gga-miR-153-3p	THYG	ncbi_100857838	UGUCAAUAC--------------	x|||||||xxxxxxxxxxxxxxx
gga-miR-3535	CD8A	ncbi_100857839	UUUACGGGC-------------	x|||||||xxxxxxxxxxxxxx
gga-miR-365-3p	CD8A	ncbi_100857839	ACCUAUACUAACCAAAUAACCAGUAGAG---	x|||||||||xx|xxx|x||x|:||||xxxx
novel-chr2_8740_star	ADA21	ncbi_100857840	CAUCUACAAGA-------	x||||||||:xxxxxxxx
novel-chr2_9660_mature	ADA21	ncbi_100857840	AUAAUUGAAUUUGAUCUGUUUCUA	x||||||||xx|:|xxx|||:||x
novel-chr8_21827_mature	HNRC4	ncbi_100857843	AUGUUUACUACCUAAC--------	x|||||||||x||||xxxxxxxxx
novel-chr5_16839_mature	C56D2	ncbi_100857844	ACGAGGUCC-------------	x|||||||xxxxxxxxxxxxxx
gga-miR-128-1-5p	C56D2	ncbi_100857844	ACCCCGGCGGCGUCGCGCCAGGU---	x|||||||:xx||xxx|x|||:xxxx
gga-miR-1712-5p	C56D2	ncbi_100857844	AACACGCAC-CUACCUCUCCU	x||||||||x||xxx||x||x
novel-chr1_3362_mature	TM136	ncbi_100857845	AGGUCGCGACGCCG-AGGCAUGGG	x|||||||x|:||:xx:x||:||x
novel-chr2_6629_mature	TM136	ncbi_100857845	GGAGGGGCU-CCGGUUUGGCGUCGGG	x:|||||||x||||:|:|xxx:|||x
novel-chr2_9740_mature	TM136	ncbi_100857845	CACCCUCGCCGCG--CAGGGCCG	x||||:|:||||:xx||:x:||x
novel-chr20_32737_mature	TM136	ncbi_100857845	UUUCACGAAGUGUAG---------	x|||||||||x|||xxxxxxxxxx
novel-chr26_35802_mature	TM136	ncbi_100857845	UUUCACGAAGUGUAG---------	x|||||||||x|||xxxxxxxxxx
novel-chr5_16839_mature	TM136	ncbi_100857845	GUUGAUGGUCGAGAAUUUGACGG	x|:||:||||:|xxx:|||||:x
novel-chr5_18966_mature	TM136	ncbi_100857845	GGUUUCACGAAGUGU--AGUCCC--	x:||||||||x:|:|xxx||||xxx
gga-miR-153-3p	TM136	ncbi_100857845	CAUUGUGACGUGG--GUUGGUCGGACAA	x||||||||:x|:xx:|||x|xxx|||x
gga-miR-15b-5p	TM136	ncbi_100857845	CUGACCGGACUCCAGU-CUAGGGUG-	x||||||||x|xxx||xx:|||||xx
gga-miR-1712-5p	TM136	ncbi_100857845	GUUGUAAGUAUACGUAUGUGACAGGCACCA	x||||||||xx|xxx|xx:|||||x||||x
gga-miR-1759-3p	TM136	ncbi_100857845	AGGAGGAGGAGG-AGGAG-GUCAGC	x|||||||:x||x|||||x|xx||x
gga-miR-181b-5p	TM136	ncbi_100857845	UCCGGGGUCGUGAAGGAAGACCGA	x|||:||||:x:|xx||x|x|||x
gga-miR-193a-3p	TM136	ncbi_100857845	AGUCGUUGUGUAGGGACGGUUGUA	x:||||:||||||xxx|::x:||x
gga-miR-200a-3p	TM136	ncbi_100857845	UGACGUAUCUUGGU-GGUACG	x:|||||||xxx||xxx:||x
gga-miR-20a-5p	TM136	ncbi_100857845	AGACUUUACUGGUUGUGUGUCGUUUCUCC	x|||||||x|:x||xxx||xx:||:|||x
gga-miR-22-3p	TM136	ncbi_100857845	GACACGCACCGUUUCGUCACCGU	x||||||||xxx:|x|||x|||x
gga-miR-302b-3p	TM136	ncbi_100857845	GGGGGGGGCGGCUCCUC-	x||||||:|xx|:|||xx
gga-miR-302d	TM136	ncbi_100857845	GUCCUGUUUCUC----------	x|||||:||||xxxxxxxxxxx
gga-miR-6594-5p	TM136	ncbi_100857845	CCGUUUCGU-CACCGUCC-	x||||||||x||xx|||xx
gga-miR-6642-5p	TM136	ncbi_100857845	ACGUGGGUUUU---------	x|||:|||:|xxxxxxxxxx
gga-miR-7467-5p	TM136	ncbi_100857845	AUUUGGGGAG----------	x:|||:|||xxxxxxxxxxx
gga-miR-6594-5p	CISD3	ncbi_100857847	CCCCCCACCCAAUUCCGGGUCG	x||||||||xx|:||x::xx|x
gga-miR-184-3p	ZN160	ncbi_100857850	AACCUGCCUACUGGGGUAUACCUG	x||||||||x||x|:x|||x||:x
novel-chr1_3362_mature	LRIG2	ncbi_100857856	GUCGUCACGUUGUCCUUCGAGAGACGA	x:|||||||:xxx|xx||||xx|||:x
novel-chr12_26434_mature	LRIG2	ncbi_100857856	CUCUAAAAGUUUCGUACGUGGUU--	x:||||||:|::|xxx|||::|xxx
novel-chr18_30955_mature	LRIG2	ncbi_100857856	GUCGUCACGUUGUCCUUCGAGAGACGA	x:||||||:xxx||xx||||xx:|||x
novel-chr2_8143_mature	LRIG2	ncbi_100857856	UACGAUAUG-UUUUAUAGUAAGA--	x||||||:|x||x||||::|x|xxx
novel-chr2_9740_mature	LRIG2	ncbi_100857856	UUUGUUGUCUUGUCA-CUGACU-	x||||||||xx|:||x|:|||xx
novel-chr3_10497_mature	LRIG2	ncbi_100857856	CUAAAACGUACUGACGUAGA---	x:|||||||xxx:||||||xxxx
novel-chr4_14648_mature	LRIG2	ncbi_100857856	GUGGAGGAGGA---------------	x:|||||||:xxxxxxxxxxxxxxxx
novel-chr8_21827_mature	LRIG2	ncbi_100857856	UCCGGGGUUC-------------	x|||:|||:xxxxxxxxxxxxxx
gga-let-7b	LRIG2	ncbi_100857856	UAUUACGAUUAAUGACGCUCCA-	x||||||||||xxx||xx|||xx
gga-miR-101-2-5p	LRIG2	ncbi_100857856	UACGUGUU-GUGUUUCCGA-	x||||:|:x||||||x|:xx
gga-miR-1467-3p	LRIG2	ncbi_100857856	CGUGUGGUUGUAGUUGUCA----	x|||||||:xxx:|||x|xxxxx
gga-miR-153-3p	LRIG2	ncbi_100857856	AAGUCGAUAAAUGUUGAUCGACUACC-	x||||:|||xx|||:xxx|||||||xx
gga-miR-155	LRIG2	ncbi_100857856	GACUCCAUCAUUUAUGUUCAGUCGAC	x||||||||||::|x:xx||x:|:|x
gga-miR-1712-5p	LRIG2	ncbi_100857856	UUGUUUACUACC-----------	x||||||||||xxxxxxxxxxxx
gga-miR-1759-3p	LRIG2	ncbi_100857856	GUGGAUGGACGUUCGAAGU	x||||||||x:||x|||:x
gga-miR-19b-5p	LRIG2	ncbi_100857856	ACAUGUUUUA-----------	x|||||:||xxxxxxxxxxxx
gga-miR-21-3p	LRIG2	ncbi_100857856	UUCGUUUCGGAAAUAGGG---	x||||||||xxx|:|:|xxxx
gga-miR-31-3p	LRIG2	ncbi_100857856	UCUUUGUUUGUGUGCUAAGAA	x|||||||:x:||:xx||||x
gga-miR-34c-5p	LRIG2	ncbi_100857856	AGGGUUGUAGUCUGUUAGGUACAAC	x:|||:||||||x::||::x||||x
gga-miR-365b-5p	LRIG2	ncbi_100857856	GUUCCGUUGACGACA---------	x|||||||:|x:||xxxxxxxxxx
gga-miR-449c-5p	LRIG2	ncbi_100857856	AUUGAGGAUUUA-------	x||||||||:|xxxxxxxx
gga-miR-190a-5p	--	ncbi_100857859	CCUAUACAGUCGGUGGUAGAGCCGG	x|||||||:xxx:|:xx|xxx||:x
novel-chr1_1668_mature	SH21A	ncbi_100857869	CAACGUAAUGUCU--CUCGGA-	x|||||||x||||xx||||:xx
novel-chr1_5056_mature	SH21A	ncbi_100857869	AGACUUUACAUUUUGAA-----	x|||||||x|:|||||xxxxxx
novel-chr5_18966_mature	SH21A	ncbi_100857869	UGUUCUUUUGAGUGCCUCA--	x|||||||xx|||xx|||xxx
gga-miR-1702	SH21A	ncbi_100857869	CCUUCCUGUG--------	x||||||||xxxxxxxxx
novel-chr1_5056_mature	RNF43	ncbi_100857874	GUCGAGAGGGUAUUCGUUUACU-CGGUC	x||:|:|||||xx:||xxx|||x|:||x
novel-chr18_30955_mature	RNF43	ncbi_100857874	CAUUAUGACG--UCAUC------	x||||||||:xx:|||xxxxxxx
novel-chr19_31610_mature	RNF43	ncbi_100857874	GUCCUUGG--CUCUCC-UUGGUAA	x|||:||:xxx||:||x|:|::|x
novel-chr2_8143_mature	RNF43	ncbi_100857874	GACUGGGUCGAUGAAAGGUCUU	x|||||:|xxx|:|xxx||||x
novel-chr4_14648_mature	RNF43	ncbi_100857874	UAUAUAUAUUUUGGAUAAGA-	x|||||||x||||x|||||xx
novel-chrw_37751_star	RNF43	ncbi_100857874	CAUCGUCGU--CGUAUUU-----	x||||||||xxx|||::xxxxxx
gga-miR-15a	RNF43	ncbi_100857874	CAUCGUCGUCGUAUUUUUAGU--	x||||||||x|||||x::|:xxx
gga-miR-15b-5p	RNF43	ncbi_100857874	GUACACGGU--GUACGU----	x:|||||||xxx:||:xxxxx
gga-miR-190a-3p	RNF43	ncbi_100857874	ACUGGAUGGGA--------	x||||||||:xxxxxxxxx
gga-miR-215-5p	RNF43	ncbi_100857874	CCUUUGUUCUCGA-------	x||||||||x||xxxxxxxx
gga-miR-365-2-5p	RNF43	ncbi_100857874	GUGUUCUUCAACUUGUC--	x||||||||xxx|:||xxx
gga-miR-429-3p	RNF43	ncbi_100857874	CGGGUCGUAACCUCUACAGACAAA	x:|||||||xx|x|||x|:||||x
gga-miR-6575-3p	RNF43	ncbi_100857874	UGUUCUUUU-----------	x|||||||xxxxxxxxxxxx
novel-chr1_1631_star	PVRL1	ncbi_100857875	CCUUUGGUUCUCGU----------	x||||:||||:|:xxxxxxxxxxx
novel-chr1_1668_mature	PVRL1	ncbi_100857875	UUAACGUG-GGUUUAAUUUAAUU	x|||||||x::|xxx|||:||:x
novel-chr1_435_star	PVRL1	ncbi_100857875	GUCGACGGUGGGUGUAUGUGUACGU	x||||||||x:::x|xxx||x||:x
novel-chr5_18966_mature	PVRL1	ncbi_100857875	AGGAAGUAUAAGACGGACUC----	x|||||||xx||xx||x||xxxxx
novel-chrz_37856_mature	PVRL1	ncbi_100857875	CCGGUCUAAGGAGACA-	x||||||||:x||||xx
gga-miR-205b	PVRL1	ncbi_100857875	GGACUUUAGUGCUA---------	x|||||||x|:||xxxxxxxxxx
gga-miR-22-3p	PVRL1	ncbi_100857875	UGUUUACACUAC-------	x||||||||||xxxxxxxx
gga-miR-32-5p	PVRL1	ncbi_100857875	UCUUCCUGUUUGUGUUAGG	x|||||||||:|xx|||:x
gga-miR-551-5p	PVRL1	ncbi_100857875	UAGGAAGUAAUUCUCAUUCUUC	x||||||||x|||xxx|||||x
gga-miR-7	PK3C3	ncbi_100857877	AGCCUUCUGGA------------	x:|||||||:xxxxxxxxxxxxx
novel-chr2_9660_mature	TARM1	ncbi_100857878	UUCUGCCCC--CUCUACACAUCCUC	x:|||||||xx|:||xx|xx||||x
novel-chr5_16509_star	TARM1	ncbi_100857878	CUCUACAAGUCCUCUAG-	x|||||||:|xx||||xx
gga-miR-1712-5p	CFAD	ncbi_100857883	GCGAGGUCC-------------	x|||||||xxxxxxxxxxxxxx
novel-chr18_30955_mature	K1549	ncbi_100857885	CUUGUGGUAUGAUUUGGUCGUAC	x|:||||||xxx|||:|||::|x
novel-chr2_8143_mature	K1549	ncbi_100857885	AGACUGAGGUUAGUUUGGAGUUG	x||||:|:|xx|:::xx:|||:x
novel-chr8_21827_mature	K1549	ncbi_100857885	UUGUUUACUG-UAAUG-------	x||||||||:x||||xxxxxxxx
gga-miR-29a-5p	K1549	ncbi_100857885	CUUUUGUUCCU--------	x:||||||||xxxxxxxxx
gga-miR-29b-3p	K1549	ncbi_100857885	UGGUCGUACUGUAC--GAACGU	x|||||||xxx:||xxx|||:x
novel-chr1_3362_mature	PLCX3	ncbi_100857889	UUGGUGUUGUUUUGGU-UGGUUGUU	x||||||:|xxx||||x:|::||:x
novel-chr1_5056_mature	PLCX3	ncbi_100857889	ACUCAAGAGUGGUCUGU-------	x|||||:||x||||:|xxxxxxxx
novel-chr13_27921_star	PLCX3	ncbi_100857889	CUCGUCACG-AGGUUCGACCGGA-	x:|||||||x|x:x|||||||:xx
novel-chr18_30955_mature	PLCX3	ncbi_100857889	CUCGUCACGAGGUUCGACC----	x:||||||:xx:x|||||xxxxx
novel-chr2_9660_mature	PLCX3	ncbi_100857889	GACGUGACAUCGACC-----	x||||:|||||:||xxxxxx
novel-chr26_35802_mature	PLCX3	ncbi_100857889	GACAUUUGUACCAAUC----	x|||||||||xx||:xxxxx
novel-chr3_10497_mature	PLCX3	ncbi_100857889	UGUUGUUGUU-GUUUUUUGGU--	x||||||||:x|:xx|::|:xxx
novel-chr5_18966_mature	PLCX3	ncbi_100857889	UUUGUGACAUUUGUACCAA-------	x||||||||xxx|x||||xxxxxxxx
gga-let-7a-2-3p	PLCX3	ncbi_100857889	UACUAUACGUAACUACAUUAAUCCU	x|||||||:x|||||xxx||||||x
gga-miR-153-3p	PLCX3	ncbi_100857889	CUCGAGGUC--CAUUGAAGUUCA	x:|||||||xxx|||||x||:|x
gga-miR-1559-3p	PLCX3	ncbi_100857889	CUUUGGUGUAGAAACGGUGGUGC	x|:||||:x|||xx||::||x|x
gga-miR-15a	PLCX3	ncbi_100857889	CUUGUCGUG--AUACCUUUACAC	x|:||||||xxx||||xxx|||x
gga-miR-15c-3p	PLCX3	ncbi_100857889	CUUAGUGUGCUUUUCCAGUCUUUCGUU	x|:|:|||:|xxx|x|x||xx:||||x
gga-miR-1712-5p	PLCX3	ncbi_100857889	CAACGUAUCAGA---------	x||||||||||xxxxxxxxxx
gga-miR-190a-5p	PLCX3	ncbi_100857889	CGACAUGUU-UUGGAUUGAC---	x||||||||xxx||||:||xxxx
gga-miR-200a-3p	PLCX3	ncbi_100857889	AGACUUUAGUCUU-GAA-----	x|||||||xx|||x||xxxxxx
gga-miR-21-3p	PLCX3	ncbi_100857889	ACAUGUUUUGGAUUGACUGAAUCUA	x|||||:|||:x||xxx|||x|||x
gga-miR-30e-5p	PLCX3	ncbi_100857889	CGGGGGACUA-------	x|||||||:xxxxxxxx
gga-miR-33-5p	PLCX3	ncbi_100857889	AAUCUACAAAUUGACCUAUG	x|||||||||||xxx|||:x
gga-miR-34c-5p	PLCX3	ncbi_100857889	CGGGUCGUAUGUC-UUAGAGU--	x:|||||||x|||x:||:|:xxx
gga-miR-449c-5p	PLCX3	ncbi_100857889	CUCUAAAUGUAAGGGGAAGGA-	x:|||||||xx||:x:xx||xx
gga-miR-6575-3p	PLCX3	ncbi_100857889	UGUUUUUUGGUGUUGUUUU-	x|||:|||:xx|||x|:|xx
gga-miR-7467-3p	PLCX3	ncbi_100857889	ACUUGAGGA-CUU-CAGUGGU	x||||||||x|||x|xxx||x
novel-chr26_35802_mature	BCL7B	ncbi_100857890	AAUCCCCACUACCUCUCGUCCCGCA	x|:||||||:x|xx|||:xxx|:|x
novel-chr5_16509_star	BCL7B	ncbi_100857890	GCCGUCACGGCCGUCG--UGACGA	x|||||||:x|x:|||xx|:|||x
gga-miR-1759-3p	BCL7B	ncbi_100857890	GGGGGGGGGGGGGGGAGGAGACGGGAAGC	x||:||:|:|||xxx||||||xx|||||x
gga-miR-34c-5p	BCL7B	ncbi_100857890	CCCUGUCCCGUCUGUCACCUAGGUCUUC	x||||:||||xxx:xxx||||||||:|x
gga-miR-6594-5p	BCL7B	ncbi_100857890	AGGGGGACACGUACGUCUGGU	x|||||||x|xxx|x:||||x
novel-chr1_5056_mature	TECTA	ncbi_100857892	CUACGUAACUGACUAGACGUC---	x:|||||||xxx|xx:||||xxxx
novel-chr18_30912_mature	TECTA	ncbi_100857892	CGGAAGUAC-------------	x|||||||xxxxxxxxxxxxxx
gga-miR-1708	TECTA	ncbi_100857892	CACCCCACACACUA---------	x|||||||||x||xxxxxxxxxx
gga-miR-205b	TECTA	ncbi_100857892	UUUUGGUGAA---------	x:|||||||xxxxxxxxxx
gga-miR-33-5p	TECTA	ncbi_100857892	UGGUUCUUUACC---------	x:|||||||||xxxxxxxxxx
novel-chr26_35802_mature	CABP4	ncbi_100857896	CCCGUCACGACCCCUCUGCUC---	x|||||||:x|xxx||x:||xxxx
gga-miR-15a	CABP4	ncbi_100857896	UUGGGGGAGGGGGCGGGGUGCAGGGUGGAGAG	x:||:||||:|||xx:||xxx||:|x|:|||x
gga-miR-1759-3p	CABP4	ncbi_100857896	UAUCGUCGUUGGGGGAGGGGGCGG	x||||||||xxx:xx|xx:::|:x
gga-miR-34c-5p	CABP4	ncbi_100857896	AGGGGGGACCCCGCG---	x|||||||||||x|xxxx
gga-miR-365-3p	PDIA2	ncbi_100857897	UAUUACGGGUGAC-----------	x||||||||x||xxxxxxxxxxxx
novel-chr5_16509_star	FLAD1	ncbi_100857898	CGCCCCGGCA-CGAAGGACGAGGGUUG	x|||||||||xx|xxx|||x||:x|:x
gga-miR-128-1-5p	FLAD1	ncbi_100857898	ACCUGCCCCGAA----------	x||||||||||xxxxxxxxxxx
novel-chr1_1631_star	GPR19	ncbi_100857902	AGUGGUGUCAGUC-----------	x||||||||x||xxxxxxxxxxxx
novel-chr1_1668_mature	GPR19	ncbi_100857902	GACUUUCUG-UCGCUGAAACAGCG	x||:|||||x||:||:|||||:|x
novel-chr1_5056_mature	GPR19	ncbi_100857902	GUUUAGUUCUCGACCAGAUUUUACGGAC	x||||||||:|:x|||xx||:|xx|||x
novel-chr1_5182_mature	GPR19	ncbi_100857902	UUUGUGACAGUAACAAGUCGA--	x||:||||||xxx||xxx||xxx
novel-chr12_26434_mature	GPR19	ncbi_100857902	UUCCUAAAAGUCGUCGC------	x||||||||:||x:||xxxxxxx
novel-chr18_30912_mature	GPR19	ncbi_100857902	ACUUCCUGAGAAGUGUCCGA-----	x||:|||||:|x||x:|||xxxxxx
novel-chr18_30955_mature	GPR19	ncbi_100857902	CUCCGUCACCUUUAAAAUAUCGACUAAA-	x||||||||x|:xxx|xx|||||||||xx
novel-chr19_31610_mature	GPR19	ncbi_100857902	AACGUUUGUAGUCACUC---	x||:|||||||xx|||xxxx
novel-chr2_8143_mature	GPR19	ncbi_100857902	GGUUCAUGA-GGU-CGUGAUCU--	x:||||:||x|||x|:x:|||xxx
novel-chr2_8740_star	GPR19	ncbi_100857902	GGUUCAUGA-GGU-CGUGAUC-UCA	x:||||:||x|||x|:x:|||x||x
novel-chr3_10497_mature	GPR19	ncbi_100857902	GUCGACGGUUACAACU-GUUGU--	x||||||||xx|||||xx|||xxx
novel-chr5_18966_mature	GPR19	ncbi_100857902	GGUUGUUGUU-GUUGACCGGA--	x||||||||:x|xx:x|||:xxx
novel-chrw_37751_star	GPR19	ncbi_100857902	GUUGACCGGAAGUCAAAGA----	x|||||||||x||xxx||xxxxx
gga-miR-130b-3p	GPR19	ncbi_100857902	GUGUAGGUGUCG-UAGG-----	x||||:||:x||x:||xxxxxx
gga-miR-153-3p	GPR19	ncbi_100857902	AUGUAAGUUUAAGUCUUCUCCUCGC	x||||||||xxx|x|xx|:x|||:x
gga-miR-15a	GPR19	ncbi_100857902	AGUUGUUGUGUA-CACGAAGACGA	x:|:||:|||||xx||xx|:|||x
gga-miR-15b-5p	GPR19	ncbi_100857902	AGUUGUUGUGUA-CACGAAGACGA	x:|:||:|||||xx||xx|:||:x
gga-miR-181a-5p	GPR19	ncbi_100857902	UACGUGUCAG-GUUGCUACC	x||||:||||x|||xx:||x
gga-miR-181b-5p	GPR19	ncbi_100857902	AUCACGUUGUCAUAAGAAUUCCCGUAU	x|||||||:|xx|xx:xx||||||:|x
gga-miR-193a-3p	GPR19	ncbi_100857902	UCGCACGGUUUUCGCAU----	x|:||||||||:|:||xxxxx
gga-miR-21-3p	GPR19	ncbi_100857902	GGACUUUAAGACUUGUGUUUCCUG	x|||||||xx||||x||x|||||x
gga-miR-22-3p	GPR19	ncbi_100857902	GAUGUCUUGA-CUUGACUUUA	x|||||||||xx||||x|:|x
gga-miR-302b-3p	GPR19	ncbi_100857902	ACUAAUUGAA-AAGAGUUCG--	x|||||||||xx|:|||||xxx
gga-miR-302d	GPR19	ncbi_100857902	GUUUGUUCCA--------	x||||||||xxxxxxxxx
gga-miR-30e-5p	GPR19	ncbi_100857902	GGUUCUUCUGUGGG---	x|||||||:||x|xxxx
gga-miR-34c-5p	GPR19	ncbi_100857902	GAGGUCGUGAUCUC--AGACAGA	x|||||||:x||x|xx|:|||:x
gga-miR-365-2-5p	GPR19	ncbi_100857902	AUUGGUGGGGG-------	x||||||:|:xxxxxxxx
gga-miR-365b-5p	GPR19	ncbi_100857902	CCUUCCGUUGUGAAU--CGUCUA--	x||||||||:x:||:xxx|||:xxx
gga-miR-429-3p	GPR19	ncbi_100857902	ACGAAAAUUGAGAUUA-	x|||||||||x||:|xx
gga-miR-551-5p	GPR19	ncbi_100857902	CGUUCUUUCAAGAGACCCUCA--	x|||||||xx|x||xxx|||xxx
gga-miR-7	GPR19	ncbi_100857902	GACUUUCUG-UCGC-----	x||||:|||x|||xxxxxx
gga-miR-7467-3p	GPR19	ncbi_100857902	AAGGGAGUGA----------	x|||:|||:xxxxxxxxxxx
gga-miR-365-3p	CD8A	ncbi_100857906	UUUACGGGUGC------------	x|||||||x|xxxxxxxxxxxxx
novel-chr26_35802_mature	ARTN	ncbi_100857910	CCCGACCC-G--CAGCGGGGUACGAC	x||:||||x:xx||:||xxx|||||x
gga-let-7a-2-3p	ARTN	ncbi_100857910	CUCGACGG-CGAGCUCUUGU--	x|||||||x|:|xx|||||xxx
gga-miR-22-3p	ARTN	ncbi_100857910	CGACAUGUUU-------------	x||||||||xxxxxxxxxxxxxx
gga-miR-92-5p	ARTN	ncbi_100857910	GGGGGGGACCCACAGGGGA	x||||||||||x|xxx||x
novel-chr2_9660_mature	MROH7	ncbi_100857921	AGCGCGGUCCCCCUCGA--	x|||||||xxx||x|:xxx
novel-NT_464416_44266_star	MROH7	ncbi_100857921	UAUCUACAAUUAUGUCA---	x||||||||xx||x||xxxx
novel-chr1_1668_mature	SLIK2	ncbi_100857927	GUUUAGUUUUUCUUAAUGCGUUCUA--	x|||||||xx:|:xx|:x|:||||xxx
novel-chr1_5182_mature	SLIK2	ncbi_100857927	UCUCUCUGAAUGGUUCCCCGUAAACC	x|||:|||||x:||x||||||xx||x
novel-chr12_26434_mature	SLIK2	ncbi_100857927	AUACGUGACGUCGGCAAGAACC	x:||||:||:||::|xxx|||x
novel-chr18_30912_mature	SLIK2	ncbi_100857927	CAUAACGUGUGUGUGUGA--CAAUGU	x|||||||||:xxx:|||xx|||:|x
novel-chr18_30955_mature	SLIK2	ncbi_100857927	CCCGUUCUCUUAUUACUUUAUAUUGAUA	x|||||||xxx|:x||:xxx|||:||:x
novel-chr19_31610_mature	SLIK2	ncbi_100857927	CACUGAAGGAAAACCUUCAGAGUA-	x|||:|||x||||||xx|x:|||xx
novel-chr19_31740_mature	SLIK2	ncbi_100857927	GUUGACGGGGUCAUGACUCCUUGAA-	x|:|||||xx|||xx|||x|||||xx
novel-chr2_6629_mature	SLIK2	ncbi_100857927	GACUGGAU---UACCUGUCA-	x|||||||xxx||x|||||xx
novel-chr2_9740_mature	SLIK2	ncbi_100857927	GGUUGUUGUUUUUGUUGCCUUUGAA--	x||||||||:xxx|xx:xx|::||xxx
novel-chr3_10497_mature	SLIK2	ncbi_100857927	UAUUUUAUGGAUUAAAUUACGUA----	x||||:|:|:||xxx||:||||xxxxx
novel-chrz_37856_mature	SLIK2	ncbi_100857927	AUGUGAGUACUCGUCAA------	x|||:||||xx||x||xxxxxxx
gga-let-7a-2-3p	SLIK2	ncbi_100857927	AGGAGGGGGGGAGAGGU--------	x|||||:|:||xx|||xxxxxxxxx
gga-miR-130b-3p	SLIK2	ncbi_100857927	GUAAUGUGAGUACUCGUC-----	x|||:||:|||x||||:xxxxxx
gga-miR-1559-3p	SLIK2	ncbi_100857927	CUCUGGUAAAACUUCUGACAAAGA	x||||||||x||xx|:|||xx||x
gga-miR-15a	SLIK2	ncbi_100857927	GAUUGUCGUGUUCUUACGUAAUA-	x||:|||||||xxx|||xx||:xx
gga-miR-15b-3p	SLIK2	ncbi_100857927	ACUUAGUAGGUAAUUGUGAGGC	x|||||||:xx||:xx:||::x
gga-miR-15b-5p	SLIK2	ncbi_100857927	GAUUGUCGUGUUCUUACGUAAUAA	x||:|||||||xx||||xx||:|x
gga-miR-15c-3p	SLIK2	ncbi_100857927	ACAGUGUAUUAGACGUA-UUCA-	x||:||||:xxx|||||x:||xx
gga-miR-1702	SLIK2	ncbi_100857927	CGUUACGUUACUUAAUUUUUGUGA-	x||:||||||x|||x:|||:x:|xx
gga-miR-1759-3p	SLIK2	ncbi_100857927	UACGUGUUUGUCCGAUUGUUAGU	x||:||||x|xxx|||:|xx||x
gga-miR-181b-5p	SLIK2	ncbi_100857927	GUCGGUCUGACGAUUCGGACUAC	x|||||||:|xx|xx|:|||||x
gga-miR-20a-5p	SLIK2	ncbi_100857927	GGUGUCUUGGUCUUGU----	x:|||||||:xx|||xxxxx
gga-miR-21-3p	SLIK2	ncbi_100857927	ACGUUUUGUUUUAGUAGUCA-	x|||||:||xxx|xx||||xx
gga-miR-215-5p	SLIK2	ncbi_100857927	UCGUGGGUUUCUGAGAAGGAGUA-	x|||:|||:|xxx|:||||x||xx
gga-miR-22-3p	SLIK2	ncbi_100857927	GUUGACAUC-GA-GGUGUACAGA--	x:|||||||x||x::||x||||xxx
gga-miR-29a-5p	SLIK2	ncbi_100857927	AUGUUCUUCUGA------	x||||||||:|xxxxxxx
gga-miR-31-5p	SLIK2	ncbi_100857927	GAGGUUGUGGAGACGGAGAG--	x||||:||:|xx||xx|:|xxx
gga-miR-32-5p	SLIK2	ncbi_100857927	AUUGGUGACAGAAACUUUUUGUUA	x|||||||xx||xxx:|||||||x
gga-miR-33-5p	SLIK2	ncbi_100857927	UUUUCCGUUAAUUACAUGGUA----	x:|||||||||xx||xxx||xxxxx
gga-miR-365-2-5p	SLIK2	ncbi_100857927	ACGAAAAUUCGUGUGUCC	x||||||||x|||xx||x
gga-miR-551-5p	SLIK2	ncbi_100857927	GACUUCCUGAUAAGAUUG--	x||||||||x|xx||||xxx
gga-miR-21-3p	RABP2	ncbi_100857929	UGUUGUUGUUUUUUUUUUUUGGU--	x||||||||:xx::xxx|::|:xxx
gga-miR-21-3p	--	ncbi_100857932	CAGGGGCU-UAGGC--ACCCA-	x|||||||xxx|||xxx|||xx
gga-miR-6642-5p	--	ncbi_100857932	UUUGUUGUCGAAGACAUUA-----	x||||||||:xx|x|||:xxxxxx
novel-chr1_5056_mature	ARL5A	ncbi_100857935	AGUGGUGUCGA-------------	x|||||||||xxxxxxxxxxxxxx
novel-chr12_26434_mature	ARL5A	ncbi_100857935	UCCUUCUG-UCAUUGGGAGGGA	x|||||||x|||:|:::|x::x
novel-chr18_30912_mature	ARL5A	ncbi_100857935	GUCCUCUGAGAAGACGGGAGGUA--	x:|||||||:xx|||xx:xx||xxx
novel-chr19_31610_mature	ARL5A	ncbi_100857935	UUUUUGGUUGU-UGCGUUUGUGGGU	x:|||:|||x:xxx|xx||x|||:x
novel-chr2_7692_mature	ARL5A	ncbi_100857935	CACCGUCACCGGUCCUAUGACUC---	x||||||||x|xx|xxx:|||:xxxx
novel-chr2_8143_mature	ARL5A	ncbi_100857935	ACCGUCACCCUCCGUCGGGAAACGA	x|||||||xx||x:|||:xx||||x
novel-chr2_9660_mature	ARL5A	ncbi_100857935	UUUUACGGAAGGU-CAAGAC----	x||:|||:|x|||x|||:|xxxxx
novel-chr5_18966_mature	ARL5A	ncbi_100857935	UUUUACGGAAGGU-CAAGAC----	x||:|||:|x|||x|||:|xxxxx
gga-miR-155	ARL5A	ncbi_100857935	CAUUGUGACUCGACCA---CUACUAA	x|||:||||xx|||||xxx||||||x
gga-miR-1591-3p	ARL5A	ncbi_100857935	GUUGUGCA-CCUGUGUGGUG--	x:|:|:||xx||:|:|::|xxx
gga-miR-15b-5p	ARL5A	ncbi_100857935	GUGUAAGUGUUGUGCUGGGGGUCCCUCC	x|||||||xx||xxx:|:x:|:|x|||x
gga-miR-1712-5p	ARL5A	ncbi_100857935	GUCGAGGUCGCGACUGGUGGUCGU	x:|||||||:x:|x||:||x:||x
gga-miR-181a-5p	ARL5A	ncbi_100857935	AGUCGUCGU--CGUUUCAGAA--	x:|||||||xxx||x:||:|xxx
gga-miR-190a-5p	ARL5A	ncbi_100857935	CGUUUGGAUCG-UGCAUGUUCCUU	x||:||:|:||x|:|x:xx||||x
gga-miR-200b-3p	ARL5A	ncbi_100857935	UAUUACGA--GGUACUAC----	x|||||||xx:|:||||xxxxx
gga-miR-302b-3p	ARL5A	ncbi_100857935	GGACUUUAU-CUUUUUUUUCCUU	x||||||||x||||xxx|||||x
gga-miR-302d	ARL5A	ncbi_100857935	UUUUACGAAUUGUUUCUGU-	x|:|||:||||xxx|||:xx
gga-miR-34c-5p	ARL5A	ncbi_100857935	UUUUUGUUC-GUCAAAAGAA	x:|||||||x||x||||||x
gga-miR-449c-5p	ARL5A	ncbi_100857935	UGACGACGGGUCGACGAU--	x:|||||||:xx:||:|xxx
gga-miR-551-5p	ARL5A	ncbi_100857935	UUGUUCUUCACGU-GUUUU	x||||||||x|||x||||x
gga-miR-6696-3p	ARL5A	ncbi_100857935	CCUUGGUGGUUGGGUACUUUGUG	x|||||||:xx|:x|xx|||||x
gga-miR-7	ARL5A	ncbi_100857935	CCUUUCGUUAAGUUACGUCACGUCUUC-	x|||:||||||:xx||x|xxx|||:|xx
gga-miR-7467-3p	ARL5A	ncbi_100857935	CAGUUCUUUUUAUUUCGGUUUUUC--	x||||||||xx|xxx|:|||:|:xxx
novel-chr1_1631_star	F162B	ncbi_100857953	CUGUCUCUAC--------	x|:||||||xxxxxxxxx
novel-chr1_3362_mature	F162B	ncbi_100857953	GUCGUUAUGU-CAAU-GACUGUCAA	x:|||:|:|:x||||x|||:|x||x
novel-chr1_5182_mature	F162B	ncbi_100857953	AAUAACGUGUAAA---------	x|||||||||||xxxxxxxxxx
novel-chr18_30912_mature	F162B	ncbi_100857953	AGACUAAAGAAA-UAGUAACGUG-	x|||||||||||xxx::||x||xx
novel-chr2_8143_mature	F162B	ncbi_100857953	GUCAAGAGGAGAUCAUUCUGAU--	x||||||:|xx|:|x|||x||xxx
novel-chr3_10497_mature	F162B	ncbi_100857953	GUCGACGGUUU-----------	x||||||||:xxxxxxxxxxxx
novel-chr5_18966_mature	F162B	ncbi_100857953	AGGGAGUAGA------------	x||:||||:xxxxxxxxxxxxx
gga-let-7a-2-3p	F162B	ncbi_100857953	UUUAUGACGUCACUCCUUACUUGUCUC	x||||||||xx||x|x|||||xxx||x
gga-miR-130b-3p	F162B	ncbi_100857953	AUCAAAACGAAUUUGCACUUAUGGUCGA	x||||||||xx|::xx||x||x|||||x
gga-miR-1559-3p	F162B	ncbi_100857953	AUCGAGGUCAA------------	x:||||||||xxxxxxxxxxxxx
gga-miR-1591-3p	F162B	ncbi_100857953	GAUCGUCGU-UAGUUUUUUACC-	x||||||||x||||x::xx||xx
gga-miR-15a	F162B	ncbi_100857953	GAUCGUCGUUAGUUUUUUACCAU---	x||||||||xx||xxx||||||xxxx
gga-miR-15b-5p	F162B	ncbi_100857953	UUCUGAACUUUUACUUUGUUCCC	x|||||||:xx|||xx:xx|||x
gga-miR-1712-5p	F162B	ncbi_100857953	AUUAGUGUACGUUGCGUGAGACUA--	x|:|:|||||:x|:|||:xxx||xxx
gga-miR-19b-5p	F162B	ncbi_100857953	UGUCAUGUUUUU-CU--ACUGUAG	x||||:|||x||x||xxx|:|:|x
gga-miR-200b-3p	F162B	ncbi_100857953	CACAUGUUUGA--AUUGUAUGGGC	x|||||||x||xx||:|xxx:||x
gga-miR-205b	F162B	ncbi_100857953	GUGACUUUGACCUU--ACUCUUU	x|||||||:xx|||xx|x||:|x
gga-miR-22-3p	F162B	ncbi_100857953	ACAUGUCUUUUGUUG------	x||||||||xx|||xxxxxxx
gga-miR-22-5p	F162B	ncbi_100857953	ACUUUGUUCCC--------	x|||||||||xxxxxxxxx
gga-miR-29a-5p	F162B	ncbi_100857953	CCUUGGUGACGACA------	x||||||||x|||xxxxxxx
gga-miR-32-5p	F162B	ncbi_100857953	UUCGAAAAU-GUGU----	x||||||||x|||xxxxx
gga-miR-449c-5p	F162B	ncbi_100857953	GUUUGAGGAC----------	x:|||||||xxxxxxxxxxx
novel-NT_468259_45219_star	F162B	ncbi_100857953	AAGGAAGUAC----------	x||||||||xxxxxxxxxxx
novel-chr2_9740_mature	MPEG1	ncbi_100857954	CACCCUCACCCCACUCCACGCCC	x||||:||||x|||||x||:||x
gga-miR-128-1-5p	MPEG1	ncbi_100857954	GUCCGUCAC-UUAG-AGACGCUACC	x||||||||x|:|:xx|||xxx||x
gga-miR-155	MPEG1	ncbi_100857954	CCCCCGAACGCCCCCCCCCUCG---	x||||:||x:|||||xxx|||xxxx
gga-miR-15a	MPEG1	ncbi_100857954	CCUCCGCGCCCAGCGGGAGGAC	x|:||:|:||xx:|xxx||||x
gga-miR-15b-5p	MPEG1	ncbi_100857954	UUCGUCGUUU-CGACCAACUCGA	x|||||||x|xxx|||||xx||x
gga-miR-1708	MPEG1	ncbi_100857954	UUCGUCGUUU-CGACCAACUCGA	x|||||||x|xxx|||||xx|:x
gga-miR-193b-5p	MPEG1	ncbi_100857954	UAGUUACGA--A--AAUGUCCG-	x|:||||||xx|xx|x|:|||xx
gga-miR-34c-5p	MPEG1	ncbi_100857954	CCCCCGGCC--------------	x|||||||xxxxxxxxxxxxxxx
gga-miR-6594-5p	MPEG1	ncbi_100857954	GUCGUUUCGACCAACUCG-	x||||||||xx|||x||xx
novel-chr1_5056_mature	GM2A	ncbi_100857973	GUCCGACUCAUGGAGGGUGACGAGGUACGAC	x|||:||:|x|:|xx:xxx|||xxx|||||x
gga-miR-15a	GM2A	ncbi_100857973	CUGGUGUCC--------------	x|||||||xxxxxxxxxxxxxxx
gga-miR-15b-5p	GM2A	ncbi_100857973	CGUCGUCGUCGUCGUCCCAC----	x:|||||||x||x||x|||xxxxx
gga-miR-7467-3p	GM2A	ncbi_100857973	CGUCGUCGUCGUCGUCCCAC---	x:|||||||x||xx|x|||xxxx
gga-miR-92-5p	GM2A	ncbi_100857973	AAGUUCUUUAUAA--------	x|||||||||:|xxxxxxxxx
novel-chr12_26434_mature	ONEC2	ncbi_100857974	AAUUUUUAGG-CAUCCA	x||:|:||||xx|:||x
novel-chr20_32737_mature	ONEC2	ncbi_100857974	GUGGUCGCGUC-UC-UU-CCGA--	x:|||||||:|x:|x:|x||:xxx
novel-chr5_18966_mature	ONEC2	ncbi_100857974	UACCUUCUG--CAUUGU------	x||||||||xx||:|:xxxxxxx
gga-miR-153-3p	ONEC2	ncbi_100857974	UAUUGUGAC-GAUACUUUACGUCAU	x|||:||||x||:xxx|||||x||x
gga-miR-1591-3p	ONEC2	ncbi_100857974	ACCUAAAGUU-ACCGUAAA---	x||||||:x|xx||||||xxxx
gga-miR-15a	ONEC2	ncbi_100857974	AGUUCACGGUUUA--UACAAAGUCAU-	x:||||||:xxx|xx||||||:|||xx
gga-miR-200a-3p	ONEC2	ncbi_100857974	AGUUCACGGUUUA--UACAAAGUCAUU	x:||||||:xxx|xx||||||:||||x
gga-miR-215-5p	ONEC2	ncbi_100857974	CAUUGGGU--UUAGGGGUUUA	x|:|||:|xx|||:xx||:|x
gga-miR-302b-3p	ONEC2	ncbi_100857974	UAUUGUGAC-GAUACU--UUACGU	x||||||||x||:xx|xx:|||:x
gga-miR-302d	ONEC2	ncbi_100857974	UUCGUCGUUAGUAUGGCCGAAA-	x|||||||xx||||xx||:||xx
gga-miR-365b-5p	ONEC2	ncbi_100857974	GGUCUGGACU-UGACAAACAA---	x|||||:||:xxx||xxx||xxxx
gga-miR-429-3p	ONEC2	ncbi_100857974	UGACGUAUCCGUGUUUA----	x:|||||||x||||||xxxxx
gga-miR-7	ONEC2	ncbi_100857974	UUGACUUUAUUGUC---------	x|||||||||xx|xxxxxxxxxx
gga-miR-7467-5p	ONEC2	ncbi_100857974	GUCCUGCU--AGGUCCUCCUAA	x|||||||xxx:x||||||||x
novel-NT_468259_45219_star	ONEC2	ncbi_100857974	ACUUCCGUUCUUAAAUUCGGUAUUUU	x||||||||xxx|||:|xx||x:||x
novel-chr2_6629_mature	PCDG2	ncbi_100857975	UCCUUCUGAUUUGUC-------	x|||||||||:xx|xxxxxxxx
novel-chr2_7692_mature	PCDG2	ncbi_100857975	ACUUUAGUUUG-------------	x||||||||:xxxxxxxxxxxxxx
novel-chr2_8143_mature	PCDG2	ncbi_100857975	ACCGUUACGACGAUUGUUUUAGG-	x||||:||:x|:||:|xx:||:xx
novel-chr3_10497_mature	PCDG2	ncbi_100857975	UUUCGUUCUACUUGAUAAAGUACAGACG	x|:||||||||xx:|:xxx|||xx|||x
gga-let-7b	PCDG2	ncbi_100857975	CCAUUUGUGAUGCUUGACA	x|||||||:xx:x:||||x
gga-miR-130b-3p	PCDG2	ncbi_100857975	GAUUUAUGGAAAAAGGAUAC-GAGUCGUG	x|||:|:|:xxx|x||x|||x:|:||:|x
gga-miR-153-3p	PCDG2	ncbi_100857975	UUUGUGGUGAACG----------	x|:|||||:|||xxxxxxxxxxx
gga-miR-15a	PCDG2	ncbi_100857975	UUCAAGAAGGAUGACUGU-CGAAAUU	x||||||||xx|x||:||x||||||x
gga-miR-15b-5p	PCDG2	ncbi_100857975	AUUGUUGU--G---UCUGGA--	x|||||||xx|xxx||:|:xxx
gga-miR-181a-5p	PCDG2	ncbi_100857975	CUUUCACGAUUGUGAAGUGUGCAG-	x||||||||x|:|x|xx:||x||xx
gga-miR-200a-3p	PCDG2	ncbi_100857975	UUUGUGACCGAUCCGUGUAACU	x|||||||x||:|xx||:x||x
gga-miR-20a-5p	PCDG2	ncbi_100857975	GUUGUAAGUGUCUGAAAUGACAGU-ACUA-	x||||||||xxx||xxx:|||||:x|||xx
gga-miR-21-3p	PCDG2	ncbi_100857975	CAUUGUUGUGUCUGG--AAACGUG	x||:||:||||xxx:xx||||||x
gga-miR-22-5p	PCDG2	ncbi_100857975	UUCGUCGUCUGUUUAUGUAGG-	x|||||||x|:||x|:xx|:xx
gga-miR-29b-3p	PCDG2	ncbi_100857975	CAACGUAUCAUAGUUA-----	x|||||||||xx|||xxxxxx
gga-miR-302b-3p	PCDG2	ncbi_100857975	UGUUACGUUUCAUAUUGUGCCGUC	x||:|||||xxx||:|x|x|||:x
gga-miR-30e-5p	PCDG2	ncbi_100857975	CCUCCGUCA-CUUUCACGA---	x||||:|||x|:xx|||:xxxx
gga-miR-31-5p	PCDG2	ncbi_100857975	CUAUGUCUUAAGGUUUA-----	x:|||||||xx:||||xxxxxx
gga-miR-34c-5p	PCDG2	ncbi_100857975	UCUUUGUUCCGUU------	x|||||||||||xxxxxxx
gga-miR-551-5p	PCDG2	ncbi_100857975	UAACGACGGAGA--------	x|||||||||:xxxxxxxxx
gga-miR-7	PCDG2	ncbi_100857975	AUGUAGGUCA----------	x:|||||||xxxxxxxxxxx
gga-miR-1708	S1PR2	ncbi_100857976	UACCCCACG-GGUGCUUCGUAGGC-	x|||||||:xxx|:||xxx||||xx
novel-chr12_26434_mature	GPR35	ncbi_100857983	ACCUAAAAGUUUCCCGUAU----	x|||||||:|:x||||||xxxxx
novel-chr3_10497_mature	GPR35	ncbi_100857983	UUUACGGGUAUG----------	x|||||||x||xxxxxxxxxxx
novel-chrw_37751_star	GPR35	ncbi_100857983	CUUCACGAGUGGUUCGGUGACAG-	x|||||||:x|||x|::xxx||xx
gga-miR-1467-3p	GPR35	ncbi_100857983	CGUUUCACGGUCGGGACGAACAA-	x:|||||||:xx:xx|||xx||xx
gga-miR-190a-5p	GPR35	ncbi_100857983	UACUAUACAUGUUGUU-------	x||||||||xx:|:|xxxxxxxx
gga-miR-20a-5p	GPR35	ncbi_100857983	GGGUGUGGU--AGU--ACCGUC-	x:|||||||xxx:|xx|||x|xx
gga-miR-302b-3p	GPR35	ncbi_100857983	ACACACGGUGUCUACU-----	x||||||||x||:||xxxxxx
gga-miR-365-3p	GPR35	ncbi_100857983	GAUGUCUUUACGGGUAUGGGUCUC	x|||||||xxx|:||x||:||||x
gga-miR-365b-5p	GPR35	ncbi_100857983	ACUUCCGUUAUUAGGCUCGGUGUAAAUUCA	x|||||||||xx|::||xxx|||xxx|||x
gga-miR-15a	TMM35	ncbi_100857984	ACCGUCACGGUGCCAGUGGUGGGCGG	x|||||||:xxx|xxx:|::xx:||x
gga-miR-34c-5p	TMM35	ncbi_100857984	UGUCGUCGUAGCGCAACGAAGU-	x:|||||||x|x:xx||x||:xx
novel-chr18_30912_mature	--	ncbi_100857986	GUUUGGUGAC---------	x:|||||||xxxxxxxxxx
gga-miR-20a-5p	FANCM	ncbi_100857997	CAUUUCACGUUAACUUUCUCGUCGGG-	x||||||||xx||xxx||x||||x:xx
novel-chr2_9740_mature	PYGO2	ncbi_100857999	GGUAACGUGUC-----------	x:||||||||xxxxxxxxxxxx
gga-let-7a-2-3p	PYGO2	ncbi_100857999	AGACAUGUUA-------------	x||||||||xxxxxxxxxxxxxx
gga-miR-32-5p	PYGO2	ncbi_100857999	ACGUUUCGGCCUCAGGUG--	x|||||||xx|xx|:||xxx
gga-miR-1712-5p	EOMES	ncbi_100858002	GUCGAGGUCGGGGUC--------	x:|||||||:|::|xxxxxxxxx
gga-let-7b	TTC31	ncbi_100858003	UGCUCCAUC-CUCGUCACCCCGU	x:|||||||xx:|:x|||x||:x
gga-miR-128-1-5p	SELH	ncbi_100858006	GCCAACCCCCGGCGGCC------	x|||||||xx|x|::|xxxxxxx
gga-miR-6556-3p	SELH	ncbi_100858006	ACGCCGCCAGGCACGGAGAGGC	x|||||||||||x||xx||||x
gga-miR-92-5p	SELH	ncbi_100858006	CCCCCGGCG--GCCCCAGGCC--	x|||||||:xx|xxx|||:|xxx
novel-chr2_8143_mature	TNIP1	ncbi_100858009	UCGGAGGAGGACCGGCGGGAGUGUGACCCAGU	x||||||||:xxx||xx||||x|x||xxx||x
gga-miR-15a	TNIP1	ncbi_100858009	GCCGGGGUCCGCACGUAGGUGGCA-	x|||:||||x|xxx:|x|:||x|xx
gga-miR-1712-5p	TNIP1	ncbi_100858009	CUCGUCGUGG-----------	x||||||||xxxxxxxxxxxx
gga-miR-1759-3p	TNIP1	ncbi_100858009	UCUUUGUUC-GUGU-----	x||||||||x||:xxxxxx
gga-miR-449c-5p	A2ML1	ncbi_100858010	CCCGUCAC-CGACCUC-CCUGACAC	x|||||||x|:xxx||xx|:||||x
gga-miR-6594-5p	EMIL1	ncbi_100858014	CCCCCCACGGCUAUUUAUUGCCC	x|||||||x||x|:|:|xx:||x
novel-chr12_26434_mature	PIGF	ncbi_100858021	CUCGACCCGUCCGUCAACGAAACGC	x:|:||||x|xx|||||||xx|||x
novel-chr5_18966_mature	PIGF	ncbi_100858021	UUGGUGUCGC-------------	x||||||||xxxxxxxxxxxxxx
novel-chr6_19095_star	PIGF	ncbi_100858021	CAGGGGCU-CCACACAUGAGUGA	x|||||||x||xxx|x:|xx:|x
gga-miR-128-1-5p	PIGF	ncbi_100858021	UUUACGGGA-------------	x|||||||xxxxxxxxxxxxxx
gga-miR-15a	PIGF	ncbi_100858021	UACUGAAGAAAAUCUCUUGGUCUC	x|||:|||||||:|x|xx:||||x
gga-miR-15b-3p	PIGF	ncbi_100858021	UACUAUACAAUUUU---------	x|||||||||x:|xxxxxxxxxx
gga-miR-15b-5p	PIGF	ncbi_100858021	AGGAGGGGGAGGGUC-----------	x|||||:|x|||||xxxxxxxxxxxx
gga-miR-15c-3p	PIGF	ncbi_100858021	CUUUGGUGUCGCACUAAGUCGGGGA	x|:||||:xx:|x|xxx|x|||:|x
gga-miR-1759-3p	PIGF	ncbi_100858021	UUCGUCGU--UGUAUCAAGAGUC	x|||||||xxx|||:|||:x||x
gga-miR-190a-5p	PIGF	ncbi_100858021	GUUAGUAAUAG-UGACAAGAUC	x|||||||||:x:|||x|:||x
gga-miR-29a-5p	PIGF	ncbi_100858021	UUCGUCGUUGUA---UCAAGA-	x|||||||x|||xxx:|||:xx
gga-miR-365-3p	PIGF	ncbi_100858021	UCCCCGGCGC-------------	x|||||||:xxxxxxxxxxxxxx
gga-miR-6642-5p	PIGF	ncbi_100858021	GGGACCAACCAGACUAAACGUCGACCCUU	x|||||||x||xxx|x|||x|xx|||||x
gga-miR-7467-3p	PIGF	ncbi_100858021	AGACUUUACCCUUAAAGUCCCUCC	x|||||||xx|||xxx:|x||||x
gga-miR-92-5p	PIGF	ncbi_100858021	AUUUCCGUUAAAAUACA---------	x:|||||||||||x||xxxxxxxxxx
novel-chr1_1668_mature	NPS	ncbi_100858023	CGUCGUGGUC--------------	x:|||||||xxxxxxxxxxxxxxx
novel-chr5_18966_mature	NPS	ncbi_100858023	AGUUUCACGAAU--UA-GUCCU--	x:||||||||||xx:|x||||xxx
novel-chrw_37751_star	NPS	ncbi_100858023	UUUGUAAGUAAAGGUA-UGUUUU	x||||||||||x|::|x:xx::x
gga-miR-181a-5p	NPS	ncbi_100858023	UUUGUAAGUAAAGGUA-UGUUUUG	x||||||||xxx|::|x:xx:|:x
gga-miR-181b-5p	NPS	ncbi_100858023	CUACACGGUGGGUCGG------	x:|||||||xxx:|:xxxxxxx
gga-miR-20a-5p	NPS	ncbi_100858023	AGACUUUAGUGUCUUCGGUCUUACCCUCU	x|||||||x|:x|||x|:|xx|xx||||x
gga-miR-29b-3p	NPS	ncbi_100858023	UCUUCCUGC---------	x|||||||xxxxxxxxxx
novel-chr18_30955_mature	L2GL1	ncbi_100858027	UACAUUUGUC----------	x||||||||xxxxxxxxxxx
novel-chr2_9660_mature	L2GL1	ncbi_100858027	GGUCGUCGUAGGGGACCCGACC	x:|||||||xx:xx|||x:||x
novel-chr26_35802_mature	L2GL1	ncbi_100858027	GGGUGUGGUCUACAU-GGCGUUU-	x:|||||||||x|||x|:|x:|xx
gga-miR-1467-3p	L2GL1	ncbi_100858027	AGGGGGGGCCCCUGGUUUUGGG	x||||||:||||:xxx::|||x
gga-miR-15a	L2GL1	ncbi_100858027	CGUCUACAA-UCUCUCCUC	x:|||||||xxx|||x||x
gga-miR-30e-5p	L2GL1	ncbi_100858027	CGGUCGUAGU-ACGGGGACGGG	x|||||||||x||xx::||::x
novel-chr2_9740_mature	SIM12	ncbi_100858028	CUGUAAGUACC-CCACCCGUUUG	x|||||||xx|xx||x||::|:x
novel-chr5_16509_star	SIM12	ncbi_100858028	AGACAUGUUU-------------	x||||||||xxxxxxxxxxxxxx
gga-let-7a-2-3p	SIM12	ncbi_100858028	UCCUGCCCCAGACCC-GCCUCCA	x||||||||x|||||x:xx|||x
gga-miR-181a-5p	SIM12	ncbi_100858028	AUGUUUCGUUCUCAAGAGUAA	x:|||||||xxx||||xx||x
gga-miR-128-1-5p	ENDOU	ncbi_100858035	ACCCCGGCACCG--GCGGGGUA-	x||||||||xx|xxx|:|:x|xx
novel-chr1_1668_mature	PCDG8	ncbi_100858040	UGUUGUGACGGAG----------	x:||:||||:||xxxxxxxxxxx
novel-chr1_5056_mature	PCDG8	ncbi_100858040	AGACUGAAGAAGUCGUGGUACCUGUCA	x||||:|||||:xxx:xx:||xx|||x
novel-chr12_26434_mature	PCDG8	ncbi_100858040	GCGAGAAG-AAGUGUAAGUCGAGU-	x|:|||||xx|x:||xxx||||:xx
novel-chr18_30912_mature	PCDG8	ncbi_100858040	UGUUGUUGUU-GUUGUUUGGGUGG	x||||||||:x|xx:|::|:xx|x
novel-chr18_30955_mature	PCDG8	ncbi_100858040	UGUUGUGACGGAGAUUCCUUUUUAUUC	x:||:|||||||xxx:|x||x:||:|x
novel-chr2_8143_mature	PCDG8	ncbi_100858040	UGUUGUGACGGAGAUUCCUUUUUAUU	x:|||||||:||xxx:|x||x:||:x
novel-chr2_9740_mature	PCDG8	ncbi_100858040	UACGUAUC-GUGUCGAUACUU	x|||||||x||||xxx:|||x
novel-chr3_10497_mature	PCDG8	ncbi_100858040	AAUAUGUUGUGAGUA---AAAGGU	x|:||||||x|||x|xxx|||||x
novel-chr5_17989_mature	PCDG8	ncbi_100858040	CGAUUGGUGGAUAAAGGAUGCGA-	x:||:||:|x|:|xxx|x||||xx
gga-let-7a-2-3p	PCDG8	ncbi_100858040	UGUGUCUUGUAAAAGUGAGC--	x:|||||||xx|xxx||||xxx
gga-miR-153-3p	PCDG8	ncbi_100858040	GUCGUUUUGUGCAGGGGUCUAA	x||||||:||:||xx:|||||x
gga-miR-200a-3p	PCDG8	ncbi_100858040	GUUUGUUCCGUU------	x||||||||||xxxxxxx
gga-miR-200b-3p	PCDG8	ncbi_100858040	UAGGUUGUAGUCACA-------	x||||:||||||||xxxxxxxx
gga-miR-21-3p	PCDG8	ncbi_100858040	UCUUGGUGA-AUUUCACUGUG	x||||||||x|:||xxx|||x
gga-miR-22-5p	PCDG8	ncbi_100858040	ACUUCCGUUGGAACAGGGUAGUCUCUG-	x||||||||::|xx|:xx|x|||x||xx
gga-miR-29a-5p	PCDG8	ncbi_100858040	AGGUUCUUUGAGGAGUUGACUGU	x:|||||||:xxx||||xx||:x
gga-miR-429-3p	PCDG8	ncbi_100858040	CACUUCCUGA---------	x||||||||xxxxxxxxxx
novel-chr26_35802_mature	YPEL4	ncbi_100858042	AGGAGGAGGGGGUAACCCACGAGGACCGGGG	x|||||||:||||x|xxx|x|||||xx:|:x
novel-chrw_37751_star	YPEL4	ncbi_100858042	CCACACGGUCCACGACAGAGGGAC	x||||||||xxx|x||||x||||x
gga-miR-1759-3p	YPEL4	ncbi_100858042	UGGGGGACCGUG-----	x||||||||x:xxxxxx
novel-chr1_3362_mature	B3GN4	ncbi_100858043	UCCCAGGGUUCACCCCGA--	x||||||||xx|||||:xxx
novel-chr18_30912_mature	B3GN4	ncbi_100858043	GGGUCGCGGU-CUAGAGUCGG--	x|||||||x:x|:|xx::|:xxx
novel-chr18_30955_mature	B3GN4	ncbi_100858043	AUGGUGUUGGA------------	x||||||:||xxxxxxxxxxxxx
novel-chr2_8143_mature	B3GN4	ncbi_100858043	CACCUCCACCGUGAAGUAAGUACA	x|||:||||||:xx|x|x|::||x
novel-chrw_37778_mature	B3GN4	ncbi_100858043	UGUUAUGAC-GAUCCCGACGUCAC	x:|||||||x||:|xxx|||x||x
novel-chrz_37856_mature	B3GN4	ncbi_100858043	UGACUAAGGUAUAAUCAUGUGUA-	x||||||:|xxx||:||:xx||xx
gga-miR-130b-3p	B3GN4	ncbi_100858043	GUUCGAUGGUCGGG---------	x|||||:||||::xxxxxxxxxx
gga-miR-19b-5p	B3GN4	ncbi_100858043	AUAAAAUGUC-AUAC-UGGGUCU	x:||||:|||xxx||x|:||||x
gga-miR-22-3p	B3GN4	ncbi_100858043	GGUCACGUUCAGUCGGACAUUAUUGG-	x||||||||xx:|xxx||x||xx:|xx
gga-miR-29a-5p	B3GN4	ncbi_100858043	GCGGUCUAGAGUCGGAG--	x|||||||:|xx|:||xxx
gga-miR-429-3p	B3GN4	ncbi_100858043	UCCCAGGGUUCACCCCGA--	x||||||||xx|||||:xxx
gga-miR-6594-5p	B3GN4	ncbi_100858043	AUUUGUUUCUUAAGGAGGA	x||||||:|x|||::||:x
gga-miR-7467-3p	B3GN4	ncbi_100858043	UGGGUUGUAGUGUUUU------	x:|||:|||||xx:|xxxxxxx
gga-miR-7467-5p	B3GN4	ncbi_100858043	GUUUGGUGACUGGCUUUA---	x:|||||||xx|:||||xxxx
novel-NT_469896_45527_mature	B3GN4	ncbi_100858043	UCUUGAGGA-C-GGUUUGGU	x||||||||x|xxx::|:|x
novel-chr12_26434_mature	K121L	ncbi_100858050	UUCGUCGUGUAAAAUCGU----	x||||||||||xx|:|:xxxxx
novel-chr18_30912_mature	K121L	ncbi_100858050	UUCGUCGUGUAAAAUCGUCUCAU	x||||||||||xx|:|:xxx||x
novel-chr3_10497_mature	K121L	ncbi_100858050	UUAUGUCUUUGGUA-------	x:|||||||x:||xxxxxxxx
gga-miR-15a	K121L	ncbi_100858050	ACUUGGUGA-ACC------	x||||||||x||xxxxxxx
gga-miR-15b-5p	K121L	ncbi_100858050	AUUCCGUUAUAAAGUGUGUA----	x||||||||x|||x|x|||xxxxx
novel-chr19_31610_mature	HSDL2	ncbi_100858057	AUCAAGAAGAGAUUGUUUGAU--	x||||||||xx|::|||:||xxx
gga-miR-22-5p	HSDL2	ncbi_100858057	AGUUCUUCCU-------	x||||||||xxxxxxxx
gga-miR-130b-3p	SNPH	ncbi_100858058	GGGGGGGGGGGGGAGG-GAGGGGGU	x||:||:|:|||x|||x||||xx|x
gga-miR-1759-3p	SNPH	ncbi_100858058	AUCACGUUUCGUUUACUUACUUGCC	x|||||||xx:|x|||||x|::||x
gga-miR-128-1-5p	CLCF1	ncbi_100858060	CCCGCCGCCCACCCUGUCGUGC-	x||||||||xxx|x:||||x|xx
gga-miR-193a-3p	CLCF1	ncbi_100858060	GUGACCGGC-------------	x|||||||xxxxxxxxxxxxxx
gga-miR-6556-3p	CLCF1	ncbi_100858060	ACCCCGGC-UCGCGGCCAGGGAAUUCC	x|||||||xxx|x|:|x||:xxx:||x
gga-miR-34c-5p	PLIB	ncbi_100858066	ACCGUCACGUCGUCUCG-CUC---	x|||||||:||:xx|||x||xxxx
novel-chr2_8143_mature	KCNA6	ncbi_100858067	CCCUUCUG-UCGA---------	x|||||||x||:xxxxxxxxxx
novel-chr3_10497_mature	KCNA6	ncbi_100858067	GUUUUAGUUAUAUACGUAA------	x:|||||||xxx:||x:|xxxxxxx
novel-chr5_18966_mature	KCNA6	ncbi_100858067	CCGAUACGA--------------	x|||||||xxxxxxxxxxxxxxx
gga-miR-15a	KCNA6	ncbi_100858067	CAACGUGAGUAUUUUGG------	x|||||:|||xx:|:|xxxxxxx
gga-miR-15b-5p	KCNA6	ncbi_100858067	GAUCGUCGUA-------------	x||||||||xxxxxxxxxxxxxx
gga-miR-1702	KCNA6	ncbi_100858067	GAUCGUCGUA------------	x||||||||xxxxxxxxxxxxx
gga-miR-31-3p	KCNA6	ncbi_100858067	CUGACUUUAUUCUAGUUUUG-UGUCUU	x|||||||||xxx|x:||||xxx:||x
gga-miR-551-5p	KCNA6	ncbi_100858067	GGUGUCUUGAGUG-------	x:||||||||||xxxxxxxx
gga-miR-7	KCNA6	ncbi_100858067	AUUUUGUUCUCCUAGGAGAC	x:|||||||:xxx|::|||x
novel-chr2_8143_mature	KRFB	ncbi_100858069	UUCGUGGUC--------------	x|||||||xxxxxxxxxxxxxxx
gga-miR-130b-3p	KRFB	ncbi_100858069	AGUCACGUUC-------------	x||||||||xxxxxxxxxxxxxx
gga-miR-29b-3p	KRFB	ncbi_100858069	CCUUUGUUCCAGUC------	x|||||||||x||xxxxxxx
novel-chr18_30955_mature	CHRC1	ncbi_100858071	GUUUUGGUUUUGUCUUGUG-----	x:|||:|||::xx|xx:|xxxxxx
novel-chr2_6629_mature	CHRC1	ncbi_100858071	GAUUACGGGACGGUG----------	x||||||||xx|:|xxxxxxxxxxx
novel-chr3_10497_mature	CHRC1	ncbi_100858071	CUCGACGGACA-UUCCUUAACAU	x|||||||x||x:|x|||x|||x
novel-chrw_37751_star	CHRC1	ncbi_100858071	CUACACGGUC-----------	x:|||||||xxxxxxxxxxxx
gga-miR-22-3p	CHRC1	ncbi_100858071	GCAUGUCUUGA--CUGAUGUCUC	x||||||||||xxx|||x||||x
gga-miR-365-3p	CHRC1	ncbi_100858071	AUGUAGGUCGUAGACCUAUGAGUCA	x:|||||||x||:|xxx|x|x|||x
gga-miR-551-5p	CHRC1	ncbi_100858071	UAGGUCGUAGACCUAUGAGUCAGU	x|||||||||x|xxx|:|:x||:x
novel-chr1_1631_star	RN150	ncbi_100858072	AGGUCGCG-AACC-UGAGUAA--	x|||||||xx|||xxx|x:|xxx
novel-chr1_1668_mature	RN150	ncbi_100858072	ACCGUUCU-CA-CUGACUCGACG	x|||||||x||x|:|xx|||||x
novel-chr1_5056_mature	RN150	ncbi_100858072	CUUCACGAAG--ACAACCUAGUCAG-	x|||||||||xx||||xxx|:|||xx
novel-chr18_30955_mature	RN150	ncbi_100858072	UUCGUGGUGAA-AGUAGA-----	x|||||||:||xxx|||xxxxxx
novel-chr2_6629_mature	RN150	ncbi_100858072	AUGAGGUCACGGACUGAUGG---	x:|||||||x|:|x|||||xxxx
novel-chr2_8740_star	RN150	ncbi_100858072	CUUGUGGUGGUCCGA-GCCAGAA	x|||:||||x:||||xx||x||x
novel-chr3_10497_mature	RN150	ncbi_100858072	GUUUAGUAAGAAUAAAUCUACGAAAC	x:|||||||xxx||||:xx||||||x
gga-miR-15b-3p	RN150	ncbi_100858072	UCGUGUCUUGAGU---ACGUCA	x|:||||||||||xxx|x|||x
gga-miR-1666	RN150	ncbi_100858072	GUAAUUGAAUUAAGGAGACCG-	x||||||||x|||:|xxx||xx
gga-miR-1712-5p	RN150	ncbi_100858072	AGUAGGUC-AGGUUGGUA-	x|||||||x|::xx|||xx
gga-miR-29b-3p	RN150	ncbi_100858072	UGGUCGUAGACAUGAAAGGUGA	x||||||||x||:x|||:xx:x
gga-miR-302b-3p	RN150	ncbi_100858072	CGUUCUUUG-GGUUUG----	x|||||||:x:|||:xxxxx
gga-miR-31-5p	RN150	ncbi_100858072	AAUUUCUUGUUUGAC----	x|:|||:||||:||xxxxx
gga-miR-7467-5p	RN150	ncbi_100858072	GGGGAAGUGGUAAUCGACUUCA-	x:||||||:x|xx||x|||||xx
gga-let-7b	UB2L3	ncbi_100858073	CACUCCAUCCUCGAAAUACAUG--	x||||||||x||xx||:|||:xxx
novel-chrw_37751_star	STOX1	ncbi_100858074	GACACGGU--CGGGAGU---	x|||||||xx|x:x||xxxx
gga-miR-34c-5p	LIRA6	ncbi_100858083	CCCGUCACCCCCUUC-ACC----	x|||||||xx|xx||x||xxxxx
novel-chr1_1668_mature	BCLF1	ncbi_100858086	UUUAUGACAUCUGACUGAGGAUGUGA-	x||||||||xxx|||:x|xx|:|x|xx
novel-chr1_435_star	BCLF1	ncbi_100858086	GAUCGUGGUCACCAAACCUUCGUC-CAAA	x||||||||x|xxx|||x||x|||x|||x
novel-chr3_10497_mature	BCLF1	ncbi_100858086	UUUAUGAUGGA-GAUUAGUACC-	x||||||:|||xx||||x|||xx
novel-chrz_37856_mature	BCLF1	ncbi_100858086	CCAAAACGUUUU-----------	x||||||||::xxxxxxxxxxxx
gga-miR-1559-3p	BCLF1	ncbi_100858086	AUGUAAGUAA--ACUGUUGUUUU	x|||||||||xx||x|xx:xx:x
gga-miR-181a-5p	BCLF1	ncbi_100858086	AUGUAAGUA--------------	x|||||||xxxxxxxxxxxxxxx
gga-miR-181b-5p	BCLF1	ncbi_100858086	CUUAAUGUG---ACGUAUAUUGUU	x|:|||||:xxx|||||xx|:||x
gga-miR-19b-5p	BCLF1	ncbi_100858086	ACGGUCUAGUGAAUGGACUU	x|||||||:xxx|::||||x
gga-miR-200b-3p	BCLF1	ncbi_100858086	UGUGUCUUCAUCGUU--AGUCG	x:||||||x|xx|||xx||||x
gga-miR-29b-3p	BCLF1	ncbi_100858086	AUUUACACUAAGACAC--	x||||||||||:x||xxx
gga-miR-429-3p	BCLF1	ncbi_100858086	GACUUCCUGUUUA------	x||||||||||:xxxxxxx
gga-miR-128-1-5p	MESP1	ncbi_100858087	UGCCCUCGCACGACGC-CGGCACCG	x:|||:|:|x||x|:|x|::||||x
gga-miR-1708	MESP1	ncbi_100858087	CGUUUCACG-UCGCCACGUGUCGUCG	x:|||||||xxx:x|||||x:|:||x
gga-miR-20a-5p	MESP1	ncbi_100858087	CCCCCACACCCGCGACACUGGGU	x||||||||x|xxx||xxx||:x
gga-miR-6594-5p	MESP1	ncbi_100858087	UGCCCCGGC-CCGUGUCG--CUCC	x||||||||xxx|||x|:xx|||x
gga-miR-15a	CRSPL	ncbi_100858089	CCCCCACAGGUUUUUCUCGGGGGU	x|||||||xx::||x||x:||::x
gga-miR-15b-5p	CRSPL	ncbi_100858089	UUCGUCGUGUCCCUCCCGACCCGA	x|||||||||xxx|x||:|xx||x
gga-miR-1708	CRSPL	ncbi_100858089	UUCGUCGUGUCCCUCCCGAC--	x|||||||||xxx|x||:|xxx
gga-miR-184-3p	MIC13	ncbi_100858091	CUCGACGGG-------------	x|||||||xxxxxxxxxxxxxx
gga-miR-22-3p	MIC13	ncbi_100858091	UCCUGCCUGUCUUCAC--GUCUCGA	x|||||||xx|||x||xxx||:|:x
novel-chr1_1631_star	S6A18	ncbi_100858092	ACAACUAGGAA--------	x|||||||||xxxxxxxxx
gga-miR-155	S6A18	ncbi_100858092	GGGGAAGUAC-------------	x||||||||xxxxxxxxxxxxxx
gga-miR-205b	S6A18	ncbi_100858092	CAUUACGAA-------------	x|||||||xxxxxxxxxxxxxx
novel-NT_456292_40602_star	S6A18	ncbi_100858092	GGGGAAGUA-CUCGA-----	x:|||||||xx||:xxxxxx
novel-chr12_26434_mature	PRP39	ncbi_100858094	UUUGUUGUCUUUCCAUAUGACU-	x||||||||xxx||||x:|||xx
novel-chr2_6629_mature	PRP39	ncbi_100858094	ACGGGGUUCACGGUGAAGGUAAGUUCGU	x||:|||:xxx::|xxx|:|xx||:||x
novel-chr2_9660_mature	PRP39	ncbi_100858094	CUCGUCGU-CCUUUCACAAGA-	x|||||||xxx||xxx|||:xx
gga-miR-15a	PRP39	ncbi_100858094	UGUCUACAACUUU-GACC	x:|||||||x|||xx||x
gga-miR-1712-5p	PRP39	ncbi_100858094	UUGUAGGUCG----------	x:|||||||xxxxxxxxxxx
gga-miR-21-3p	PRP39	ncbi_100858094	UCUUCCGUUCGGUUCCCU-UCCUG-	x||||||||x::xx|xx|x||||xx
novel-chr18_30912_mature	TMM74	ncbi_100858101	AUUCGAGAGGGUUCCACUGA---	x:||:|:|||||:|x|||:xxxx
novel-chr18_30955_mature	TMM74	ncbi_100858101	CUUCCCUGGAAAUUUCCGGUAGAUC	x:||||||:||x|::|||xxx||:x
gga-let-7b	TMM74	ncbi_100858101	CUCGUCACGCCAAGAGGUCGAGAGACGU	x:||||||:xxx|:xxx||||xx:|||x
gga-miR-1702	TMM74	ncbi_100858101	UGUAACGUGUAGUA--------	x:|||||||||:|xxxxxxxxx
gga-miR-1759-3p	TMM74	ncbi_100858101	ACCGUUUUCUGUCGAUCGUUAGUCGGA	x|||||:|xx:x|:|:|||xx:|||:x
gga-miR-193b-5p	TMM74	ncbi_100858101	UGUCCCGAAGGGUAGACCCC--ACUACUU	x|:|||:||:xx:xxx||||xxx|||||x
gga-miR-31-5p	TMM74	ncbi_100858101	AGGAGGAGU----------------	x|||||||xxxxxxxxxxxxxxxxx
gga-miR-32-5p	TMM74	ncbi_100858101	GAACGUAGGAAUUUCGUA-----	x||||||:|xx|:|||:xxxxxx
gga-miR-34c-5p	TMM74	ncbi_100858101	CUUCCGUC--UCGUCACGCCAAG	x:|||:||xx:|:x|||:||||x
gga-miR-365-2-5p	TMM74	ncbi_100858101	UGGGUCGUA-UCGUAGGAACC-	x:|||||||x||::x::|||xx
gga-miR-6575-3p	TMM74	ncbi_100858101	AUUGGUGGUGAUUA-----	x||||||:x||:|xxxxxx
gga-miR-128-1-5p	BTBDJ	ncbi_100858105	CCCCCCACCCUACUCUACAUG	x||||||||x:||||x|||:x
gga-miR-34c-5p	BTBDJ	ncbi_100858105	GUCCGUCACGACCUGCACCCCGGCCCGCGA	x||||||||:xxx|x||xxx||:|xx:||x
gga-miR-6594-5p	BTBDJ	ncbi_100858105	ACCCCGGC-CCGCGACGGAGUA-	x|||||||xxx|x|||:||x|xx
gga-miR-6594-5p	KCNN3	ncbi_100858107	CCCAACCCC--------------	x|||||||xxxxxxxxxxxxxxx
gga-miR-92-5p	KCNN3	ncbi_100858107	CCCCCCACC-C-CUCUUCCCCC	x||||||||x|x|||xx|x||x
gga-miR-21-3p	PAF1	ncbi_100858108	CCCCCCACUCCGUGUCGGGGG-	x|||||||:x|::x||::x:xx
gga-miR-6594-5p	PAF1	ncbi_100858108	UUUGUUGUU-GUUUUUUGGGGGG	x|||||||:x|:xx|::|:x:|x
novel-chr26_35802_mature	ZN710	ncbi_100858113	UUGCCCGGGGU-CGCCCUUGC	x:||||:||||xx:|||x:|x
gga-miR-103-1-5p	ZN710	ncbi_100858113	CCCAACCCGACUUCCUCGACGUAGAUGU	x|||||||xxx|xxx||:||||xx|:|x
gga-miR-15a	ZN710	ncbi_100858113	GGUGGUGUCC--------------	x||||||||xxxxxxxxxxxxxxx
gga-miR-1712-5p	ZN710	ncbi_100858113	CCCCCCACCGUCC-CGUCGCCC	x|||||||||:x|x|:x|:||x
gga-miR-6594-5p	ZN710	ncbi_100858113	CCCGGGGUCGCCCUUGC------	x|||:||||:xxx|||xxxxxxx
gga-miR-7467-3p	ZN710	ncbi_100858113	GGUCGUCGUC------------	x:|||||||xxxxxxxxxxxxx
gga-miR-92-5p	ZN710	ncbi_100858113	CGCCGGAGGGGAACCGAGACCGACGGAC-	x||||:||:xx||xx|xx|x|||||||xx
novel-NT_463474_43731_mature	ZN710	ncbi_100858113	UGGGGGGACGUCGCCGUGA	x||||||||x:|x||x||x
novel-chr1_5056_mature	MEGF9	ncbi_100858115	GUCAACCCUCGUUCAUGUUCCGGG	x:|||||||x||:x|:|||x||:x
novel-chr19_31610_mature	MEGF9	ncbi_100858115	UUCCUCUGACACG-UUUGAAAGACGGU	x:|||||||x|||xx:|:xxx|x||:x
novel-chr3_10497_mature	MEGF9	ncbi_100858115	AUUUAGUUCUUUGUUCGA------	x||||||||::xxx:|:xxxxxxx
gga-let-7a-2-3p	MEGF9	ncbi_100858115	AGGGAAGUA-GGUCUGCGUGUUUGGGG	x||||||||x|||xx||xxx:||:|:x
gga-miR-101-2-5p	MEGF9	ncbi_100858115	UUUGUGACA--UGUUA------	x||||||||xx:xx|xxxxxxx
gga-miR-130b-3p	MEGF9	ncbi_100858115	AUUGACCGGGUC-----------	x||||||||:|xxxxxxxxxxxx
gga-miR-1467-3p	MEGF9	ncbi_100858115	CGUCGUCGUCGAAAAG-GUGUAAGGA	x:|||||||x|xxx||x::xx||x|x
gga-miR-15a	MEGF9	ncbi_100858115	CGUCGUCGUC------------	x:|||||||xxxxxxxxxxxxx
gga-miR-15b-5p	MEGF9	ncbi_100858115	AGGUGUGGUUUCA-AGACCG---	x:|||||||:|||xx||||xxxx
gga-miR-193a-3p	MEGF9	ncbi_100858115	UUCACGUUCGCAUAGCGUUUUACUCGUG	x|||||||xxx||xxx::|||x|:||:x
gga-miR-200a-3p	MEGF9	ncbi_100858115	AGGUCGAUGGUGUGGUAGGGUGGUGACGGA	x:|||:||:||||xx:|xxx:|::x|||:x
gga-miR-205b	MEGF9	ncbi_100858115	UGCGUGUUUGGGGUGUCUGGU---	x:|:||||x||:|x:||x|:xxxx
gga-miR-551-5p	MEGF9	ncbi_100858115	AAUGUCUUGAUGUCCGGGA--	x|||||||||x||xx|:|xxx
gga-miR-6696-3p	MEGF9	ncbi_100858115	AGUUCUUUGUUCGA---	x||||||:xx|||xxxx
gga-miR-92-5p	MEGF9	ncbi_100858115	UAGUUCUUU---GUUCG----	x||||||||xxx||||xxxxx
novel-chr12_26434_mature	TR150	ncbi_100858121	GGUCUCUGGUGUGUGUUUU	x:|||||:|x|||xx::|x
novel-chr19_31610_mature	TR150	ncbi_100858121	UCCUUCUGAUUAGU---ACAGG	x|||||||||:|x|xxx|||:x
novel-chr19_31740_mature	TR150	ncbi_100858121	CACCCCCACUCCACUUAUUUUAUCU	x||||||||:x||||:|xxx:|:|x
novel-chr2_9660_mature	TR150	ncbi_100858121	UCUCGAAAGGACACGACUU----	x|||:|||||xxx|||||xxxxx
novel-chr2_9740_mature	TR150	ncbi_100858121	CUCUUAGAACGUCCACCGA------	x||:||:||x:|||x|||xxxxxxx
novel-chr3_10497_mature	TR150	ncbi_100858121	UAUUACGGGGU------------	x|||||||||xxxxxxxxxxxxx
novel-chr4_14648_mature	TR150	ncbi_100858121	UUCGUGGUAACACCUGAGGUCU---	x|||||||||xxx||xx:|||xxxx
novel-chrz_37856_mature	TR150	ncbi_100858121	CACUGAGGAAUAAACGAAACCCAACCGAGUCA	x|||:|:||xxx||xxx|xx|||xx|:||||x
gga-miR-101-2-5p	TR150	ncbi_100858121	ACAGGGAGACGAAUGUUCAGAAGA	x||:|:||x|:xx:||||x|||:x
gga-miR-15a	TR150	ncbi_100858121	AACUAUAUAUGAAUAGCUGUAUCUGAAUCCAU	x||||||:|xx|xxx:||:|||xxx||||||x
gga-miR-15b-5p	TR150	ncbi_100858121	AGUCGUCGU--CGUACUUCUCGA	x:|||||||xxx||||:xxx||x
gga-miR-190a-5p	TR150	ncbi_100858121	AGUCGUCGUCGUACUUCUCGAACAG	x:|||||||x|||x||x:|:||||x
gga-miR-22-5p	TR150	ncbi_100858121	AAGUUAAUACUUGUCGAAACA----	x|||:||||xx||||:xx||xxxxx
gga-miR-29a-5p	TR150	ncbi_100858121	CCGGUCUAUACACGUCUU	x|||||||x|||x|x||x
gga-miR-29b-3p	TR150	ncbi_100858121	UUUGGGUGGAUAC------	x:|||:||||||xxxxxxx
gga-miR-365-3p	TR150	ncbi_100858121	AAUGUCUU-UGUUAUUAGUCUA	x|||||||xx|||xxx|||||x
gga-miR-365b-5p	TR150	ncbi_100858121	CCGUUUCGAUAUUUGUCC-	x|||||||x||:xx|||xx
gga-miR-6575-3p	TR150	ncbi_100858121	AAUCUACGAA---CUAUUU	x||||||:||xxx|||:|x
gga-miR-6594-5p	TR150	ncbi_100858121	UUUGGCAUUUUUUCAA-GACGU---	x:||:|||:|xxx|||x|||:xxxx
gga-miR-7	TR150	ncbi_100858121	GUGUUUUUUCGAUUUCGUUG-	x||||:||:||xxx|||||xx
novel-NT_468259_45219_star	TR150	ncbi_100858121	AUUUCGUUG---ACUUUGUCCUUG	x||:||||:xxx|||||||||||x
novel-chr5_16509_star	KCNH2	ncbi_100858122	ACGCCGCCGUG-UCGCCCUGGGGGG	x|||||||:x|x|||xxx:|:|||x
gga-miR-6556-3p	KCNH2	ncbi_100858122	GUCUGCCCCGUCUCCC-GGCGUCG-	x:||||||||xxx|||x:|x|||xx
novel-chr1_435_star	LHPL3	ncbi_100858127	CAUCUCUA-GU--CCCUC	x|||||||x||xx||||x
novel-chr6_19095_star	LHPL3	ncbi_100858127	CUGGUGUCU--------------	x|||||||xxxxxxxxxxxxxxx
gga-miR-15b-3p	LHPL3	ncbi_100858127	UCUUUAGUUUACGAAAAUA-----	x||||||||:x|:xxx||xxxxxx
gga-miR-15b-5p	LHPL3	ncbi_100858127	UCUGUCAC-UACG-UUGUCCGUCAC	x|:|||||x:||:x|:|x|||x||x
gga-miR-1759-3p	LHPL3	ncbi_100858127	CACUAAAGACAGUGUCGUUUUCA	x||||||||x|::xx|:xxx||x
gga-miR-181a-5p	LHPL3	ncbi_100858127	GUCGACGGU-GACGAACCUGACU	x||||||||x:||xxx|x||||x
gga-miR-181b-5p	LHPL3	ncbi_100858127	CCGAGACGUUGGGCAUACCGUGUGUCGA	x|:|:||||:xxx||xxx|||:x||||x
gga-miR-19b-5p	LHPL3	ncbi_100858127	CUGUAGGUAGAUGUAGUCACA-	x||||:|||:xx::||:|||xx
gga-miR-22-3p	LHPL3	ncbi_100858127	CUGUAGGUAGAUGUAGUCACA--	x||||:||x|xx::||:|||xxx
gga-miR-29a-5p	LHPL3	ncbi_100858127	UUGGAGGAGC----------------	x:|||||||xxxxxxxxxxxxxxxxx
gga-miR-449c-5p	LHPL3	ncbi_100858127	UGUUGUCGUUGGGUUAAUCGUCUCGA	x:|:|||||xx:||xx|:|:xxx||x
gga-miR-551-5p	LHPL3	ncbi_100858127	AUUAGUAAUUUUUAGCCGAAAUU	x||||||||xxx:x|x||||||x
gga-miR-7467-3p	LHPL3	ncbi_100858127	UCGGACUAACCGUUA--UUACCCC	x|||||:||x|:|x|xx:|||||x
novel-NT_468259_45219_star	LHPL3	ncbi_100858127	GGUUUACACUGAAA-----	x|||||||||:||xxxxxx
novel-chr18_30912_mature	CK016	ncbi_100858131	UUUCCCUGAAG-AAUUGGA-----	x:||||||||:xxx::x|xxxxxx
novel-chr2_8143_mature	CK016	ncbi_100858131	AUUUUGUUCCAUAGAGUGC	x:||||||||x||:|:x|x
gga-miR-365-2-5p	CK016	ncbi_100858131	CUUUGGUGAUAUUG-----	x:|||||||x|:|xxxxxx
novel-chr2_7692_mature	PCDB4	ncbi_100858139	AUUUGUUCGGUGCUUAGAU	x|||||||x||:xxx|||x
novel-chr2_8143_mature	PCDB4	ncbi_100858139	CAACGACGUCAUGAAA-----	x|||||||xx|x|||xxxxxx
novel-chr26_35802_mature	SYCN	ncbi_100858140	AGCUGGGUGCAACUGAUGAGGGUCG	x|||||||xxx|xx:|:x|::|||x
gga-miR-1702	SYCN	ncbi_100858140	UGUUACGGGGU------------	x:||||||||xxxxxxxxxxxxx
gga-miR-215-5p	SYCN	ncbi_100858140	AACUGGGUGC--AACUGACUA	x|||||:|:|xx|||||x||x
gga-miR-365-3p	SYCN	ncbi_100858140	CGACGUGAGUGAACGCACCUGGG-	x:||||:|||xxx|||xxx:|:xx
gga-miR-551-3p	SYCN	ncbi_100858140	CGGGGGACCUCUAAUGU	x||||||||:|:xx||x
gga-miR-187-3p	NDK7	ncbi_100858145	ACAACUAGAACA-------	x|||||||x||xxxxxxxx
gga-miR-20a-5p	NDK7	ncbi_100858145	GAUUUCACGUUUUGAGAU--ACAA-	x||||||||xxx|:xx|:xxx||xx
novel-NT_456292_40602_star	NDK7	ncbi_100858145	UAGCAUAGA-CAAAAGAUGA---	x||||:|||x||xxx:|:|xxxx
gga-miR-92-5p	SNAPN	ncbi_100858163	GCCAACCC-A--CGACGUCACC-	x|||||||x|xx|:||||x||xx
gga-miR-128-1-5p	CQ053	ncbi_100858166	CUCGUCGUG-GCUCGCGAGGGUC	x||||||||xxx|xx|:|:x||x
gga-miR-15a	CQ053	ncbi_100858166	CUCGUCGUGGCUCGCGAGGG-	x||||||||xx|x:|x|::xx
gga-miR-15b-5p	CQ053	ncbi_100858166	CCCCCGGCGUCCCGA-GGAGUCG	x|||||||:|xxx||x:||x||x
novel-chr1_1668_mature	TARM1	ncbi_100858168	UGCACAGACCUCUAUAGGUCU-	x|||||||x|x|xxx|x|||xx
gga-miR-187-3p	TARM1	ncbi_100858168	UCUUCCUGA---------	x|||||||xxxxxxxxxx
novel-chr1_1668_mature	XKR4	ncbi_100858171	GUUUAGUUGGGCUCGUUUCGAACUGU-	x|||||||xxx|x|xx::|:xx|||xx
novel-chr1_435_star	XKR4	ncbi_100858171	AUCCUAAAGACAACUGUC-----	x|||||||:|xxx|:||xxxxxx
novel-chr18_30912_mature	XKR4	ncbi_100858171	GUGAUGCG--UG-GUAACAU---	x:|||:||xx||x:|||||xxxx
novel-chr18_30955_mature	XKR4	ncbi_100858171	CAUUCACGA-CCU-CGG-UUCGACA	x||||||||xxx|x|::xx||:||x
novel-chr19_31610_mature	XKR4	ncbi_100858171	UAUUGUGGU-UAU--AAGUCACU-	x||:|||||xx|:xxx||||||xx
novel-chr2_8143_mature	XKR4	ncbi_100858171	CUAAGGAGUC-CUGUUACGAAU-	x:|||:||||x|:|||x||||xx
novel-chr26_35802_mature	XKR4	ncbi_100858171	UUUGUGGCAAGAUCGUGUUCUUCGU	x|||||:||x||:|:|xxx||x|:x
novel-chr3_10497_mature	XKR4	ncbi_100858171	CCCCUAGAACCGUCCGCAUCUGU-	x|||:|:||||x:||||x|||:xx
novel-chr5_18966_mature	XKR4	ncbi_100858171	CUUAUACAACC--GAAAAUCCAU	x:|||||||x|xxx|x||||||x
novel-chr8_21827_mature	XKR4	ncbi_100858171	AUGUAGGUCGGGGACGAGGUAACCCG	x||||:||x::x|||:xx|xx||||x
gga-miR-128-1-5p	XKR4	ncbi_100858171	AUGUAGGUCGGGGACGAGGUAACCCGA	x||||:||xx|x|||x||x:|xxx|:x
gga-miR-130b-3p	XKR4	ncbi_100858171	GGGAGGGG-GGGUGGUUUGUGUUGGU	x|||||:|x||||:|xxx|x|xx:|x
gga-miR-153-3p	XKR4	ncbi_100858171	GUGAGGUUAAGGGUGGUGCGUGUCCU	x:|||||:x||::|xx||x:|||||x
gga-miR-15a	XKR4	ncbi_100858171	GUGACGUGAUUGUCUGGUCCGACU	x|:||||:|xx||||x|:x||||x
gga-miR-15b-5p	XKR4	ncbi_100858171	GGUCUGGUAUUGGAAAACGUUGGAC-	x||||||||xx:||xxx||x:|||xx
gga-miR-15c-3p	XKR4	ncbi_100858171	UAUCGUCGUCAAAGGGAAAGACGG	x||||||||xxx||x:xx|:|||x
gga-miR-1702	XKR4	ncbi_100858171	GAUCGUCGUGA-----------	x|||||||||xxxxxxxxxxxx
gga-miR-1712-5p	XKR4	ncbi_100858171	UGACGUGUC-GUAUUGGAACUU	x:||||:||x||x||xxx|||x
gga-miR-1759-3p	XKR4	ncbi_100858171	CUCACGUUG--GAUGUCCAUCU	x|||||||:xx:xxx|||xx|x
gga-miR-181a-5p	XKR4	ncbi_100858171	CCCCCGGCGAAAACUCGAACAGACUCG	x|||||||xx|xxx|x|x||||||||x
gga-miR-181b-5p	XKR4	ncbi_100858171	AGUUUACUAUUAGUA-------	x||||||||:||:|xxxxxxxx
gga-miR-190a-5p	XKR4	ncbi_100858171	GGACUUUAUAGACUUA--------	x||||||||xx||||xxxxxxxxx
gga-miR-193b-5p	XKR4	ncbi_100858171	GGUGUCUUUUGUUUGU----	x:||||||xx|||||xxxxx
gga-miR-200a-3p	XKR4	ncbi_100858171	CGGGGGGACAACCA----	x||||||||xx||xxxxx
gga-miR-22-5p	XKR4	ncbi_100858171	CCUUUGUUCA---------	x||||||||xxxxxxxxxx
gga-miR-29b-3p	XKR4	ncbi_100858171	GUGUUCUUC-GUA-----	x||||||||x||xxxxxx
gga-miR-302d	XKR4	ncbi_100858171	UGGUCGUA-CCGGUAGAGU--	x|||||||xx|:x||:|:xxx
gga-miR-31-3p	XKR4	ncbi_100858171	GUUGGUGACCGAGACGGUUUGUUC	x|||||||xx||xx|xx||||||x
gga-miR-365b-5p	XKR4	ncbi_100858171	UGUUUACACUAAGUGAG--	x|||||||||||:|x|xxx
gga-miR-551-5p	XKR4	ncbi_100858171	UCUUCCUGUGACCGUCGUGGA	x||||||||xxx||xxx|::x
gga-miR-365-3p	CD8A	ncbi_100858172	GACCUUCUGAAGUCUUCACUC-------	x|||||||||xx|xxx||||xxxxxxxx
gga-miR-7	CD8A	ncbi_100858172	AAUUAUGGGGGC-----------	x||||:||||:xxxxxxxxxxxx
novel-chr1_3362_mature	IFNA1	ncbi_100858177	CUCCUCUGAC--------------	x:|||||||xxxxxxxxxxxxxxx
novel-chr18_30955_mature	IFNA1	ncbi_100858177	UCUCAAAAG-CCUCGAC-ACAC-	x||||||||xxx:||||x|||xx
novel-chr26_35802_mature	IFNA1	ncbi_100858177	UCCGUCGCGGCGGACACAACCUUCGACAA	x|||||:||x|:xx||xxx|xx:|||||x
gga-miR-1712-5p	IFNA1	ncbi_100858177	CAUUACGGGA-------------	x||||||||xxxxxxxxxxxxxx
gga-miR-1759-3p	IFNA1	ncbi_100858177	GCCGUUCU-UAUUCGC------	x|||||||x:|x:||xxxxxxx
gga-miR-184-3p	IFNA1	ncbi_100858177	CUUCACGA-GGU-CGGGAGACCAACA	x|||||||x|||x|:::|xxx||||x
gga-miR-302b-3p	IFNA1	ncbi_100858177	CUUCACGA-GGU-CGGGAGACCAA-	x|||||||x|||x|:::|xxx||xx
gga-miR-302d	IFNA1	ncbi_100858177	UCCUGCCUCUC-----------	x|||||||||xxxxxxxxxxxx
gga-miR-31-5p	IFNA1	ncbi_100858177	GUGGAGGGGAGU--------------	x:|||||:|||xxxxxxxxxxxxxxx
gga-miR-365-3p	IFNA1	ncbi_100858177	ACGAGGUCGGGAG---------	x|||||||:|:|xxxxxxxxxx
gga-miR-449c-5p	IFNA1	ncbi_100858177	AGGGGGAC-GGUCCUGA	x|||||||xxx:||||x
gga-miR-6575-3p	IFNA1	ncbi_100858177	UGGUCGUA---ACAAAAAGAGG	x|||||||xxx||x||||x|:x
gga-miR-6696-3p	IFNA1	ncbi_100858177	ACUUGAGGGUG---------	x|||||||:|xxxxxxxxxx
novel-chr6_19095_star	--	ncbi_100858183	CUCGACGGAGACAGGUACGGUACGU	x|||||||xxx||:x|x|xxx||:x
gga-miR-20a-5p	--	ncbi_100858183	CUUUCACGG---UGACGUUAGUCAUCC	x|||||||:xxx|x||||xxx:||||x
gga-miR-22-3p	--	ncbi_100858183	CCGGACCAAGACA-GUCACGGUUCUU	x||||||||xx||x|xxx|xx::||x
gga-miR-128-1-5p	CCR9	ncbi_100858200	CCCCCGGCACUGUAGGUGACG--	x||||||||x|||x:xx|||xxx
gga-miR-153-3p	EXT1	ncbi_100858205	GGACGUAUCGUUAGUAAAGUUUUUAUUA	x:|||||||:xxx||xxx|||||:|:|x
novel-chr1_5056_mature	A14EL	ncbi_100858213	UUUGUUGUUCUAAAUCGUGCAUUGAUAGA	x|||||||:xxx|x:|:|xxx::||:||x
gga-miR-21-3p	A14EL	ncbi_100858213	CGUUUUUUGAUCCGUUCUCUU-	x|||:|||:xx|x|||||||xx
gga-miR-302b-3p	MALD1	ncbi_100858221	GUCAGAAGG-UUUGACU-CGGA	x|||:||||x|::||||x|:|x
gga-miR-302d	MALD1	ncbi_100858221	UUUCGCGGAAAGAGUGGGGUCUCGU-	x|||:||:xx||x||:x::xx||:xx
gga-miR-6575-3p	MALD1	ncbi_100858221	UUUCGCGGAAAGAGUGGGGUCUCGUCG	x|||:||:xx||x||:x::xx||:||x
gga-miR-193a-3p	MIEN1	ncbi_100858225	CCCGACCCGCAAGUGACCGGAGUGU	x||:||||xxx|||x|x||xx::|x
gga-miR-29b-3p	MIEN1	ncbi_100858225	GGUCGUGGUAC-------------	x:||||||||xxxxxxxxxxxxxx
gga-miR-92-5p	MIEN1	ncbi_100858225	GUGACCGGA-GUGUC-UAGUCC	x||||||||x||x||xxx|||x
gga-miR-15b-5p	MADCA	ncbi_100858236	GUGGAGGAGGAGGAUGUCGGAC-------	x:|||||||x|||xx||x|||xxxxxxxx
gga-miR-1759-3p	MADCA	ncbi_100858236	CGUCGUCGU--CGGGCCGGUCGA	x:|||||||xxx|xx||::x||x
gga-miR-128-1-5p	WIBG	ncbi_100858240	CUUGUUGUUUUU-UGUUGACAA	x|||||||:xx:xxx::||||x
gga-miR-21-3p	WIBG	ncbi_100858240	CCCCCGGCCGCGAGUCAGG-UCUG	x|||||||xxx|x|x|||:x|||x
gga-miR-92-5p	S10A1	ncbi_100858258	CUCGACCC-AGGCA-CGCCCUGGCGAC	x:|:||||x||x||x||xxx|xx|||x
novel-chrw_37751_star	SIA4B	ncbi_100858260	ACGCGUGACA--GACGACACGU	x|:|||:|||xx:|||xx|||x
gga-miR-33-5p	SIA4B	ncbi_100858260	GACACGGUAGUCUCCCACC-----	x|||||||xx|xxx||||xxxxxx
novel-chr13_27921_star	GPR18	ncbi_100858263	UGUCACGUUGUUUGUA-------	x||||||||:||xx|xxxxxxxx
gga-miR-130b-3p	GPR18	ncbi_100858263	GUCUAAAUGUUUCUGA----	x:|||||||xxx|x|xxxxx
novel-chr1_1631_star	TESK2	ncbi_100858275	GGGUCGCG--AUGACUUCUUGUCU-	x|||||||xx|:x|||xxx:xx|xx
novel-chr1_3362_mature	TESK2	ncbi_100858275	AUGGUGUCGGG------------	x|||||||||xxxxxxxxxxxxx
novel-chr1_5056_mature	TESK2	ncbi_100858275	UCUGUCACUCACGGUUGACGUAGGU-	x|:|||||x|||::|:|||xxx|:xx
novel-chr2_8143_mature	TESK2	ncbi_100858275	UUCUGUCAC-UCA--CGGUUGACGU	x||:|||||x|||xx||::|:|||x
gga-let-7a-2-3p	TESK2	ncbi_100858275	CGUUGUGAC-GACCAC-------	x:|||||||x|||||xxxxxxxx
gga-miR-130b-3p	TESK2	ncbi_100858275	ACAAGAUGU---AGUGUAGGG--	x|||:|:||xxx|::|||||xxx
gga-miR-155	TESK2	ncbi_100858275	ACCCCGAGUGUACCUUUA-------	x||||:|:xxx|||:::xxxxxxxx
gga-miR-1702	TESK2	ncbi_100858275	GGGAGGAGGGC--------------	x|||||||:|xxxxxxxxxxxxxxx
gga-miR-1759-3p	TESK2	ncbi_100858275	UUGACGUAGGUUUGGG------	x|:|||||:||:|x|xxxxxxx
gga-miR-193b-5p	TESK2	ncbi_100858275	AAAUUACGACGUUGUCGUAGGUGUCGUCG	x||||||||xx||:x|::xxx|:||x:|x
gga-miR-19b-5p	TESK2	ncbi_100858275	AGUCAUGUUGA------------	x||||:|||:xxxxxxxxxxxxx
gga-miR-200a-3p	TESK2	ncbi_100858275	AACGUGUUGGC-----------	x||:||||||xxxxxxxxxxxx
gga-miR-34c-5p	TESK2	ncbi_100858275	AUUUUGUUCCU--------	x:||||||||xxxxxxxxx
gga-miR-449c-5p	TESK2	ncbi_100858275	CGGUUCUUU--UGUUUGUUUGU	x:|||||||xxx|||:x|:|:x
gga-miR-7467-3p	TESK2	ncbi_100858275	UUUUGAGGAA----------	x:|||||||xxxxxxxxxxx
gga-miR-7467-5p	TESK2	ncbi_100858275	GAGGAAGUAUUUAUACUUUUA	x|||||||||||x:||||:|x
gga-miR-130b-3p	ATS18	ncbi_100858277	UCAUUUGUCGAAGGAAUGGGACCC	x|||||||xxx|||||:xx||||x
gga-miR-15b-5p	ATS18	ncbi_100858277	UUCGUGGUAUA---UAGAAACAU	x||||||||x|xxx|||xx|||x
gga-miR-181a-5p	ATS18	ncbi_100858277	UCUAUACAAAGGUUA-GUAGUA--	x|||||||||xx:||x:||:|xxx
gga-miR-190a-5p	ATS18	ncbi_100858277	AUGUAAGUAGUUUUCUUCAA---	x|||||||x|:xx:xx:||xxxx
gga-miR-29b-3p	ATS18	ncbi_100858277	GGUCGUCGUUCAUGUUAUCUCUUCGUG	x:|||||||xx|x||xxx|:xxx|||x
gga-miR-30e-5p	ATS18	ncbi_100858277	UUCAUGUUAU--CUCUUCGUGG-	x|||:|||||xx||x|||x:|xx
gga-miR-6594-5p	OTUD5	ncbi_100858279	AGGUCGCGACACA----------	x|||||||x|||xxxxxxxxxxx
gga-miR-7467-5p	OTUD5	ncbi_100858279	CCCCCCGCC--AC-CGCCACCC	x|||||:||xx||x|:x||||x
novel-NT_463474_43731_mature	CLC2E	ncbi_100858282	GGCCCAGGACUGUGCCACC-	x|||||||xxx|xx||||xx
gga-miR-193a-3p	GOLP3	ncbi_100858284	AUGACCGGAGGGACGUCGUUGACGA	x||||||||xx|xxx||:xx|x|:x
novel-chr26_35802_mature	RDH8	ncbi_100858293	CGGGGGGACCCGGUGGGGG	x||||||||||xx:xx||x
novel-chr2_9660_mature	RL22L	ncbi_100858296	UAUCUACAAGG-------	x||||||||:xxxxxxxx
novel-chr1_1668_mature	KSR2	ncbi_100858301	GUACGUAACGAGGACGUAGU-	x:|||||||:xx:|||||:xx
novel-chrz_37856_mature	KSR2	ncbi_100858301	AGUUUCACGGGGGUUUGGG-----	x:|||||||::x:|:xx|xxxxxx
gga-let-7a-2-3p	KSR2	ncbi_100858301	UUUGUGACGUGCUGUUUGGUGCC	x|||||||:x|x:xx|||x|:|x
gga-miR-130b-3p	KSR2	ncbi_100858301	UCUAUACA-UAUAUAUAAA---	x|||||||xxx|||||||xxxx
gga-miR-15a	KSR2	ncbi_100858301	AGAUAUAUG-UAUGUAUAC---	x|||||||:xxx||||||xxxx
gga-miR-1759-3p	KSR2	ncbi_100858301	GUGGAGGAGAGGU-------------	x:||||||||||xxxxxxxxxxxxxx
gga-miR-190a-3p	KSR2	ncbi_100858301	UGUCGUUGUGUCUAGGUCCGU---	x:||||:||||xx|xxx||:xxxx
gga-miR-190a-5p	KSR2	ncbi_100858301	CUUAUGUU--UUGUUUCUCGG-	x|:|:|||xx|xx||||:||xx
gga-miR-200a-3p	KSR2	ncbi_100858301	UGACAUGUUU-------------	x||||||||xxxxxxxxxxxxxx
gga-miR-20a-5p	KSR2	ncbi_100858301	CUCGGUCUAGGGUGGA--	x||||||||::xx|:xxx
gga-miR-33-5p	KSR2	ncbi_100858301	CCUUCCUGG---------	x|||||||xxxxxxxxxx
novel-chr18_30912_mature	K2C75	ncbi_100858302	CCCUAGAAAGUCGUCGGAGGCUUU	x||||:||x:||x:||x|:xx:|x
novel-chr2_7692_mature	K2C75	ncbi_100858302	ACGAGGUCUAGCAGUGUAAAUGG---	x|||||||x||xxx||xxx|||xxxx
novel-chr5_17989_mature	K2C75	ncbi_100858302	CGAUCGGCGUUAAUGUCCGA-	x:|||||||x:|x|||x||xx
gga-miR-1712-5p	K2C75	ncbi_100858302	AGAACGACGAAAGGACU----	x:|||||||x|||:||xxxxx
gga-miR-365b-5p	K2C75	ncbi_100858302	GUUUGGUGACGGACC------	x:|||||||xx|||xxxxxxx
novel-chr1_3362_mature	SNAA	ncbi_100858304	GUUGAGGAG----------	x|||||||xxxxxxxxxxx
novel-chr1_5056_mature	SYC2L	ncbi_100858306	CGACUAAAGACGAAAGUUCGGUGGACUU	x|||||||||xx|||xx:|:xx:|x||x
novel-chr12_26434_mature	SYC2L	ncbi_100858306	UUUGUUGUU--U--UUUGAG--	x|||||||:xx:xx|::||xxx
novel-chr18_30955_mature	SYC2L	ncbi_100858306	AGGAAGUGUCCUGGUGGAAGAG	x||||||:xxx|||:xxx|||x
novel-chr2_6629_mature	SYC2L	ncbi_100858306	UUUGUGACCUUGGAGGUCAC-------	x|||||||xxx:||xx:||xxxxxxxx
novel-chr2_9660_mature	SYC2L	ncbi_100858306	GUCGAGGUCAGAA--GGUGUGUA	x:|||||||||||xx|:|||x:x
gga-miR-155	SYC2L	ncbi_100858306	CGUCGUCGUGCUCA-CUUCAAACAGUG	x:||||||||xxx|xxx:|||||x||x
gga-miR-15a	SYC2L	ncbi_100858306	CGUCGUCGUGCUCA-CUUCAAACAG	x:||||||||xxx|xxx:||||||x
gga-miR-15b-5p	SYC2L	ncbi_100858306	AAAUUACGACACUUCUCGUUGA----	x||||||||xxx||xx|::|:xxxxx
gga-miR-1712-5p	SYC2L	ncbi_100858306	CAUCUACAACGUUCAAGACA	x||||||||xx|||xxx||x
gga-miR-200a-3p	SYC2L	ncbi_100858306	UUGUAGGUC-AUCUAGGGA--	x:|||||||x|xxx||||xxx
gga-miR-205b	SYC2L	ncbi_100858306	CGGUUGUAGGUCAUCUAGGGA--	x|||:|||x||||x|||:::xxx
gga-miR-21-3p	SYC2L	ncbi_100858306	GUUCCGUUUAUCCAUCUUUGUCUC--	x|||||||x|xxx|x|||||||:xxx
gga-miR-29a-5p	SYC2L	ncbi_100858306	UGUUCUUUAUU---------	x||||||||:xxxxxxxxxx
gga-miR-184-3p	RUN3A	ncbi_100858314	GGGUCGCGACCACCUGUACCCCCGU	x|||||||x|||||xx||||xx||x
gga-miR-31-5p	RUN3A	ncbi_100858314	UUCCGUUCUACUCCAACUUAGGU-UUGGG	x|||||||||xxx||||:xxx||x|:|:x
gga-miR-7467-5p	RUN3A	ncbi_100858314	CCCUGCCU-UCCCCU-CACCCAA	x|||||||x|xxx||xxx||||x
novel-chr12_26434_mature	GPVI	ncbi_100858317	CUUUUCGUUAGUAAAACUUAGGUGAAACUC-	x:||:|||||:xx||||||xxx||xxx||xx
gga-miR-365-3p	H4	ncbi_100858319	CAUUACGGGUAUUUG--------	x||||||||x||||xxxxxxxxx
novel-chr18_30955_mature	EYS	ncbi_100858320	UGUUGUUGUUUUUAGUCUGGA--	x||||||||:xx:x:||:|:xxx
gga-miR-21-3p	EYS	ncbi_100858320	GAGGUCGUAUUGUUG-------	x||||||||x|xx:xxxxxxxx
gga-miR-200a-3p	F163B	ncbi_100858326	UUUGUGACG--ACA--CCUAUAA	x|||||||:xxx||xxx|||:|x
novel-chr19_31740_mature	RB11A	ncbi_100858328	CCCCCCACCGUACCCCCCACUG	x|||||||||:||x|xx|||:x
novel-chr26_35802_mature	RB11A	ncbi_100858328	CCUCCUUGGAGGUCCUGGUAUUGC--	x||||:||:|:||||:x||xx:|xxx
novel-chr3_10497_mature	RB11A	ncbi_100858328	UUCUGGUACUACUGGACUUUCUCGGAGG	x|||||||xx|xxx|||::xxx|||||x
gga-miR-15c-3p	RB11A	ncbi_100858328	UCAUGUCUUA-----------	x||||||||xxxxxxxxxxxx
gga-miR-365-2-5p	RB11A	ncbi_100858328	CGGGGGGACCACCCCUC-	x|||||||||x|||||xx
gga-miR-6594-5p	RB11A	ncbi_100858328	CCUGGCAUUGCUGGCCGCCCACAGAGGU	x|||:|||xx|||:|x:xxx||||x|:x
novel-chr1_3362_mature	GPR12	ncbi_100858332	AGCCCUCGCCGGC-CUCGACACG	x:|||:|:|||x|x|||:||||x
novel-chr1_5056_mature	GPR12	ncbi_100858332	GCCGCCGCCUCGCCACGCGACACGGGGGG	x||||||||xx|x|xxx||xxx||:|||x
novel-chr12_26434_mature	GPR12	ncbi_100858332	UAUUUCACGUAGCAUCCCCGAACCAA-	x||||||||x|:x|||xx||xx|||xx
novel-chr18_30912_mature	GPR12	ncbi_100858332	UAAUGUGUUUCAAGUGUUACUUGUCUA	x||:||:|:xxx||||||xx||xx||x
novel-chr2_8143_mature	GPR12	ncbi_100858332	UGUCACGUUAUUGU---------	x|||||||||||:xxxxxxxxxx
novel-chr20_32737_mature	GPR12	ncbi_100858332	AUGUUUACUAAUAGUUCUAGUUGUGGGGA	x||||||||xxx|xxx|||:||x|||::x
novel-chr4_14648_mature	GPR12	ncbi_100858332	GUGGAUGGCUCUUGU---	x|||||||xxx|||xxxx
novel-chr8_21827_mature	GPR12	ncbi_100858332	CUCCUGCUCCUCCUCCUCCUC-	x|||||||x||x||||||||xx
gga-miR-130b-3p	GPR12	ncbi_100858332	GCUUUGUUCGCGA-------	x||||||||x||xxxxxxxx
gga-miR-153-3p	GPR12	ncbi_100858332	GUUUGGUGA-AUU--UGUC	x:|||||||x|:|xx|||x
gga-miR-20a-5p	GPR12	ncbi_100858332	AUUUCCGUUGAU-------------	x:|||||||:|xxxxxxxxxxxxxx
gga-miR-6556-3p	GPR12	ncbi_100858332	AGGUUCUUUUGUGGUA------	x:|||||||xxx:||xxxxxxx
gga-miR-6594-5p	GPR12	ncbi_100858332	AUUGAGGAGACUUUUCG---	x|||||||xx||||:|xxxx
novel-chr26_35802_mature	NDK	ncbi_100858336	UGUUCACGAC--------------	x:|||||||xxxxxxxxxxxxxxx
novel-chr6_19095_star	NDK	ncbi_100858336	UGUUCACGAC--------------	x:|||||||xxxxxxxxxxxxxxx
gga-miR-15b-5p	NDK	ncbi_100858336	CUACUGGAUGAAUGACUC----	x||||||||:xx|:|||xxxxx
gga-miR-1759-3p	NDK	ncbi_100858336	UCGGAGGAGG--UUACCAGGACGGGU---	x||||||||:xxx|xxx||||x:||xxxx
gga-miR-215-5p	NDK	ncbi_100858336	CUCGUCGUGUCCGGAACCCAGUGC	x|||||||||xx:|x|||x|::|x
gga-miR-302b-3p	NDK	ncbi_100858336	AGGACCAAAAAUUGGGCUAGGCUA	x|||||||xx||x|::|:x:x|:x
gga-miR-302d	NDK	ncbi_100858336	UGGGGGACGUUACCGUGA	x|||||||x::x||x||x
gga-miR-190a-5p	FGF22	ncbi_100858338	UCUAUACA-UGUAUAUAUUGUAU	x|||||||xxx||||||x|x:|x
novel-chr18_30912_mature	BBIP1	ncbi_100858359	CGCACAGACAGACGACGUCGU	x|||||||x|x||:||||||x
novel-chrw_37751_star	BBIP1	ncbi_100858359	GUUUAGUAAGAAACGUAAGAAU-	x:|||||||x|||||xxx|||xx
gga-miR-15b-3p	BBIP1	ncbi_100858359	CUACACGGUG-----------	x:|||||||xxxxxxxxxxxx
gga-miR-187-3p	BBIP1	ncbi_100858359	GUUUGGUGACUCUC-----	x:|||||||xx||xxxxxx
gga-miR-6556-3p	RASEF	ncbi_100858360	ACGUCGUCGGGCGCCGCCGGGC-	x||:||:|:|||xx||x||:|xx
gga-miR-22-3p	DHI2	ncbi_100858361	ACGGUCGCGACCCCCGUGUGCCUCGC	x||||||||x||x||::x|:||x||x
gga-miR-34c-5p	DHI2	ncbi_100858361	ACGCCGCCAAUCUUUUGUUU----	x||||||||xx||xx:||:xxxxx
gga-miR-365-3p	DHI2	ncbi_100858361	GACCGUCACG---AGUUGCUCGACGG	x|||||||||xxx|:|:|x:||||:x
gga-miR-449c-5p	DHI2	ncbi_100858361	UUUACGGGC-------------	x|||||||xxxxxxxxxxxxxx
gga-miR-6556-3p	DHI2	ncbi_100858361	ACCGUCACGAGUUGCUCGAC-GGUGC	x|||||||:xx|:xx|||||x:::|x
gga-miR-7467-5p	DHI2	ncbi_100858361	CUCGACGGUGCACCGACU-CUUUACGG	x||||||||x||xxx|||x|||x||:x
gga-miR-130b-3p	ZN704	ncbi_100858363	UUCACGUU-UUACACGUUCUUC--	x|||||||x||||xxx|||::xxx
novel-chr1_5182_mature	HPLN4	ncbi_100858365	CGACUAAAGAUUCGCUACUGACGUCUA	x|||||||||xxx:|:||x:|x||||x
novel-chrz_37856_mature	HPLN4	ncbi_100858365	CUCGACGG-GGACC--------	x|||||||xx:||xxxxxxxxx
gga-miR-22-3p	HPLN4	ncbi_100858365	ACGGUCUAAAACCCCGAUA-	x|||||||||xxx|x||:xx
gga-miR-29a-5p	HPLN4	ncbi_100858365	UUCGAAAAUAAAGUGGAUUCA	x||||||||xxx|||x|:||x
gga-miR-1702	NOL6	ncbi_100858366	AUUUUAGUUUACCA--AGGUCUC--	x:|||||||:x|||xxx:x|||xxx
gga-miR-551-5p	NOL6	ncbi_100858366	UUAACGUAAGAAUUUUUGUUA----	x|||||||||xxx|:|:|:|xxxxx
gga-miR-21-3p	CS012	ncbi_100858381	AGUUGUUGU-AGAUUUUUGACC-	x||||||||x||xxx|::|||xx
novel-chrw_37751_star	PFD2	ncbi_100858383	AACACGGUG-----------	x|||||||xxxxxxxxxxxx
novel-chr2_6629_mature	GPVI	ncbi_100858385	UUCUAGCCUAUUUGCGUUGGUGUUC---	x||:|:||:xxx|:x||:xx:|||xxxx
novel-chrw_37751_star	GPVI	ncbi_100858385	CAUAACGUGUGC----------	x|||||||||:xxxxxxxxxxx
gga-miR-15b-3p	GPVI	ncbi_100858385	UGGAGGUAAGUGGGGUGCUGGAGGU	x|||:|||||x|x||:x||xx||:x
gga-miR-205b	GPVI	ncbi_100858385	UUUUAGUAAUAGGUGGUGU---	x:|||||||||:::|::|xxxx
gga-miR-32-5p	GPVI	ncbi_100858385	GACAUGGUCUUUACAA----	x|||:|||x|::|||xxxxx
gga-miR-92-5p	GPVI	ncbi_100858385	AGUAGGUCG----------	x|||||||xxxxxxxxxxx
gga-let-7a-2-3p	LRC55	ncbi_100858394	GGUUCACGG-GG-AUAGGGUCC--	x:||||||:x||x|:|:::||xxx
gga-miR-20a-5p	LRC55	ncbi_100858394	GGUUCACGG-GG-AUAGGGUCC--	x:||||||:x||x|:|:::||xxx
gga-miR-21-3p	LRC55	ncbi_100858394	UUUCGACGGGUCCUCUACGAGUGC--	x||||||||x||xx||x|xxx||xxx
gga-miR-22-3p	LRC55	ncbi_100858394	UUUGUUGU-GCCCACCCGAG--	x|||||||xxx|||x||||xxx
gga-miR-302b-3p	LRC55	ncbi_100858394	UUUUCACGAGUGACAAUGUUUUCAUG	x||||||||:|:xxx|:||xx:|||x
gga-miR-302d	LRC55	ncbi_100858394	AGACAUGUUUCAGA---------	x||||||||xx||xxxxxxxxxx
novel-chr19_31610_mature	CNOT1	ncbi_100858397	AACUAAAGAAGAAAAACAAAGA--	x|||||||||:|xxx||x|||xxx
gga-miR-181a-5p	CNOT1	ncbi_100858397	GUCGACGGGGAAAUA--------	x|||||||xxx||:xxxxxxxxx
gga-miR-187-3p	CNOT1	ncbi_100858397	CGCACAGAAGAGGGUGUCU-	x||||||||x|x:::|||xx
gga-miR-22-3p	CNOT1	ncbi_100858397	UUUGUAAGUUUUAGG-AAUGUUUUAC	x|||||||||xxx|:xxx:xx:|:|x
gga-miR-29a-5p	CNOT1	ncbi_100858397	AUGUUCUUCA--------	x||||||||xxxxxxxxx
gga-miR-193b-5p	NR2CA	ncbi_100858401	ACCCCAAACGACA-----------	x|||||||xx||xxxxxxxxxxxx
gga-miR-1712-5p	RM09	ncbi_100858402	GUCGAGGUCAC------------	x:||||||||xxxxxxxxxxxxx
gga-miR-130b-3p	HXA5	ncbi_100858404	GUCAAAAGCAGUGUCUAAGUGAUAAGUG	x|||||||xx|x|||:x|x|:xxx|||x
gga-miR-200b-3p	HXA5	ncbi_100858404	GAUUAUGACGAGUCAUG------	x||||||||:xx:|||xxxxxxx
gga-miR-429-3p	HXA5	ncbi_100858404	GAUUAUGACGAGUCAUG-------	x|||||||||x::|||xxxxxxxx
gga-miR-6575-3p	HXA5	ncbi_100858404	CUCACGUUGUGUAUUG-------	x|||||||:|x||:|xxxxxxxx
gga-miR-15a	DECR2	ncbi_100858408	UUCGUCGU-AAGUCAGGUUAACGA	x|||||||xx|||xx:x:x||||x
gga-miR-15b-5p	DECR2	ncbi_100858408	AGUCGUCGU-CCUCCCGUGACGU	x:|||||||xxx|xx|xx:||:x
gga-miR-15a	LPPR3	ncbi_100858410	CCCAACCCC--------------	x|||||||xxxxxxxxxxxxxxx
gga-miR-302b-3p	LPPR3	ncbi_100858410	GGGUCGCGUCAUAAAUGUCGA--	x|||||||:||:xxx|::|:xxx
gga-miR-302d	LPPR3	ncbi_100858410	UUUCACGA--GCCCGGGUGUCGACC	x|||||||xx|xx|:::x:||:||x
gga-miR-7467-5p	LPPR3	ncbi_100858410	UUUCACGA--GCCCGGGUGUCGA-	x|||||||xx|xx|:::x:||:xx
gga-miR-92-5p	LPPR3	ncbi_100858410	AGUCGUCGUG-GGUCUCGAGUAA	x:||||||||xxx|x:|:|::|x
novel-chr5_16509_star	TICN2	ncbi_100858414	CGUCGUCGUGCG-AUCCAAGAUGA	x:||||||||x:xxx|||x:|:|x
gga-miR-128-1-5p	TICN2	ncbi_100858414	CGUCGUCGUGCG-AUCCAAGA-	x:||||||||x:xxx||||:xx
gga-miR-15a	TICN2	ncbi_100858414	ACCCCGGCC--------------	x|||||||xxxxxxxxxxxxxxx
gga-miR-15b-5p	TICN2	ncbi_100858414	GUCUGCCCCCCCACCCCCCGUGCUC	x:|||||||xxx||||xxx||x||x
novel-chr1_5182_mature	IKBB	ncbi_100858419	CCCCCCACCGACGUCCAGGUCCC	x|||||||||x|::x||:xx||x
novel-chrz_37856_mature	IKBB	ncbi_100858419	CUCGGUCUAAACC-----	x|||||||||||xxxxxx
gga-miR-6594-5p	IKBB	ncbi_100858419	ACGGAAGUC--------	x||:||:|xxxxxxxxx
novel-chr12_26434_mature	FLT3	ncbi_100858422	GGGAGGAGACGGA------------	x||||||||x||xxxxxxxxxxxxx
novel-chr18_30955_mature	FLT3	ncbi_100858422	CUCGUCGUC-------------	x|||||||xxxxxxxxxxxxxx
novel-chr2_7692_mature	FLT3	ncbi_100858422	CUCGUCGUC------------	x|||||||xxxxxxxxxxxxx
gga-miR-15a	FLT3	ncbi_100858422	AGAACGAUGUCUA-CACGAGU-	x:|||||:|xxx|xx||:||xx
gga-miR-15b-5p	FLT3	ncbi_100858422	AAGGUCGUGAGUGACUGUAGG--	x|||||||:x||x|||:x|:xxx
gga-miR-1759-3p	FLT3	ncbi_100858422	ACUUUCGUU--CAAUUU--CUCUA-	x|||:||||xxx||:||xxx:||xx
gga-miR-15a	KRF1	ncbi_100858427	CUCGUCGUC-------------	x|||||||xxxxxxxxxxxxxx
gga-miR-15b-5p	KRF1	ncbi_100858427	CUCGUCGUC------------	x|||||||xxxxxxxxxxxxx
novel-chr12_26434_mature	TM221	ncbi_100858428	UGAGGGGCUUUACGAAAUGUCUA-	x:|||||||xxx||xxx:|:|:xx
novel-chr2_6629_mature	TM221	ncbi_100858428	UCUCCCACCUUUUAGUCGGUAG-	x|:||||||xxx:|x||:::|xx
gga-miR-15a	TM221	ncbi_100858428	CACUGGAUAUAAUUCGAGAUUUGUCUC	x||||||||:xx||xx|:xx:|||||x
gga-miR-1708	TM221	ncbi_100858428	CUCCUACACCCAUUCUAGGU-	x:||:|||||xxx:x||||xx
gga-miR-215-5p	TM221	ncbi_100858428	GGUCGUCGUGA-----------	x:||||||||xxxxxxxxxxxx
gga-miR-6594-5p	TM221	ncbi_100858428	CUGUAGGUCCAUUAGGAGUCG	x:|||||||x|xx|||x|||x
gga-miR-6642-5p	TM221	ncbi_100858428	CCUUCCGUU---ACCUU-CCCCUC-	x||||||||xxx|x|||xxx|||xx
gga-miR-1708	SPRY3	ncbi_100858430	CCUCCACGUUUCAUCCCUGGGGAC	x|:||||:xx|x|:xxx|:||:|x
novel-chr2_6629_mature	FFAR2	ncbi_100858431	CUUCACGA--CUACCGGGACUUCAAUA	x|||||||xxx|||x:::|xx||||:x
novel-chrw_37751_star	FFAR2	ncbi_100858431	CUUCACGA--CUACCGGGACUUCAA-	x|||||||xxx|||x:::|xx|||xx
gga-miR-128-1-5p	FFAR2	ncbi_100858431	ACUCCGGCGUCUACAGGAGACUAGACCCUU	x|:|||||:|x|xxx|xx|||x||||x||x
gga-miR-302b-3p	FFAR2	ncbi_100858431	GACGCGGUUGACGACACGGU-	x||:|||||xx|x|||x||xx
gga-miR-302d	FFAR2	ncbi_100858431	GCGUAGGUCUAC--------	x||||||||||xxxxxxxxx
novel-chr1_1631_star	PCDBG	ncbi_100858433	UUCGUCGU-UA--UCGUGAUGUU	x|||||||x||xxx|xx:|:||x
novel-chr18_30955_mature	PCDBG	ncbi_100858433	UUCGUCGU-UAU--CGUGAUG	x|||||||x|||xx|xx:|:x
novel-chr2_8143_mature	PCDBG	ncbi_100858433	AGACUUUACGAGUUCUUGGUA----	x|||||||xx|x||xx||:|xxxxx
novel-chr5_18966_mature	PCDBG	ncbi_100858433	CCUUUGUUCGGUU------	x||||||||x||xxxxxxx
gga-miR-15a	PCDBG	ncbi_100858433	AGGGUCGUA--CGUUGUAGGUGG	x:|||||||xx|::|:x|:xx:x
gga-miR-15b-5p	PCDBG	ncbi_100858433	GAGGAAGUAAGUGAAGCUUCUA	x||||||||xx|xxx:|||||x
novel-chr1_5056_mature	ARI3A	ncbi_100858440	GUGGGGGGGUAGGGUUGGGUGGGGGGGAA	x:||:||:|x|||||x:||x|:||xx||x
novel-chr2_7692_mature	ARI3A	ncbi_100858440	UGUUGUCGUAGGACUUGGUGCGACACGUG	x:|:|||||xx|xxx|:||:|x|x||||x
novel-chr5_16509_star	ARI3A	ncbi_100858440	CGUCGUCGUCCCUUGUCUAAAACAG	x:|||||||xxx||::|xx|||||x
gga-miR-130b-3p	ARI3A	ncbi_100858440	UGUCACGUU-UCACA--------	x||||||||xxx||xxxxxxxxx
gga-miR-15a	ARI3A	ncbi_100858440	CCCUGCCCCG---C-GGGUGUC	x|||||||||xxx|x:|||x:x
gga-miR-15b-5p	ARI3A	ncbi_100858440	CGACGACGUGGGUGGGGUAGGGA	x:||||||x|:xx:|xx:|:|:x
gga-miR-1759-3p	ARI3A	ncbi_100858440	GAGUUCUUUUUUUUUCUCG--	x||||||||x:xx|||||xxx
novel-chrw_37751_star	KRFB	ncbi_100858444	GUACACGGUAGUCACUGC---	x:|||||||xx:|||x|xxxx
gga-miR-103-1-5p	OTOSP	ncbi_100858447	UCCCCGGCG-AGUGGUCGUCGGCG--	x|||||||:xx|||:x|:xx|:|xxx
gga-miR-128-1-5p	OTOSP	ncbi_100858447	CGCCGAAGGA-UUUCGUGCAUUGUGAU-	x|||||||:|xxx||::|xxx:|x||xx
novel-chr2_6629_mature	ADAP1	ncbi_100858460	UUUCACGAAGUUUC-UCAUCCGACG	x|||||||||xxx|xxx|||x:||x
novel-chr2_9660_mature	ADAP1	ncbi_100858460	UUUCACGAAGUUUC-UCAUCC--	x|||||||||xxx|xxx|||xxx
gga-miR-1712-5p	ADAP1	ncbi_100858460	UUUUCACGAAGUUUCUCAUCCGA-	x|||||||||xxx||x|x|||:xx
gga-miR-20a-5p	ADAP1	ncbi_100858460	AUCGAGGUCG--UUU--CGUCUA	x:|||||||:xxx||xxx|||:x
gga-miR-302b-3p	ADAP1	ncbi_100858460	GGUCUACAAAG-------	x:||||||||xxxxxxxx
gga-miR-302d	ADAP1	ncbi_100858460	UUGUAGGUC-AGUCUAGUGUCG	x:|||||||x|:xxx||x|||x
novel-chr19_31740_mature	SYTL3	ncbi_100858462	GAUCUCUA--UCAAGACUUCCUA	x|||||||xx|xxx||xx:|||x
novel-chr2_8143_mature	SYTL3	ncbi_100858462	UCUUUAGUUUCGAAAUCGA------	x||||||||:|x|xx:|:xxxxxxx
novel-chr26_35802_mature	SYTL3	ncbi_100858462	GUUGGCAA--GU-UUGAACUCAU-	x|||||||xx||xx||x|||||xx
novel-chrw_37751_star	SYTL3	ncbi_100858462	UUCCUAAAACUCAACUCACAAAGUACUU	x||||||||x||xxx:|x|xx|:||||x
gga-miR-15a	SYTL3	ncbi_100858462	CGUCGUGGUCAAUGUCGG-CAUAU	x:|||||||x||:xxx:|x||:|x
gga-miR-200a-3p	SYTL3	ncbi_100858462	GUCGACGGUGA--UUUUUGU--	x||||||||x|xx||:|||xxx
gga-miR-22-3p	SYTL3	ncbi_100858462	UUUGUGACUUUCUU--------	x|||||||xxx|:xxxxxxxxx
gga-miR-29b-3p	SYTL3	ncbi_100858462	UGUCGUCGUGGUCAAUGUCGGC--	x:||||||||xxx|x|::|::xxx
gga-miR-365b-5p	SYTL3	ncbi_100858462	GUACAUGGUAUACC-UAGGU--	x:|||:|||xxx||x:|||xxx
gga-miR-451	SYTL3	ncbi_100858462	UGGGGGACUCUUCCCUC-	x|||||||x|::||||xx
gga-miR-551-5p	SYTL3	ncbi_100858462	UUUUUGUUCCUUGAAGGGGA	x:||||||||x|:||::|:x
novel-NT_468259_45219_star	SYTL3	ncbi_100858462	GACUGACAUU-GACA-CGA-AGUGACC	x||||||||:x||||xx||x||x|||x
novel-chr1_5056_mature	DTHD1	ncbi_100858463	CUUGUUGUU--UCAUUUAGCAA	x|||||||:xx:|||::x:||x
gga-miR-181a-5p	DTHD1	ncbi_100858463	UUUGUAAGUAAC-UCUUAUAUCUU	x|||||||||||xx|xxx:|:|:x
gga-miR-181b-5p	DTHD1	ncbi_100858463	UUUGUAAGUAACUCUUAUAUCUUCAGUCAU	x||||||||xxx|xxx|:|xxx:||x|||x
gga-miR-21-3p	DTHD1	ncbi_100858463	UGUUCUUU-CUCCUUUUUAAC	x|||||||x|xxx|:|:|||x
novel-chr2_6629_mature	PDYN	ncbi_100858468	CUCCGAUCCCUUUUCAAGACGUGCCC-	x|||:|:||x|xx|||xx||||xx|xx
novel-chr26_35802_mature	PDYN	ncbi_100858468	CACCCCCACCGC-CUCGGGCACCG	x|||||||||||x|||::x||||x
gga-miR-15b-5p	PDYN	ncbi_100858468	GACCCCACACUAUG-GUAGGGGA	x|||||||||:x|:xx||||::x
gga-miR-1708	PDYN	ncbi_100858468	GGUCGUCGUCGAGCACAACAAAA--	x:|||||||xx||x||xx||||xxx
gga-miR-6594-5p	PDYN	ncbi_100858468	CGGGGGACCG-------	x||||||||xxxxxxxx
gga-miR-92-5p	PDYN	ncbi_100858468	AGUAGGUCA----------	x|||||||xxxxxxxxxxx
gga-miR-1759-3p	LPP2	ncbi_100858471	CCUUGUCUC--GACUCGAGACCCGA	x|:||:|||xx||||xx|xx|||:x
gga-miR-184-3p	LPP2	ncbi_100858471	GUGGGGGGGGUGGGGAGGUGAGGGU--	x:||:||:|:x|||x|||x||||:xxx
novel-chr2_6629_mature	LMA2L	ncbi_100858473	GGGUCGUGCUACGUC---CAGGGG	x|||||:||:||xx|xxx||x||x
novel-chr2_8143_mature	LMA2L	ncbi_100858473	CGUCGUCGU-UUGUCCCUAACU-	x:|||||||xxx||x||x|||xx
novel-chr2_9740_mature	LMA2L	ncbi_100858473	CGUCGUCGUUUGU-CCCUAACU	x:|||||||x|:|xx||x|||x
gga-miR-15a	LMA2L	ncbi_100858473	CCGUUUUGUA-GUGUCUAG	x|||||:|||xxx|||||x
gga-miR-15b-5p	LMA2L	ncbi_100858473	GUUUGUUC-GUAGGACGGG	x|||||||x|||::|x|:x
gga-miR-7467-5p	LMA2L	ncbi_100858473	GGUAGGUCGACACGAGUCUC	x|||||||xxx|x|x||||x
gga-miR-1759-3p	TPPC5	ncbi_100858483	GGGAGGAGGGGGUGGGGUGCGGAGC-	x|||||||:||||:||:x|x|||:xx
novel-chr18_30955_mature	UEVLD	ncbi_100858486	UGUUCACGAGAAGGAUGAAAAUAGUCAU-	x:|||||||xx|||x|:xxx|x|:|||xx
novel-chr6_19095_star	UEVLD	ncbi_100858486	UGUUCACGAGAAGGAUGAAAAUAGUCAUA	x:|||||||xx|||x|:xxx|x|:||||x
novel-chr8_21827_mature	UEVLD	ncbi_100858486	AGGAGGAGAGU--------------	x|||||||||xxxxxxxxxxxxxxx
gga-miR-103-1-5p	UEVLD	ncbi_100858486	AAUCGUCGUU-------------	x||||||||xxxxxxxxxxxxxx
gga-miR-130b-3p	UEVLD	ncbi_100858486	AAUCGUCGUU------------	x||||||||xxxxxxxxxxxxx
gga-miR-15a	UEVLD	ncbi_100858486	GGUCACGUUGGGUAGGGUCUCA--	x||||||||:xx||xxx||:|xxx
gga-miR-15b-5p	UEVLD	ncbi_100858486	AGGCCGAAGG--UGGAAAAAAAAGGGGU	x:|||||||:xx||xx|xx|xxx||::x
gga-miR-1759-3p	UEVLD	ncbi_100858486	CGUUUACUGU------------	x|||||||:xxxxxxxxxxxxx
gga-miR-302b-3p	UEVLD	ncbi_100858486	GUGGACUAA--A---ACCUAUUUUG	x:||||:||xx|xxx|||||:::|x
gga-miR-302d	UEVLD	ncbi_100858486	GGGGUCGUACUC-CGUGAACAAA	x:|||||||x||x|xx:|||||x
gga-miR-1467-3p	F131A	ncbi_100858502	UUCCCCACCGUA--CGUCACCC	x:||||||||:|xx|:x||||x
gga-miR-34c-5p	F131A	ncbi_100858502	ACCGUCACA-CCCUCGUUUCCCGU	x||||||||x|xx|||x:|xx||x
gga-miR-6594-5p	F131A	ncbi_100858502	GAGUGUGGUGACUAAAAU-AACCUC--	x||||||||xx||xxx||xx|||:xxx
novel-chr18_30955_mature	SUN3	ncbi_100858507	UGGUCGUAAGCAGAGAGGCGC	x|||||||xx||xx:|::|:x
gga-miR-6594-5p	PTN23	ncbi_100858513	CCCCCCGCC--ACCCGACGCCG	x|||||:||xx||x|:||:||x
novel-chr18_30955_mature	CLRN2	ncbi_100858515	GAUUGUGACGUGACUU--------	x||||||||:x|||:xxxxxxxxx
novel-chr19_31610_mature	CLRN2	ncbi_100858515	GAACGUAAAGUCUCGGUGAGACU	x|||||||x||||||x|xx|||x
novel-chr5_18966_mature	CLRN2	ncbi_100858515	GGUCGUCGUAUAUAACGUGUAUGUC	x:|||||||x||xx||xx:x|:||x
gga-let-7a-2-3p	CLRN2	ncbi_100858515	GGUCGUCGUAUAUAACGUGU--	x:|||||||x|||x||xx:xxx
gga-miR-130b-3p	CLRN2	ncbi_100858515	CAUUACGAUAAAGUAGUAACUCG	x||||||||xx||:|x||x|:|x
gga-miR-155	CLRN2	ncbi_100858515	AGUCAUGUUGGUAUCU-AACUGA-	x||||:|||:x||x||xxx|:|xx
gga-miR-15a	CLRN2	ncbi_100858515	AACAUGUUGAUGAAGAUUU-----	x||||||||xx||x|||:xxxxxx
gga-miR-15b-5p	CLRN2	ncbi_100858515	GUGACUUUAUA-AUUGAUA----	x||||||||||xx|||||xxxxx
gga-miR-1702	CLRN2	ncbi_100858515	GGUUCUUCGGUAAAGAUUGU	x|||||||x||xxx|x|||x
gga-miR-200a-3p	CLRN2	ncbi_100858515	UGGUCGUAGGGUAUUUGAAAUG-	x||||||||xx:|:|x:|||:xx
gga-miR-20a-5p	SP9	ncbi_100858518	UGUUUCACGUAGUCUUUAAGCUUUAUU	x:|||||||x|:|xx|:|xxx|::||x
novel-chr1_5056_mature	AXDN1	ncbi_100858527	GUCCGACCCCUGACUGACUCCGUCUUCGGG	x|||:||||x|:xxx|x|xx|||xxx||:x
novel-chr1_5182_mature	AXDN1	ncbi_100858527	UCCUCUACCG-AC-CGACGUCC	x||:|:||||x||x|:||::|x
novel-chr12_26434_mature	AXDN1	ncbi_100858527	CGUUACGGGC-------------	x:|||||||xxxxxxxxxxxxxx
novel-chr2_6629_mature	AXDN1	ncbi_100858527	CUCGAGGUCGACAUUGGAGUA--	x:|||||||:xx||||:x||xxx
novel-chr6_19095_star	AXDN1	ncbi_100858527	AUCUGGUACCGUGCGUAAUGGGA-	x|||||||xx::x||xx|:||:xx
gga-let-7b	AXDN1	ncbi_100858527	GACUCCGUC-UUCGGGAC-CCAC	x|||||:||x|:|::x||x|||x
gga-miR-15c-3p	AXDN1	ncbi_100858527	UCGGACCAA-GA-GGACACUGUUCUC	x||||||||xx|x|:||x||:::||x
gga-miR-1712-5p	AXDN1	ncbi_100858527	CCGUAGGUCUU---------	x|||||||||xxxxxxxxxx
gga-miR-365-3p	AXDN1	ncbi_100858527	CUUUCUGUUG-UCGCUCCGUCUA--	x:|||:|||:xxx:||xx|||:xxx
gga-miR-6594-5p	AXDN1	ncbi_100858527	AUGAGAAUUAGUGGGUG-	x:||:||||x|||:x|xx
gga-miR-92-5p	AXDN1	ncbi_100858527	UGGUUCUUUGACGAGUC------	x:|||||||:xxx|||xxxxxxx
novel-chr26_35802_mature	RM49	ncbi_100858532	AAUUACGGGGGGUCCAAGGAAA-	x|||||||||:x|xxx|||||xx
gga-miR-365-3p	RM49	ncbi_100858532	GGGGGGGGCCC--ACGGGA	x||||||:|||xxx|x||x
gga-miR-6556-3p	HXC5	ncbi_100858534	GCCGCCGCCCGUCUCGCCCUGGGGGU	x||||||||x|x||||xxx:|:|||x
novel-chr2_7692_mature	AES	ncbi_100858542	CCCCUCGCCCGUCGUCUCGGGGG-	x|||:|:||x|:xxx|||::x:xx
gga-miR-1708	AES	ncbi_100858542	CUUACGGGGAGUCCGUGGGGGUC	x|||||||||x|xxx|:||::|x
gga-miR-365-3p	AES	ncbi_100858542	CCCCCACACCC----------	x|||||||||xxxxxxxxxxx
gga-miR-6594-5p	AES	ncbi_100858542	CGACGACGGACGCCCACGACG	x:||||||||x|xx||x|||x
novel-chr1_5182_mature	ZN541	ncbi_100858546	UCCUGCCU-GUGUCGCGAU--GCGG	x|||||||xx||x|xxx||xxx|:x
gga-miR-130b-3p	ZN541	ncbi_100858546	UGCCCCACACUUGUUGUUGCCGGGGU	x:||||||||:|xx|::|xxx:||:x
gga-miR-15a	ZN541	ncbi_100858546	CGUCGUCGUGAAGGAGGCGGGCGG	x:||||||||x|xxx:x|:::|:x
gga-miR-1708	ZN541	ncbi_100858546	CUCACGUUCCUGCCUGUGUCGCGA	x|||||||xx|:|xxx|x:|||:x
gga-miR-184-3p	ZN541	ncbi_100858546	ACGAAAAU-GUGUUGGUCGG	x|||||||x|||xx:x|||x
gga-miR-153-3p	ABHEA	ncbi_100858554	UUGGUGUCC--------------	x|||||||xxxxxxxxxxxxxxx
gga-miR-7467-3p	ABHEA	ncbi_100858554	GAACGUAUCAA----------	x|||||||||xxxxxxxxxxx
gga-miR-29b-3p	MFAP2	ncbi_100858555	UAUCGUGGUCCACC----------	x||||||||xx||xxxxxxxxxxx
novel-chr1_3362_mature	DMRT2	ncbi_100858556	UUUUUAGUUCUUGUUGGUGUCGAGGGAC	x:||||||||xx:::x:|x||xxx|||x
novel-chr2_9740_mature	DMRT2	ncbi_100858556	UGUCGUGGUGCCCGUGGAGCCAA--	x:|||||||:xx|x|xx||x||xxx
gga-miR-130b-3p	DMRT2	ncbi_100858556	UUCGUCGU--AGACGACUCAACU-	x|||||||xx||xxx||:x|||xx
gga-miR-15a	DMRT2	ncbi_100858556	GUUAGUAA-GUUCGACA----	x|||||||x:xx||||xxxxx
gga-miR-15b-3p	DMRT2	ncbi_100858556	UUCGUCGUAGACGACUCAACU	x|||||||xx|xx||:x|||x
gga-miR-15b-5p	DMRT2	ncbi_100858556	UUCACGUU--UACGGUUGCCA--	x|||||||xx|||xx||x||xxx
gga-miR-29b-3p	DMRT2	ncbi_100858556	CCGUUUUGUUAGUAAGUUC-	x|||||:||xxx:||||:xx
gga-miR-551-5p	DMRT2	ncbi_100858556	CUUUGAGGAG----------	x:|||||||xxxxxxxxxxx
novel-chr5_18966_mature	HA1F	ncbi_100858581	CACCCCCACUCUUCUC--UACCA	x||||||||:xxx|||xx:|||x
gga-miR-15a	HA1F	ncbi_100858581	CACUAAAG-UCACGGCAUAGA--	x|||||||xxx||x:||x||xxx
gga-miR-22-3p	HA1F	ncbi_100858581	CUCGACGGG-------------	x|||||||xxxxxxxxxxxxxx
gga-miR-29a-5p	HA1F	ncbi_100858581	AGUCGUCGUGGGUAGGUUCCGUACU	x:||||||||xx|xxx|x||:x||x
gga-miR-6594-5p	HA1F	ncbi_100858581	CGACUUUAUCGUGUUGUGAGUCUA-	x|||||||xxx|::|x|||x||:xx
novel-chr5_16509_star	RAB25	ncbi_100858582	CCCUGCCUGGCUGUGGCGCGUCUCGA	x|||||||xx||x||:|xxx||:|:x
gga-miR-128-1-5p	RAB25	ncbi_100858582	ACCCCGGCGC-------------	x|||||||:xxxxxxxxxxxxxx
gga-miR-184-3p	RAB25	ncbi_100858582	CCCUGCCCCG-CGCUGCCGGGGCGCCG	x|||||||||x|x||xxx:||xxx||x
novel-chr5_16509_star	OTX1	ncbi_100858585	CGCCUGUCUGCCUGCCUGCCUCCAC	x:||||:||x|x||x||:xx:|||x
gga-miR-128-1-5p	OTX1	ncbi_100858585	GGCCUCGGCCACGAGUAGGUAGGGGCCUCUC	x|||:||||x|xxx||x|::||:xxx||||x
gga-miR-184-3p	OTX1	ncbi_100858585	GCCUGCCUCCACCGCU--CUCCUC	x||||||:|x|||x||xxx||||x
gga-miR-1467-3p	WDR55	ncbi_100858589	CUCGACGGGGUAAA---------	x|||||||xx:||xxxxxxxxxx
gga-miR-22-3p	WDR55	ncbi_100858589	AGGUGUGGUGUCCGGGGCGGUAGU	x:|||||||x||xxx|:|xx|||x
novel-chr2_6629_mature	CREL1	ncbi_100858613	GCCUAUACU-C-GUGUGG-AG-CUG-	x||||||||x|x|xx|::x||x||xx
novel-chr20_32737_mature	CREL1	ncbi_100858613	AGACGUAUC-CUGUU-CCGCC	x:|||||||xx||||xx|:|x
novel-chr26_35802_mature	CREL1	ncbi_100858613	CGGGGGGCCCUCGUC--	x|||||:|||:|x:xxx
gga-miR-153-3p	CREL1	ncbi_100858613	AUCCUGUUCCGCC-CCUCCUGCU	x|||||:|x|xx|x||||||:|x
gga-miR-3535	CREL1	ncbi_100858613	ACGUAGGUCC----------	x||||||||xxxxxxxxxxx
gga-miR-365b-5p	PCGF1	ncbi_100858619	ACCUAAAAGUUGUCAAAAUAA-	x|||||||:|:x:|xx||||xx
gga-miR-15a	CLC2E	ncbi_100858620	UGUCGUCGUGACCGUGUUCCAACCAC	x:||||||||xxx:|xxx||||x||x
novel-chr1_3362_mature	WDR74	ncbi_100858621	AUUGAGGAG----------	x|||||||xxxxxxxxxxx
novel-chr1_435_star	KCNE5	ncbi_100858624	CCCAACUAGCGAC--CCGAC-	x||||||||x|||xxx|||xx
novel-chr13_27921_star	KCNE5	ncbi_100858624	GUCCAACCCUGG-CGAUGGGAAGAA	x|||||||||:|x|:|:|xx|x||x
novel-chr19_31610_mature	KCNE5	ncbi_100858624	UUGGUGUC--U--UCCGUCUUCGU	x|||||||xx|xx|x||x||x||x
novel-chr2_7692_mature	KCNE5	ncbi_100858624	AACCUUUUGA-CACUUUUACU--	x|||||:|||x||||xxx||xxx
novel-chr2_9660_mature	KCNE5	ncbi_100858624	UCCGUCGCUCUGUGUCGUCGACGGU	x|||:|||:xx|:x|||||||x||x
novel-chr26_35802_mature	KCNE5	ncbi_100858624	AUCUAUACU-CAAUAC-ACAAGACUA-	x:|||||||x|xxx||x|xx|||||xx
novel-chr4_14648_mature	KCNE5	ncbi_100858624	CGUCGUGGUCGACACGCAAGUCUCUCGC	x:|||||||xx|x||xxx||||xxx|:x
gga-miR-128-1-5p	KCNE5	ncbi_100858624	GUCGACGGUUCAACUCCUUCUCGAA-	x||||||||x|||||xxx|||x||xx
gga-miR-15a	KCNE5	ncbi_100858624	UUGCUGGAUG---GACUGC---	x|:||||||:xxx:||||xxxx
gga-miR-15b-3p	KCNE5	ncbi_100858624	ACCCCAGACGCCCAGACGUACCACA	x|||||:|x:|||xxx||:x|x||x
gga-miR-15b-5p	KCNE5	ncbi_100858624	ACGGAGGAGU----------------	x||||||||xxxxxxxxxxxxxxxxx
gga-miR-1708	KCNE5	ncbi_100858624	CGCCCCGCGCCGCACC------	x:||||:|:||xx||xxxxxxx
gga-miR-1759-3p	KCNE5	ncbi_100858624	UGUCGUCGUAGUGGU--CGAUACCGUA	x:|||||||x||:||xx|:|xxx|||x
gga-miR-193b-5p	KCNE5	ncbi_100858624	CCUUAGUAAUCCAGUGACCGGAC-	x|||||||||xx|::|||x|:|xx
gga-miR-215-5p	KCNE5	ncbi_100858624	UGUCGUCGUAGUGGUCGAUACCGUACC	x:|||||||x||:x|xxx||||:x||x
gga-miR-22-3p	KCNE5	ncbi_100858624	GGCCCCGGCAGGGCAUCGCCAGGCGUCC	x|||||||||xx|xx|x|x|||:|x||x
gga-miR-29b-3p	KCNE5	ncbi_100858624	GCUGGAUGGAC--------	x|||||||||xxxxxxxxx
gga-miR-3535	KCNE5	ncbi_100858624	AGGGGGACCCCUACUGA	x||||||||||:x|||x
gga-miR-6556-3p	KCNE5	ncbi_100858624	UAUCUACAAGA-------	x||||||||:xxxxxxxx
gga-miR-7	KCNE5	ncbi_100858624	UAACGACGGAAGC-------	x|||||||||||xxxxxxxx
gga-miR-7467-3p	KCNE5	ncbi_100858624	GGUUCUUCAC-UUGUA--	x|||||||x|x|:||xxx
gga-miR-92-5p	KCNE5	ncbi_100858624	GUUGAGUGACGGGUGGGGA-	x:|:|:|||x|:xx|x||xx
novel-NT_456292_40602_star	KCNE5	ncbi_100858624	AGUUUACAC-GAGUUU---	x||||||||x:|:|:xxxx
novel-chr1_3362_mature	CLMN	ncbi_100858625	CUGGUGUCGU-------------	x||||||||xxxxxxxxxxxxxx
novel-chr1_435_star	CLMN	ncbi_100858625	AUUUAGUUUCAUAGUUCACUCC---	x|||||||:|xxx:::||x||xxxx
novel-chr18_30955_mature	CLMN	ncbi_100858625	AAUGAUACGUAUGUG-AACGAGUU-	x|:||||||xx|||:x|||x|||xx
novel-chrz_37856_mature	CLMN	ncbi_100858625	GUGUAAGUAAUAUUAG-AUCUU	x|||||||||:xx:||xxx|:x
gga-let-7a-2-3p	CLMN	ncbi_100858625	AGGAGGAGAC---------------	x||||||||xxxxxxxxxxxxxxxx
gga-miR-101-2-5p	CLMN	ncbi_100858625	GUUUAGUAAAGGGUG-CAGAAAG	x:|||||||x:xx:|x|x||||x
gga-miR-153-3p	CLMN	ncbi_100858625	CACGUGUCUUCAGAUG-GGUCAA-	x||||:||xxx||x||xxx|||xx
gga-miR-15b-3p	CLMN	ncbi_100858625	GGGUCAAUAC--------------	x:|||||||xxxxxxxxxxxxxxx
gga-miR-1759-3p	CLMN	ncbi_100858625	UACAUGUUUUAACGUCGAU---	x|||||||xx|xx:||||xxxx
gga-miR-181b-5p	CLMN	ncbi_100858625	CCGGUCUAAGUAC----	x||||||||::|xxxxx
gga-miR-31-3p	CLMN	ncbi_100858625	CGGUCGUA-UCAUCUUUUAGGAAACGAU	x|||||||x|||xxx:|xxx:||||:|x
gga-miR-551-5p	CLMN	ncbi_100858625	UUUUACAC-GAAUCUGUA-	x|||||||x:||||x:|xx
gga-miR-7467-3p	CLMN	ncbi_100858625	UCUUGAGGAACUCUCA----	x||||||||x||x||xxxxx
novel-chr26_35802_mature	ZFN2B	ncbi_100858626	AGCCCAGGG-GGACGUCGGGGG	x||||||||x||||x:|:x||x
novel-chrw_37778_mature	ZFN2B	ncbi_100858626	AGCCCAGGG-GGA-CGUCGGG	x||||||||x:||x|xx|||x
gga-miR-15a	ZFN2B	ncbi_100858626	UUCGUCGUGAAACUGUGUAGUCGUG	x||||||||x|xx|::xx|:x|||x
gga-miR-15b-5p	ZFN2B	ncbi_100858626	UUCGUCGUGA-----------	x||||||||xxxxxxxxxxxx
novel-NT_463474_43731_mature	ZFN2B	ncbi_100858626	AGCCCAGGG-GGACGUCGGGGG	x||||||||x||||x:|:x||x
novel-NT_469896_45527_mature	ZFN2B	ncbi_100858626	AGGGGGACGUCG-----	x|||||||x:|xxxxxx
gga-miR-6594-5p	DKK3	ncbi_100858629	CACCCCCAC-GCCCCCCCCCGCCC	x||||||||x||x|x|xxx|:||x
novel-chr5_18966_mature	FJX1	ncbi_100858635	GGGUCGCGGUUGCA-GGCAAGCGGC	x|||||||x:xx||xx:|xxx|||x
gga-miR-7467-5p	FJX1	ncbi_100858635	AUGACUUUAUAGUC---------	x||||||||||x|xxxxxxxxxx
novel-chr12_26434_mature	CLPB	ncbi_100858639	GCGCCGCC---CAAGCCGGGGC	x|||||||xxx|xx|x||:||x
novel-chr2_9740_mature	CLPB	ncbi_100858639	UCCUGCCUA-------------	x|||||||xxxxxxxxxxxxxx
gga-miR-1759-3p	CLPB	ncbi_100858639	ACGGGGGGGCCGACGAGGGGCACGACGGGGGGU	x|||:||:|xx|xxx|||:|xxx:xx||xx|:x
gga-miR-184-3p	CLPB	ncbi_100858639	CCGUUUCGUUUCGCGC---	x||||||||xx|:x|xxxx
gga-miR-6556-3p	CLPB	ncbi_100858639	UUUUCCGUUU---------------	x:|||||||xxxxxxxxxxxxxxxx
novel-chr5_18966_mature	F110A	ncbi_100858650	GUGACUUUAAAUUAUUUUGGC-----	x||||||||xxx||:||||:xxxxxx
gga-miR-29a-5p	CK2N1	ncbi_100858651	CACUAAAGCGUAGCCCACC-----	x|||||||xxx|:x||||xxxxxx
novel-chr1_435_star	FOXP4	ncbi_100858652	GCGCCCAGG--AGCAUCACGU	x||||||||xx||xx:||||x
novel-chr19_31740_mature	FOXP4	ncbi_100858652	GUGGUUGUGCCGUCUCUCUAGGGGCACGGG	x:|||:|:|||::|xxx||xxx:x|||||x
novel-chr2_9740_mature	FOXP4	ncbi_100858652	GCCGUCGCCGGUUGGCAGUGGGUGUGGAGGU	x|||:||||:xxx|||xx|xxx:||x||||x
gga-let-7a-2-3p	FOXP4	ncbi_100858652	GUCGUCGCGUGCCGUCG-CCGGU-	x:||||:||::|x:|||x|||:xx
gga-miR-128-1-5p	FOXP4	ncbi_100858652	CCUCCCUGAGGCGCACGGUUGGA-	x||||||||::xx|x|x||:|:xx
gga-miR-15a	FOXP4	ncbi_100858652	GCCGUCGC--CGGUUGGC-AGUGG	x|||||:|xx|::|:|:|x|::|x
gga-miR-1759-3p	FOXP4	ncbi_100858652	CACUGUGCACCC-AUGUUUUGUCACGA	x|||:|:||xx|x||:|xxx:||x|:x
gga-miR-190a-5p	FOXP4	ncbi_100858652	AGGGGGGG-GGGU-GGAGGGGGGU-	x||:||:|x||||x||||:||::xx
gga-miR-34c-5p	FOXP4	ncbi_100858652	AGUCGUCGUGGGACCCCUGUAGCGA	x:||||||||x:xxx||xxx|:|:x
gga-miR-365-2-5p	FOXP4	ncbi_100858652	AGCCCCGGCG---UGGU--ACUCC	x||||||||:xxx||::xx||||x
gga-miR-449c-5p	FOXP4	ncbi_100858652	AGACAUGUU-UAGGGUUGAC---	x||||||||xx|||:|:||xxxx
gga-miR-6556-3p	FOXP4	ncbi_100858652	GUGUUUCGUGUCGGGUUG-	x:|||||||:x|::||:xx
gga-miR-7467-5p	FOXP4	ncbi_100858652	CCUGACGUCCUGCCGUGUGUCC----	x|||||:|x|||x|:x:||x|xxxxx
novel-NT_463474_43731_mature	FOXP4	ncbi_100858652	GGUUUACACC---------	x||||||||xxxxxxxxxx
novel-chr1_1631_star	DHX58	ncbi_100858653	UUCCAACCCUAUUUCGACCGUCGCGGC	x||||||||||xx||:||x||x:||:x
novel-chr1_5182_mature	DHX58	ncbi_100858653	ACAUGUGACGUUAGUUUCGUGU--	x||:||:||:|:|:xxx|||:xxx
novel-chr2_9740_mature	DHX58	ncbi_100858653	CUAACGUGUGUCGUUUCA-CGU	x||||||||:xx|x||||x||x
novel-chr5_18966_mature	DHX58	ncbi_100858653	CAUUCACGAAA-------------	x|||||||||xxxxxxxxxxxxxx
novel-chrw_37751_star	DHX58	ncbi_100858653	CAUUCACGAAA-------------	x|||||||||xxxxxxxxxxxxxx
novel-chrz_37856_mature	DHX58	ncbi_100858653	CUCGACGGGUCGG-GUCGUGACGG	x|||||||x||::xx||x||||:x
gga-miR-128-1-5p	DHX58	ncbi_100858653	CGUUGUGACG--UGUUUGAAACC	x:|||||||:xx:xx|||xx||x
gga-miR-15a	DHX58	ncbi_100858653	CCCUGCCUCU--CCU-CGCCCU	x|||||||||xxx||xxx|||x
gga-miR-15b-5p	DHX58	ncbi_100858653	GUGAGGUCGUCCUAACGUGUGUCG-	x:||||||:xxx|xxx|x:||||xx
gga-miR-1712-5p	DHX58	ncbi_100858653	UGUCGUCGUCAGUGGUAUCGAACCGA	x:|||||||xx||:|||:|:|||x|x
gga-miR-184-3p	DHX58	ncbi_100858653	UGUCGUCGUCAGUGGUAUCGAACC	x:|||||||xx||:x||:|:|||x
gga-miR-200a-3p	DHX58	ncbi_100858653	CUCUCGGCGUUUAUUGAGUGC----	x:|:||||:||xxx|||xx|xxxxx
gga-miR-22-3p	DHX58	ncbi_100858653	GUCGGUCUACCCCGACC-	x||||||||xx|x|||xx
gga-miR-302b-3p	DHX58	ncbi_100858653	CUACACGGUCUCUAUU-----	x:|||||||x||:|:xxxxxx
gga-miR-302d	DHX58	ncbi_100858653	AGACUUUAGACCCUCGACGGCCC-	x|||||||x||xx|x||xxx||xx
gga-miR-32-5p	DHX58	ncbi_100858653	ACGUUUCG-ACGAAGUA--	x|||||||x||:|x||xxx
gga-miR-33-5p	DHX58	ncbi_100858653	GUGGAAGUGCCGUGAAAAUCGA	x:|:||:|xxx||||xxx|||x
gga-miR-92-5p	DHX58	ncbi_100858653	AAGGAAGUAGUGCGA-----	x||||||||xxx|:xxxxxx
novel-chr1_435_star	ZN383	ncbi_100858654	CUUACGGGC-------------	x|||||||xxxxxxxxxxxxxx
novel-chr2_6629_mature	ZN383	ncbi_100858654	UUGGUACGUAAGUG-GACAGUC-	x:|:||||xxx||:x:|||||xx
novel-chr6_19095_star	ZN383	ncbi_100858654	GGUUGUCGU---UGCUCGGUUCGG	x:|:|||||xxx|xx:|::xx|:x
novel-chrw_37751_star	ZN383	ncbi_100858654	CCACGCGGUUUUCAGUGU---	x|||:||||||:||xx|xxxx
gga-miR-15a	ZN383	ncbi_100858654	GUGGACCAAGACAGGAGAAGGUCUA	x:|||||||xx||x||:xxx::|:x
gga-miR-31-3p	ZN383	ncbi_100858654	AUGUAGGUCUU---------	x:||||||||xxxxxxxxxx
gga-miR-365-3p	ZN383	ncbi_100858654	CGUUUACACU-CGUCAA--	x|||||||||xx:|||xxx
gga-miR-1759-3p	GYAR	ncbi_100858664	ACGGAGGAGUGU--------------	x||||||||x|xxxxxxxxxxxxxxx
novel-chrw_37778_mature	TARM1	ncbi_100858675	CCCCAGGG-GUGCCCGUCC-	x|||||||x|x:|||xx|xx
gga-miR-1712-5p	TARM1	ncbi_100858675	CCCUUCUG-CCG-UGACACAU-	x|||||||xx|:x|:|x|||xx
gga-miR-32-5p	TARM1	ncbi_100858675	UCCCCCACCGUGGACUCAGUAUU	x|||||||||:xx|||||::|:x
gga-miR-6594-5p	TARM1	ncbi_100858675	UUAACGUG--CUGGAGCCCCGA	x|||||||xxx||:xx|xx||x
gga-miR-7	TARM1	ncbi_100858675	CCCGAGGUCC-------------	x||||||||xxxxxxxxxxxxxx
[truncated: 88,909 more rows]
