# Supplementary material for: Analysis of the microRNA expression profiles of chicken dendritic cells in response to H9N2 avian influenza virus infection
Source: Vet Res. 2020 Oct 17;51:132. doi: 10.1186/s13567-020-00856-z (PMC7568386; doi:10.1186/s13567-020-00856-z)
Supplement: Supplementary file 7 — Additional file 7. GO terms for biological process enriched by the predicted target genes from SDE miRNAs. GO enrichment analysis revealed 180 biological processes were significantly (p-value < 0.05) enriched by target genes, and the 27 terms associated with immune responses were marked in bold. [file 13567_2020_856_MOESM7_ESM.xlsx]

## Sheet: GO terms for BP
GO terms for biological process enriched by target genes
GO ID	GO terms	Target genes	Genes in GO	P value	Gene ID
GO:0050794	regulation of cellular process	1444	1852	0.000120333	ncbi_100170842;ncbi_100502566;ncbi_100538349;ncbi_100857105;ncbi_100857115;ncbi_100857185;ncbi_100857323;ncbi_100857380;ncbi_100857405;ncbi_100857413;ncbi_100857422;ncbi_100857443;ncbi_100857508;ncbi_100857559;ncbi_100857572;ncbi_100857623;ncbi_100857635;ncbi_100857640;ncbi_100857678;ncbi_100857754;ncbi_100857815;ncbi_100857976;ncbi_100858009;ncbi_100858122;ncbi_100858225;ncbi_100858284;ncbi_1008…
GO:0050789	regulation of biological process	1596	2057	0.000256391	ncbi_100170842;ncbi_100502566;ncbi_100538349;ncbi_100857105;ncbi_100857115;ncbi_100857185;ncbi_100857323;ncbi_100857380;ncbi_100857405;ncbi_100857413;ncbi_100857422;ncbi_100857443;ncbi_100857508;ncbi_100857559;ncbi_100857572;ncbi_100857623;ncbi_100857635;ncbi_100857640;ncbi_100857678;ncbi_100857754;ncbi_100857815;ncbi_100857869;ncbi_100857976;ncbi_100858009;ncbi_100858122;ncbi_100858225;ncbi_1008…
GO:0048518	positive regulation of biological process	499	619	0.000260844	ncbi_100538349;ncbi_100857105;ncbi_100857413;ncbi_100857559;ncbi_100857572;ncbi_100857815;ncbi_100857869;ncbi_100858122;ncbi_100858225;ncbi_100858404;ncbi_100858556;ncbi_100858581;ncbi_100858624;ncbi_100858751;ncbi_100858824;ncbi_100858988;ncbi_100859081;ncbi_100859104;ncbi_100859766;ncbi_100859819;ncbi_100859842;ncbi_100859853;ncbi_100859860;ncbi_101749643;ncbi_101750213;ncbi_101750767;ncbi_1017…
GO:0048522	positive regulation of cellular process	398	491	0.000502049	ncbi_100538349;ncbi_100857105;ncbi_100857413;ncbi_100857559;ncbi_100857572;ncbi_100857815;ncbi_100858122;ncbi_100858225;ncbi_100858624;ncbi_100858988;ncbi_100859081;ncbi_100859104;ncbi_100859766;ncbi_100859819;ncbi_100859842;ncbi_100859853;ncbi_100859860;ncbi_101749643;ncbi_101750213;ncbi_101751513;ncbi_107049121;ncbi_107049323;ncbi_107050106;ncbi_107050618;ncbi_107051610;ncbi_107052049;ncbi_1070…
GO:0031401	positive regulation of protein modification process	150	176	0.000565833	ncbi_100857105;ncbi_100859819;ncbi_100859842;ncbi_100859853;ncbi_100859860;ncbi_101751513;ncbi_107050106;ncbi_107051610;ncbi_107053154;ncbi_107055275;ncbi_107055574;ncbi_107055727;ncbi_107056239;ncbi_107056759;ncbi_107057169;ncbi_373953;ncbi_373983;ncbi_373987;ncbi_374001;ncbi_374094;ncbi_374147;ncbi_374199;ncbi_374246;ncbi_378779;ncbi_378783;ncbi_378929;ncbi_395081;ncbi_395097;ncbi_395174;ncbi_3…
GO:0031399	regulation of protein modification process	286	348	0.000591253	ncbi_100857105;ncbi_100857678;ncbi_100858651;ncbi_100858827;ncbi_100858838;ncbi_100859819;ncbi_100859842;ncbi_100859853;ncbi_100859860;ncbi_100859902;ncbi_101747380;ncbi_101748777;ncbi_101751513;ncbi_101751827;ncbi_107050106;ncbi_107051610;ncbi_107053154;ncbi_107055275;ncbi_107055574;ncbi_107055727;ncbi_107055784;ncbi_107056239;ncbi_107056744;ncbi_107056759;ncbi_107056983;ncbi_107057045;ncbi_1070…
GO:0043408	regulation of MAPK cascade	94	107	0.000711213	ncbi_100857105;ncbi_100859853;ncbi_101751513;ncbi_107051610;ncbi_107056239;ncbi_107056744;ncbi_373953;ncbi_374049;ncbi_374191;ncbi_374192;ncbi_374272;ncbi_378779;ncbi_395145;ncbi_395323;ncbi_395330;ncbi_395385;ncbi_395432;ncbi_395509;ncbi_395559;ncbi_395642;ncbi_395703;ncbi_395796;ncbi_395909;ncbi_395967;ncbi_396025;ncbi_396033;ncbi_396085;ncbi_396093;ncbi_396192;ncbi_396229;ncbi_396239;ncbi_3963…
GO:0048583	regulation of response to stimulus	387	478	0.000722639	ncbi_100538349;ncbi_100857105;ncbi_100857115;ncbi_100857413;ncbi_100857508;ncbi_100857559;ncbi_100857815;ncbi_100858824;ncbi_100858913;ncbi_100859104;ncbi_100859376;ncbi_100859766;ncbi_100859819;ncbi_100859853;ncbi_100859902;ncbi_101749643;ncbi_101750767;ncbi_101751513;ncbi_107049121;ncbi_107050618;ncbi_107050758;ncbi_107050945;ncbi_107051610;ncbi_107052049;ncbi_107052560;ncbi_107053154;ncbi_1070…
GO:0045595	regulation of cell differentiation	115	133	0.000774312	ncbi_100857754;ncbi_100859104;ncbi_101750213;ncbi_101751011;ncbi_107049186;ncbi_107052560;ncbi_107054175;ncbi_107054916;ncbi_107055275;ncbi_107056030;ncbi_107057324;ncbi_374224;ncbi_378779;ncbi_378800;ncbi_378921;ncbi_395099;ncbi_395154;ncbi_395290;ncbi_395324;ncbi_395327;ncbi_395409;ncbi_395440;ncbi_395442;ncbi_395475;ncbi_395491;ncbi_395509;ncbi_395559;ncbi_395573;ncbi_395591;ncbi_395635;ncbi_3…
GO:0060255	regulation of macromolecule metabolic process	475	592	0.000831098	ncbi_100538349;ncbi_100857105;ncbi_100857115;ncbi_100857185;ncbi_100857413;ncbi_100857443;ncbi_100857572;ncbi_100857640;ncbi_100857678;ncbi_100858404;ncbi_100858651;ncbi_100858751;ncbi_100858827;ncbi_100858838;ncbi_100859819;ncbi_100859842;ncbi_100859853;ncbi_100859860;ncbi_100859902;ncbi_101747380;ncbi_101747712;ncbi_101748190;ncbi_101748777;ncbi_101749216;ncbi_101749643;ncbi_101750922;ncbi_1017…
GO:0001932	regulation of protein phosphorylation	226	273	0.00101239	ncbi_100857105;ncbi_100857678;ncbi_100858651;ncbi_100858827;ncbi_100858838;ncbi_100859819;ncbi_100859842;ncbi_100859853;ncbi_100859860;ncbi_100859902;ncbi_101747380;ncbi_101748777;ncbi_101751513;ncbi_101751827;ncbi_107050106;ncbi_107051610;ncbi_107053154;ncbi_107055275;ncbi_107055574;ncbi_107055784;ncbi_107056239;ncbi_107056744;ncbi_107056759;ncbi_107057045;ncbi_107057169;ncbi_373953;ncbi_373987;…
GO:0032268	regulation of cellular protein metabolic process	327	402	0.00102596	ncbi_100857105;ncbi_100857443;ncbi_100857678;ncbi_100858651;ncbi_100858827;ncbi_100858838;ncbi_100859819;ncbi_100859842;ncbi_100859853;ncbi_100859860;ncbi_100859902;ncbi_101747380;ncbi_101747712;ncbi_101748777;ncbi_101749216;ncbi_101749643;ncbi_101751513;ncbi_101751827;ncbi_107050106;ncbi_107051610;ncbi_107053154;ncbi_107055275;ncbi_107055574;ncbi_107055727;ncbi_107055784;ncbi_107056239;ncbi_1070…
GO:0007265	Ras protein signal transduction	64	71	0.00109475	ncbi_100858912;ncbi_100859132;ncbi_101751397;ncbi_107054369;ncbi_107057374;ncbi_373906;ncbi_373939;ncbi_374031;ncbi_395432;ncbi_395442;ncbi_395475;ncbi_395871;ncbi_396085;ncbi_396153;ncbi_396229;ncbi_396243;ncbi_396536;ncbi_415539;ncbi_415578;ncbi_415633;ncbi_415989;ncbi_416503;ncbi_416626;ncbi_417547;ncbi_418043;ncbi_418090;ncbi_418146;ncbi_418207;ncbi_418748;ncbi_418761;ncbi_419373;ncbi_419752;…
GO:0051246	regulation of protein metabolic process	340	419	0.00113667	ncbi_100857105;ncbi_100857443;ncbi_100857678;ncbi_100858651;ncbi_100858827;ncbi_100858838;ncbi_100859819;ncbi_100859842;ncbi_100859853;ncbi_100859860;ncbi_100859902;ncbi_101747380;ncbi_101747712;ncbi_101748777;ncbi_101749216;ncbi_101749643;ncbi_101751513;ncbi_101751827;ncbi_107050106;ncbi_107051610;ncbi_107053154;ncbi_107055275;ncbi_107055574;ncbi_107055727;ncbi_107055784;ncbi_107056239;ncbi_1070…
GO:0042325	regulation of phosphorylation	232	281	0.00117872	ncbi_100857105;ncbi_100857413;ncbi_100857678;ncbi_100858651;ncbi_100858827;ncbi_100858838;ncbi_100859819;ncbi_100859842;ncbi_100859853;ncbi_100859860;ncbi_100859902;ncbi_101747380;ncbi_101748777;ncbi_101751513;ncbi_101751827;ncbi_107050106;ncbi_107051610;ncbi_107053154;ncbi_107055275;ncbi_107055574;ncbi_107055784;ncbi_107056239;ncbi_107056744;ncbi_107056759;ncbi_107057045;ncbi_107057169;ncbi_3739…
GO:0042221	response to chemical	491	614	0.00117992	ncbi_100857115;ncbi_100857380;ncbi_100857443;ncbi_100857521;ncbi_100857572;ncbi_100857635;ncbi_100857678;ncbi_100858009;ncbi_100858122;ncbi_100858928;ncbi_100859094;ncbi_100859339;ncbi_100859449;ncbi_100859519;ncbi_100859842;ncbi_100859860;ncbi_101747712;ncbi_101748329;ncbi_101750767;ncbi_101750781;ncbi_107049121;ncbi_107050212;ncbi_107050758;ncbi_107050945;ncbi_107052049;ncbi_107052560;ncbi_1070…
GO:0010646	regulation of cell communication	332	409	0.00124265	ncbi_100857105;ncbi_100857115;ncbi_100857413;ncbi_100857815;ncbi_100858799;ncbi_100858913;ncbi_100858928;ncbi_100859104;ncbi_100859376;ncbi_100859766;ncbi_100859819;ncbi_100859853;ncbi_100859902;ncbi_101747380;ncbi_101749643;ncbi_101750767;ncbi_101751513;ncbi_107049121;ncbi_107050618;ncbi_107050758;ncbi_107050945;ncbi_107051610;ncbi_107052049;ncbi_107052560;ncbi_107054146;ncbi_107054175;ncbi_1070…
GO:0065007	biological regulation	1750	2272	0.00158452	ncbi_100170842;ncbi_100502566;ncbi_100538349;ncbi_100857105;ncbi_100857115;ncbi_100857185;ncbi_100857298;ncbi_100857323;ncbi_100857380;ncbi_100857405;ncbi_100857413;ncbi_100857420;ncbi_100857422;ncbi_100857443;ncbi_100857508;ncbi_100857559;ncbi_100857572;ncbi_100857623;ncbi_100857635;ncbi_100857640;ncbi_100857678;ncbi_100857754;ncbi_100857815;ncbi_100857869;ncbi_100857976;ncbi_100858009;ncbi_1008…
GO:0032270	positive regulation of cellular protein metabolic process	154	183	0.00160932	ncbi_100857105;ncbi_100859819;ncbi_100859842;ncbi_100859853;ncbi_100859860;ncbi_101751513;ncbi_107050106;ncbi_107051610;ncbi_107053154;ncbi_107055275;ncbi_107055574;ncbi_107055727;ncbi_107056239;ncbi_107056759;ncbi_107057169;ncbi_373953;ncbi_373983;ncbi_373987;ncbi_374001;ncbi_374094;ncbi_374147;ncbi_374199;ncbi_374246;ncbi_378779;ncbi_378783;ncbi_378929;ncbi_395081;ncbi_395097;ncbi_395174;ncbi_3…
GO:0010562	positive regulation of phosphorus metabolic process	138	163	0.00168627	ncbi_100857105;ncbi_100859819;ncbi_100859842;ncbi_100859853;ncbi_100859860;ncbi_101751513;ncbi_107050106;ncbi_107051610;ncbi_107053154;ncbi_107055275;ncbi_107055574;ncbi_107056239;ncbi_107056759;ncbi_107057169;ncbi_373953;ncbi_373987;ncbi_374001;ncbi_374094;ncbi_374147;ncbi_374199;ncbi_374246;ncbi_378779;ncbi_378783;ncbi_378929;ncbi_395081;ncbi_395097;ncbi_395323;ncbi_395362;ncbi_395393;ncbi_3954…
GO:0045937	positive regulation of phosphate metabolic process	138	163	0.00168627	ncbi_100857105;ncbi_100859819;ncbi_100859842;ncbi_100859853;ncbi_100859860;ncbi_101751513;ncbi_107050106;ncbi_107051610;ncbi_107053154;ncbi_107055275;ncbi_107055574;ncbi_107056239;ncbi_107056759;ncbi_107057169;ncbi_373953;ncbi_373987;ncbi_374001;ncbi_374094;ncbi_374147;ncbi_374199;ncbi_374246;ncbi_378779;ncbi_378783;ncbi_378929;ncbi_395081;ncbi_395097;ncbi_395323;ncbi_395362;ncbi_395393;ncbi_3954…
GO:0051247	positive regulation of protein metabolic process	161	192	0.00176074	ncbi_100857105;ncbi_100859819;ncbi_100859842;ncbi_100859853;ncbi_100859860;ncbi_101751513;ncbi_107050106;ncbi_107051610;ncbi_107053154;ncbi_107055275;ncbi_107055574;ncbi_107055727;ncbi_107056239;ncbi_107056759;ncbi_107057169;ncbi_373953;ncbi_373983;ncbi_373987;ncbi_374001;ncbi_374094;ncbi_374141;ncbi_374147;ncbi_374199;ncbi_374246;ncbi_378779;ncbi_378783;ncbi_378929;ncbi_395081;ncbi_395097;ncbi_3…
GO:0048584	positive regulation of response to stimulus	195	235	0.00176885	ncbi_100538349;ncbi_100857105;ncbi_100857413;ncbi_100857559;ncbi_100857815;ncbi_100858824;ncbi_100859104;ncbi_100859766;ncbi_100859853;ncbi_101749643;ncbi_101750767;ncbi_101751513;ncbi_107049121;ncbi_107050618;ncbi_107051610;ncbi_107052049;ncbi_107053154;ncbi_107053715;ncbi_107054369;ncbi_107056239;ncbi_107057583;ncbi_373899;ncbi_373939;ncbi_373953;ncbi_373987;ncbi_374018;ncbi_374094;ncbi_374113;…
GO:0010604	positive regulation of macromolecule metabolic process	198	239	0.00191892	ncbi_100538349;ncbi_100857105;ncbi_100857413;ncbi_100858404;ncbi_100858751;ncbi_100859819;ncbi_100859842;ncbi_100859853;ncbi_100859860;ncbi_101751513;ncbi_107050106;ncbi_107051610;ncbi_107053154;ncbi_107055275;ncbi_107055574;ncbi_107055727;ncbi_107056239;ncbi_107056759;ncbi_107057054;ncbi_107057169;ncbi_373919;ncbi_373953;ncbi_373983;ncbi_373987;ncbi_374001;ncbi_374094;ncbi_374120;ncbi_374141;ncb…
GO:0032502	developmental process	1024	1313	0.00193006	ncbi_100538349;ncbi_100857105;ncbi_100857115;ncbi_100857260;ncbi_100857422;ncbi_100857480;ncbi_100857572;ncbi_100857623;ncbi_100857640;ncbi_100857678;ncbi_100857754;ncbi_100857875;ncbi_100857929;ncbi_100858009;ncbi_100858066;ncbi_100858122;ncbi_100858304;ncbi_100858359;ncbi_100858404;ncbi_100858486;ncbi_100858534;ncbi_100858555;ncbi_100858556;ncbi_100858585;ncbi_100858709;ncbi_100858799;ncbi_1008…
GO:0031325	positive regulation of cellular metabolic process	212	257	0.00208903	ncbi_100538349;ncbi_100857105;ncbi_100858988;ncbi_100859819;ncbi_100859842;ncbi_100859853;ncbi_100859860;ncbi_101751513;ncbi_107049323;ncbi_107050106;ncbi_107051610;ncbi_107053154;ncbi_107055275;ncbi_107055574;ncbi_107055727;ncbi_107056239;ncbi_107056759;ncbi_107057054;ncbi_107057169;ncbi_373919;ncbi_373930;ncbi_373953;ncbi_373983;ncbi_373987;ncbi_374001;ncbi_374026;ncbi_374094;ncbi_374120;ncbi_3…
GO:0019220	regulation of phosphate metabolic process	259	317	0.00211451	ncbi_100857105;ncbi_100857413;ncbi_100857678;ncbi_100858651;ncbi_100858827;ncbi_100858838;ncbi_100859819;ncbi_100859842;ncbi_100859853;ncbi_100859860;ncbi_100859902;ncbi_101747380;ncbi_101748777;ncbi_101751513;ncbi_101751827;ncbi_107049027;ncbi_107050106;ncbi_107051610;ncbi_107053154;ncbi_107055275;ncbi_107055574;ncbi_107055784;ncbi_107056239;ncbi_107056744;ncbi_107056759;ncbi_107057045;ncbi_1070…
GO:0051174	regulation of phosphorus metabolic process	259	317	0.00211451	ncbi_100857105;ncbi_100857413;ncbi_100857678;ncbi_100858651;ncbi_100858827;ncbi_100858838;ncbi_100859819;ncbi_100859842;ncbi_100859853;ncbi_100859860;ncbi_100859902;ncbi_101747380;ncbi_101748777;ncbi_101751513;ncbi_101751827;ncbi_107049027;ncbi_107050106;ncbi_107051610;ncbi_107053154;ncbi_107055275;ncbi_107055574;ncbi_107055784;ncbi_107056239;ncbi_107056744;ncbi_107056759;ncbi_107057045;ncbi_1070…
GO:0009893	positive regulation of metabolic process	255	312	0.00220316	ncbi_100538349;ncbi_100857105;ncbi_100857413;ncbi_100858404;ncbi_100858751;ncbi_100858988;ncbi_100859819;ncbi_100859842;ncbi_100859853;ncbi_100859860;ncbi_101751402;ncbi_101751513;ncbi_107049323;ncbi_107050106;ncbi_107051610;ncbi_107052049;ncbi_107053154;ncbi_107054175;ncbi_107055275;ncbi_107055574;ncbi_107055727;ncbi_107056239;ncbi_107056759;ncbi_107057054;ncbi_107057169;ncbi_373919;ncbi_373930;…
GO:0030155	regulation of cell adhesion	74	84	0.00222293	ncbi_107049186;ncbi_107050106;ncbi_107055574;ncbi_107056858;ncbi_373987;ncbi_374199;ncbi_374251;ncbi_395074;ncbi_395097;ncbi_395158;ncbi_395290;ncbi_395312;ncbi_395323;ncbi_395330;ncbi_395435;ncbi_395476;ncbi_395556;ncbi_395594;ncbi_395610;ncbi_395703;ncbi_395755;ncbi_395815;ncbi_395865;ncbi_395909;ncbi_396062;ncbi_396085;ncbi_396213;ncbi_396384;ncbi_396402;ncbi_396424;ncbi_396452;ncbi_396536;ncb…
GO:0023051	regulation of signaling	336	416	0.0022255	ncbi_100857105;ncbi_100857115;ncbi_100857413;ncbi_100857815;ncbi_100858799;ncbi_100858913;ncbi_100858928;ncbi_100859104;ncbi_100859376;ncbi_100859766;ncbi_100859819;ncbi_100859853;ncbi_100859902;ncbi_101747380;ncbi_101749643;ncbi_101750767;ncbi_101751513;ncbi_107049121;ncbi_107050618;ncbi_107050758;ncbi_107050945;ncbi_107051610;ncbi_107052049;ncbi_107052560;ncbi_107054146;ncbi_107054175;ncbi_1070…
GO:0001934	positive regulation of protein phosphorylation	128	151	0.00223242	ncbi_100857105;ncbi_100859819;ncbi_100859842;ncbi_100859853;ncbi_100859860;ncbi_101751513;ncbi_107050106;ncbi_107051610;ncbi_107053154;ncbi_107055275;ncbi_107055574;ncbi_107056239;ncbi_107056759;ncbi_107057169;ncbi_373953;ncbi_373987;ncbi_374001;ncbi_374094;ncbi_374147;ncbi_374199;ncbi_374246;ncbi_378779;ncbi_378783;ncbi_378929;ncbi_395081;ncbi_395097;ncbi_395323;ncbi_395362;ncbi_395393;ncbi_3954…
GO:0042327	positive regulation of phosphorylation	128	151	0.00223242	ncbi_100857105;ncbi_100859819;ncbi_100859842;ncbi_100859853;ncbi_100859860;ncbi_101751513;ncbi_107050106;ncbi_107051610;ncbi_107053154;ncbi_107055275;ncbi_107055574;ncbi_107056239;ncbi_107056759;ncbi_107057169;ncbi_373953;ncbi_373987;ncbi_374001;ncbi_374094;ncbi_374147;ncbi_374199;ncbi_374246;ncbi_378779;ncbi_378783;ncbi_378929;ncbi_395081;ncbi_395097;ncbi_395323;ncbi_395362;ncbi_395393;ncbi_3954…
GO:0002682	regulation of immune system process	166	199	0.00241965	ncbi_100538349;ncbi_100857559;ncbi_100857572;ncbi_100857869;ncbi_100858581;ncbi_100858824;ncbi_100859104;ncbi_107053715;ncbi_107054369;ncbi_107056239;ncbi_107057054;ncbi_107057122;ncbi_107057583;ncbi_373939;ncbi_373952;ncbi_373953;ncbi_373956;ncbi_373987;ncbi_374113;ncbi_374136;ncbi_374141;ncbi_374259;ncbi_374267;ncbi_374268;ncbi_378783;ncbi_378897;ncbi_378921;ncbi_395097;ncbi_395099;ncbi_395109;…
GO:0050804	modulation of synaptic transmission	34	36	0.0025556	ncbi_100858799;ncbi_100858928;ncbi_101747380;ncbi_107056976;ncbi_107057036;ncbi_373933;ncbi_374175;ncbi_395314;ncbi_395393;ncbi_395569;ncbi_395694;ncbi_396085;ncbi_396103;ncbi_396213;ncbi_396229;ncbi_396444;ncbi_415544;ncbi_415578;ncbi_416024;ncbi_417258;ncbi_417965;ncbi_418015;ncbi_418207;ncbi_419825;ncbi_420398;ncbi_420922;ncbi_422077;ncbi_422758;ncbi_424563;ncbi_427552;ncbi_427633;ncbi_427820;…
GO:0002764	immune response-regulating signaling pathway	73	83	0.00263845	ncbi_100538349;ncbi_100858824;ncbi_107053715;ncbi_107054369;ncbi_107057583;ncbi_373939;ncbi_373953;ncbi_374141;ncbi_374259;ncbi_374268;ncbi_378783;ncbi_378897;ncbi_395099;ncbi_395109;ncbi_395330;ncbi_395796;ncbi_395855;ncbi_395871;ncbi_395911;ncbi_396033;ncbi_396062;ncbi_396093;ncbi_396147;ncbi_396229;ncbi_396349;ncbi_396384;ncbi_396407;ncbi_396409;ncbi_396452;ncbi_396526;ncbi_415614;ncbi_415781;…
GO:1902531	regulation of intracellular signal transduction	138	164	0.00280553	ncbi_100857105;ncbi_100857815;ncbi_100858913;ncbi_100859766;ncbi_100859853;ncbi_101749643;ncbi_101751513;ncbi_107051610;ncbi_107055275;ncbi_107056239;ncbi_107056744;ncbi_107056777;ncbi_373953;ncbi_373987;ncbi_374049;ncbi_374141;ncbi_374191;ncbi_374192;ncbi_374199;ncbi_374272;ncbi_378779;ncbi_378921;ncbi_395145;ncbi_395180;ncbi_395312;ncbi_395323;ncbi_395330;ncbi_395385;ncbi_395432;ncbi_395442;ncb…
GO:0035556	intracellular signal transduction	378	471	0.00282344	ncbi_100538349;ncbi_100857105;ncbi_100857115;ncbi_100857635;ncbi_100858284;ncbi_100858360;ncbi_100858912;ncbi_100858997;ncbi_100859081;ncbi_100859132;ncbi_100859283;ncbi_100859744;ncbi_100859842;ncbi_100859853;ncbi_100859902;ncbi_101748239;ncbi_101748329;ncbi_101748568;ncbi_101750767;ncbi_101751397;ncbi_101751843;ncbi_107048988;ncbi_107049306;ncbi_107049805;ncbi_107050919;ncbi_107051675;ncbi_1070…
GO:0002757	immune response-activating signal transduction	68	77	0.00290173	ncbi_100538349;ncbi_100858824;ncbi_107053715;ncbi_107054369;ncbi_107057583;ncbi_373939;ncbi_373953;ncbi_374141;ncbi_374259;ncbi_374268;ncbi_378897;ncbi_395099;ncbi_395109;ncbi_395330;ncbi_395796;ncbi_395871;ncbi_395911;ncbi_396033;ncbi_396062;ncbi_396093;ncbi_396147;ncbi_396349;ncbi_396384;ncbi_396407;ncbi_396409;ncbi_396452;ncbi_396526;ncbi_415781;ncbi_415805;ncbi_416246;ncbi_416588;ncbi_417547;…
GO:0032944	regulation of mononuclear cell proliferation	33	35	0.0032405	ncbi_107057054;ncbi_373939;ncbi_395097;ncbi_395146;ncbi_395312;ncbi_395385;ncbi_395432;ncbi_395476;ncbi_395556;ncbi_396062;ncbi_396384;ncbi_396452;ncbi_404671;ncbi_414741;ncbi_415577;ncbi_416476;ncbi_417870;ncbi_418090;ncbi_418406;ncbi_419145;ncbi_419194;ncbi_419346;ncbi_420215;ncbi_420420;ncbi_421127;ncbi_421279;ncbi_423895;ncbi_424912;ncbi_427272;ncbi_493647;ncbi_769007;ncbi_769212;ncbi_770275
GO:0070663	regulation of leukocyte proliferation	33	35	0.0032405	ncbi_107057054;ncbi_373939;ncbi_395097;ncbi_395146;ncbi_395312;ncbi_395385;ncbi_395432;ncbi_395476;ncbi_395556;ncbi_396062;ncbi_396384;ncbi_396452;ncbi_404671;ncbi_414741;ncbi_415577;ncbi_416476;ncbi_417870;ncbi_418090;ncbi_418406;ncbi_419145;ncbi_419194;ncbi_419346;ncbi_420215;ncbi_420420;ncbi_421127;ncbi_421279;ncbi_423895;ncbi_424912;ncbi_427272;ncbi_493647;ncbi_769007;ncbi_769212;ncbi_770275
GO:0048519	negative regulation of biological process	456	573	0.00362217	ncbi_100502566;ncbi_100857115;ncbi_100857413;ncbi_100857422;ncbi_100857572;ncbi_100857623;ncbi_100857640;ncbi_100857678;ncbi_100857754;ncbi_100858122;ncbi_100858624;ncbi_100858651;ncbi_100858827;ncbi_100859104;ncbi_100859189;ncbi_100859376;ncbi_100859721;ncbi_100859819;ncbi_100859853;ncbi_100859902;ncbi_101747380;ncbi_101747712;ncbi_101748190;ncbi_101749216;ncbi_101750511;ncbi_101750767;ncbi_1017…
GO:0009966	regulation of signal transduction	291	360	0.004001	ncbi_100857105;ncbi_100857115;ncbi_100857413;ncbi_100857815;ncbi_100858913;ncbi_100859104;ncbi_100859376;ncbi_100859766;ncbi_100859853;ncbi_100859902;ncbi_101749643;ncbi_101750767;ncbi_101751513;ncbi_107049121;ncbi_107050618;ncbi_107050758;ncbi_107050945;ncbi_107051610;ncbi_107052049;ncbi_107052560;ncbi_107054175;ncbi_107055275;ncbi_107056239;ncbi_107056744;ncbi_107056777;ncbi_107056858;ncbi_3738…
GO:0019222	regulation of metabolic process	651	828	0.0043732	ncbi_100538349;ncbi_100857105;ncbi_100857115;ncbi_100857185;ncbi_100857413;ncbi_100857443;ncbi_100857572;ncbi_100857640;ncbi_100857678;ncbi_100858404;ncbi_100858651;ncbi_100858751;ncbi_100858827;ncbi_100858838;ncbi_100858913;ncbi_100858988;ncbi_100859132;ncbi_100859721;ncbi_100859744;ncbi_100859819;ncbi_100859842;ncbi_100859853;ncbi_100859860;ncbi_100859902;ncbi_101747380;ncbi_101747712;ncbi_1017…
GO:0050776	regulation of immune response	91	106	0.00439808	ncbi_100538349;ncbi_100858824;ncbi_107053715;ncbi_107054369;ncbi_107056239;ncbi_107057583;ncbi_373939;ncbi_373953;ncbi_374136;ncbi_374141;ncbi_374259;ncbi_374267;ncbi_374268;ncbi_378783;ncbi_378897;ncbi_395099;ncbi_395109;ncbi_395330;ncbi_395385;ncbi_395796;ncbi_395855;ncbi_395871;ncbi_395911;ncbi_396033;ncbi_396062;ncbi_396093;ncbi_396147;ncbi_396229;ncbi_396349;ncbi_396384;ncbi_396407;ncbi_3964…
GO:0070887	cellular response to chemical stimulus	201	245	0.00452464	ncbi_100857380;ncbi_100857443;ncbi_100857572;ncbi_100858928;ncbi_100859339;ncbi_100859519;ncbi_101747712;ncbi_101748329;ncbi_101750767;ncbi_107049121;ncbi_107050758;ncbi_107052049;ncbi_107052560;ncbi_107054146;ncbi_107054175;ncbi_107054176;ncbi_107055417;ncbi_107055574;ncbi_107056777;ncbi_107056858;ncbi_373911;ncbi_373919;ncbi_373931;ncbi_373953;ncbi_373987;ncbi_374018;ncbi_374024;ncbi_374026;ncb…
GO:0044767	single-organism developmental process	986	1268	0.00462834	ncbi_100538349;ncbi_100857105;ncbi_100857115;ncbi_100857260;ncbi_100857422;ncbi_100857480;ncbi_100857572;ncbi_100857623;ncbi_100857640;ncbi_100857678;ncbi_100857754;ncbi_100857875;ncbi_100857929;ncbi_100858009;ncbi_100858066;ncbi_100858122;ncbi_100858304;ncbi_100858359;ncbi_100858404;ncbi_100858486;ncbi_100858534;ncbi_100858556;ncbi_100858585;ncbi_100858709;ncbi_100858799;ncbi_100858913;ncbi_1008…
GO:0006793	phosphorus metabolic process	571	724	0.00485403	ncbi_100736561;ncbi_100857105;ncbi_100857260;ncbi_100857294;ncbi_100857298;ncbi_100857898;ncbi_100858336;ncbi_100858422;ncbi_100858471;ncbi_100858513;ncbi_100858873;ncbi_100858997;ncbi_100859081;ncbi_100859339;ncbi_100859356;ncbi_100859653;ncbi_100859655;ncbi_100859853;ncbi_100859860;ncbi_100859906;ncbi_100996929;ncbi_101747962;ncbi_101748239;ncbi_101748596;ncbi_101749042;ncbi_101749809;ncbi_1017…
GO:0048523	negative regulation of cellular process	394	494	0.00518184	ncbi_100502566;ncbi_100857115;ncbi_100857413;ncbi_100857422;ncbi_100857623;ncbi_100857640;ncbi_100857678;ncbi_100857754;ncbi_100858122;ncbi_100858651;ncbi_100858827;ncbi_100859104;ncbi_100859376;ncbi_100859853;ncbi_100859902;ncbi_101747380;ncbi_101747712;ncbi_101749216;ncbi_101750767;ncbi_101750922;ncbi_101751827;ncbi_107049027;ncbi_107049186;ncbi_107049805;ncbi_107050106;ncbi_107050758;ncbi_1070…
GO:0050670	regulation of lymphocyte proliferation	31	33	0.00518711	ncbi_107057054;ncbi_373939;ncbi_395097;ncbi_395146;ncbi_395312;ncbi_395385;ncbi_395476;ncbi_395556;ncbi_396062;ncbi_396384;ncbi_396452;ncbi_404671;ncbi_414741;ncbi_415577;ncbi_416476;ncbi_417870;ncbi_418090;ncbi_418406;ncbi_419145;ncbi_419194;ncbi_419346;ncbi_420215;ncbi_421127;ncbi_421279;ncbi_423895;ncbi_424912;ncbi_427272;ncbi_493647;ncbi_769007;ncbi_769212;ncbi_770275
GO:0043410	positive regulation of MAPK cascade	51	57	0.00529258	ncbi_100857105;ncbi_100859853;ncbi_101751513;ncbi_107051610;ncbi_378779;ncbi_395323;ncbi_395432;ncbi_395509;ncbi_395559;ncbi_395703;ncbi_395796;ncbi_395909;ncbi_396025;ncbi_396033;ncbi_396093;ncbi_396229;ncbi_396239;ncbi_396349;ncbi_396515;ncbi_414741;ncbi_417117;ncbi_417287;ncbi_417774;ncbi_417840;ncbi_419399;ncbi_419715;ncbi_419867;ncbi_419877;ncbi_420215;ncbi_420420;ncbi_420677;ncbi_420744;ncb…
GO:0006796	phosphate-containing compound metabolic process	563	714	0.0053276	ncbi_100736561;ncbi_100857105;ncbi_100857260;ncbi_100857294;ncbi_100857298;ncbi_100857898;ncbi_100858336;ncbi_100858422;ncbi_100858471;ncbi_100858513;ncbi_100858873;ncbi_100858997;ncbi_100859081;ncbi_100859339;ncbi_100859356;ncbi_100859653;ncbi_100859655;ncbi_100859853;ncbi_100859860;ncbi_100859906;ncbi_100996929;ncbi_101747962;ncbi_101748239;ncbi_101748596;ncbi_101749042;ncbi_101749809;ncbi_1017…
GO:0002253	activation of immune response	73	84	0.00539594	ncbi_100538349;ncbi_100858824;ncbi_107053715;ncbi_107054369;ncbi_107057583;ncbi_373939;ncbi_373953;ncbi_374141;ncbi_374259;ncbi_374267;ncbi_374268;ncbi_378897;ncbi_395099;ncbi_395109;ncbi_395330;ncbi_395796;ncbi_395871;ncbi_395911;ncbi_396033;ncbi_396062;ncbi_396093;ncbi_396147;ncbi_396349;ncbi_396384;ncbi_396407;ncbi_396409;ncbi_396452;ncbi_396526;ncbi_415307;ncbi_415781;ncbi_415805;ncbi_416246;…
GO:0031323	regulation of cellular metabolic process	477	602	0.00541942	ncbi_100538349;ncbi_100857105;ncbi_100857185;ncbi_100857413;ncbi_100857443;ncbi_100857572;ncbi_100857640;ncbi_100857678;ncbi_100858651;ncbi_100858827;ncbi_100858838;ncbi_100858988;ncbi_100859819;ncbi_100859842;ncbi_100859853;ncbi_100859860;ncbi_100859902;ncbi_101747380;ncbi_101747712;ncbi_101748777;ncbi_101749216;ncbi_101749643;ncbi_101750781;ncbi_101750922;ncbi_101751513;ncbi_101751827;ncbi_1070…
GO:0002684	positive regulation of immune system process	120	143	0.00631155	ncbi_100538349;ncbi_100857559;ncbi_100857869;ncbi_100858581;ncbi_100858824;ncbi_100859104;ncbi_107053715;ncbi_107054369;ncbi_107057054;ncbi_107057122;ncbi_107057583;ncbi_373939;ncbi_373953;ncbi_373956;ncbi_373987;ncbi_374113;ncbi_374136;ncbi_374141;ncbi_374259;ncbi_374267;ncbi_374268;ncbi_378897;ncbi_378921;ncbi_395097;ncbi_395099;ncbi_395109;ncbi_395180;ncbi_395312;ncbi_395330;ncbi_395385;ncbi_3…
GO:0007264	small GTPase mediated signal transduction	80	93	0.00665483	ncbi_100858912;ncbi_100859132;ncbi_100859744;ncbi_101748568;ncbi_101751397;ncbi_107049306;ncbi_107054369;ncbi_107057374;ncbi_373906;ncbi_373929;ncbi_373939;ncbi_373953;ncbi_374031;ncbi_395432;ncbi_395442;ncbi_395475;ncbi_395871;ncbi_396085;ncbi_396153;ncbi_396229;ncbi_396243;ncbi_396536;ncbi_415379;ncbi_415539;ncbi_415578;ncbi_415633;ncbi_415989;ncbi_416503;ncbi_416626;ncbi_416848;ncbi_417095;ncb…
GO:0080090	regulation of primary metabolic process	454	573	0.0066966	ncbi_100538349;ncbi_100857105;ncbi_100857185;ncbi_100857413;ncbi_100857443;ncbi_100857572;ncbi_100857640;ncbi_100857678;ncbi_100858651;ncbi_100858827;ncbi_100858838;ncbi_100859721;ncbi_100859819;ncbi_100859842;ncbi_100859853;ncbi_100859860;ncbi_100859902;ncbi_101747380;ncbi_101747712;ncbi_101748777;ncbi_101749216;ncbi_101749643;ncbi_101750922;ncbi_101751513;ncbi_101751827;ncbi_107049027;ncbi_1070…
GO:0048856	anatomical structure development	909	1169	0.00685715	ncbi_100857105;ncbi_100857115;ncbi_100857260;ncbi_100857422;ncbi_100857480;ncbi_100857572;ncbi_100857623;ncbi_100857678;ncbi_100857754;ncbi_100857875;ncbi_100857929;ncbi_100858009;ncbi_100858122;ncbi_100858304;ncbi_100858359;ncbi_100858404;ncbi_100858486;ncbi_100858534;ncbi_100858555;ncbi_100858556;ncbi_100858585;ncbi_100858799;ncbi_100858913;ncbi_100859081;ncbi_100859104;ncbi_100859138;ncbi_1008…
GO:0031349	positive regulation of defense response	40	44	0.00704517	ncbi_100538349;ncbi_100858824;ncbi_107053154;ncbi_107053715;ncbi_107057583;ncbi_373953;ncbi_374141;ncbi_374268;ncbi_395099;ncbi_395109;ncbi_395796;ncbi_396033;ncbi_396093;ncbi_396349;ncbi_396384;ncbi_408036;ncbi_415781;ncbi_416588;ncbi_416723;ncbi_417898;ncbi_418605;ncbi_419715;ncbi_419755;ncbi_419847;ncbi_420215;ncbi_420420;ncbi_421183;ncbi_422713;ncbi_422720;ncbi_422884;ncbi_423669;ncbi_423778;…
GO:0045088	regulation of innate immune response	40	44	0.00704517	ncbi_100538349;ncbi_100858824;ncbi_107053715;ncbi_107057583;ncbi_373953;ncbi_374141;ncbi_374268;ncbi_395099;ncbi_395109;ncbi_395796;ncbi_396033;ncbi_396093;ncbi_396349;ncbi_396384;ncbi_415781;ncbi_416588;ncbi_417117;ncbi_417898;ncbi_418605;ncbi_418812;ncbi_419715;ncbi_419755;ncbi_419847;ncbi_420215;ncbi_420420;ncbi_421127;ncbi_421183;ncbi_421279;ncbi_421684;ncbi_422713;ncbi_422720;ncbi_422884;ncb…
GO:0022402	cell cycle process	193	236	0.00705217	ncbi_100857678;ncbi_100858486;ncbi_100858796;ncbi_100859081;ncbi_100859104;ncbi_100859188;ncbi_100859200;ncbi_101748329;ncbi_101748777;ncbi_101750144;ncbi_101751339;ncbi_101751545;ncbi_101751827;ncbi_107049805;ncbi_107051182;ncbi_107052739;ncbi_107053895;ncbi_107055402;ncbi_107055769;ncbi_107056239;ncbi_107056983;ncbi_107057169;ncbi_373972;ncbi_373983;ncbi_373987;ncbi_374031;ncbi_374049;ncbi_3740…
GO:0043549	regulation of kinase activity	137	165	0.00795942	ncbi_100858827;ncbi_100858838;ncbi_100859819;ncbi_100859842;ncbi_100859853;ncbi_101748777;ncbi_101751513;ncbi_101751827;ncbi_107051610;ncbi_107053154;ncbi_107055275;ncbi_107056239;ncbi_107056759;ncbi_107057169;ncbi_373939;ncbi_373953;ncbi_373987;ncbi_374001;ncbi_374047;ncbi_374049;ncbi_374087;ncbi_374094;ncbi_374191;ncbi_374192;ncbi_374199;ncbi_374246;ncbi_374272;ncbi_378779;ncbi_378783;ncbi_3789…
GO:0050900	leukocyte migration	23	24	0.00887447	ncbi_100858928;ncbi_101750767;ncbi_373911;ncbi_378783;ncbi_395255;ncbi_395871;ncbi_395909;ncbi_396181;ncbi_408082;ncbi_415614;ncbi_420135;ncbi_420719;ncbi_420757;ncbi_421514;ncbi_422120;ncbi_422573;ncbi_422654;ncbi_424700;ncbi_427272;ncbi_430484;ncbi_430689;ncbi_768509;ncbi_769469
GO:0030031	cell projection assembly	28	30	0.0103766	ncbi_100858284;ncbi_373911;ncbi_373939;ncbi_378783;ncbi_395511;ncbi_395755;ncbi_396418;ncbi_396445;ncbi_415614;ncbi_415679;ncbi_415694;ncbi_416737;ncbi_417671;ncbi_418235;ncbi_418727;ncbi_418761;ncbi_419843;ncbi_420336;ncbi_420649;ncbi_422077;ncbi_422120;ncbi_422247;ncbi_423644;ncbi_426359;ncbi_427339;ncbi_427422;ncbi_428692;ncbi_771549
GO:0019932	second-messenger-mediated signaling	38	42	0.0105421	ncbi_100857678;ncbi_100857815;ncbi_100858750;ncbi_107052518;ncbi_107055574;ncbi_373854;ncbi_373956;ncbi_373987;ncbi_395323;ncbi_395324;ncbi_395362;ncbi_395480;ncbi_395776;ncbi_395855;ncbi_396062;ncbi_396452;ncbi_415458;ncbi_415866;ncbi_416113;ncbi_417897;ncbi_418090;ncbi_418212;ncbi_419194;ncbi_421644;ncbi_421998;ncbi_422057;ncbi_422408;ncbi_422418;ncbi_424548;ncbi_427134;ncbi_427272;ncbi_427636;…
GO:1902533	positive regulation of intracellular signal transduction	60	69	0.0111481	ncbi_100857105;ncbi_100857815;ncbi_100859766;ncbi_100859853;ncbi_101749643;ncbi_101751513;ncbi_107051610;ncbi_374199;ncbi_378779;ncbi_395323;ncbi_395432;ncbi_395509;ncbi_395559;ncbi_395703;ncbi_395796;ncbi_395909;ncbi_396025;ncbi_396033;ncbi_396093;ncbi_396229;ncbi_396239;ncbi_396349;ncbi_396515;ncbi_414741;ncbi_416503;ncbi_417117;ncbi_417287;ncbi_417774;ncbi_417840;ncbi_419399;ncbi_419715;ncbi_4…
GO:0010033	response to organic substance	353	444	0.0113813	ncbi_100857380;ncbi_100857443;ncbi_100857572;ncbi_100857635;ncbi_100857678;ncbi_100859339;ncbi_100859519;ncbi_100859842;ncbi_100859860;ncbi_101747712;ncbi_101750781;ncbi_107049121;ncbi_107050758;ncbi_107050945;ncbi_107052049;ncbi_107052560;ncbi_107053154;ncbi_107054146;ncbi_107054175;ncbi_107054176;ncbi_107055301;ncbi_107055370;ncbi_107055407;ncbi_107055417;ncbi_107055574;ncbi_107056239;ncbi_1070…
GO:0030832	regulation of actin filament length	22	23	0.011411	ncbi_100502566;ncbi_107054369;ncbi_386747;ncbi_395442;ncbi_395511;ncbi_395774;ncbi_396147;ncbi_396227;ncbi_396418;ncbi_396521;ncbi_416490;ncbi_416837;ncbi_417750;ncbi_417771;ncbi_418145;ncbi_420398;ncbi_420588;ncbi_422882;ncbi_426867;ncbi_427182;ncbi_427327;ncbi_429041
GO:0080134	regulation of response to stress	96	114	0.0114991	ncbi_100538349;ncbi_100857115;ncbi_100857508;ncbi_100858824;ncbi_100859853;ncbi_101749643;ncbi_107053154;ncbi_107053715;ncbi_107056239;ncbi_107057583;ncbi_373953;ncbi_373987;ncbi_374141;ncbi_374268;ncbi_378779;ncbi_395099;ncbi_395109;ncbi_395152;ncbi_395180;ncbi_395330;ncbi_395491;ncbi_395509;ncbi_395796;ncbi_395871;ncbi_395909;ncbi_396025;ncbi_396033;ncbi_396087;ncbi_396093;ncbi_396187;ncbi_3962…
GO:0006351	transcription, DNA-templated	602	769	0.0117545	ncbi_100534591;ncbi_100857105;ncbi_100857380;ncbi_100857413;ncbi_100857422;ncbi_100857480;ncbi_100857613;ncbi_100857623;ncbi_100858009;ncbi_100858404;ncbi_100858486;ncbi_100858534;ncbi_100858556;ncbi_100858585;ncbi_100858750;ncbi_100858774;ncbi_100858776;ncbi_100858792;ncbi_100859081;ncbi_100859104;ncbi_100859138;ncbi_100859279;ncbi_100859347;ncbi_100859376;ncbi_100859519;ncbi_100859595;ncbi_1008…
GO:0032774	RNA biosynthetic process	602	769	0.0117545	ncbi_100534591;ncbi_100857105;ncbi_100857380;ncbi_100857413;ncbi_100857422;ncbi_100857480;ncbi_100857613;ncbi_100857623;ncbi_100858009;ncbi_100858404;ncbi_100858486;ncbi_100858534;ncbi_100858556;ncbi_100858585;ncbi_100858750;ncbi_100858774;ncbi_100858776;ncbi_100858792;ncbi_100859081;ncbi_100859104;ncbi_100859138;ncbi_100859279;ncbi_100859347;ncbi_100859376;ncbi_100859519;ncbi_100859595;ncbi_1008…
GO:0097659	nucleic acid-templated transcription	602	769	0.0117545	ncbi_100534591;ncbi_100857105;ncbi_100857380;ncbi_100857413;ncbi_100857422;ncbi_100857480;ncbi_100857613;ncbi_100857623;ncbi_100858009;ncbi_100858404;ncbi_100858486;ncbi_100858534;ncbi_100858556;ncbi_100858585;ncbi_100858750;ncbi_100858774;ncbi_100858776;ncbi_100858792;ncbi_100859081;ncbi_100859104;ncbi_100859138;ncbi_100859279;ncbi_100859347;ncbi_100859376;ncbi_100859519;ncbi_100859595;ncbi_1008…
GO:0021545	cranial nerve development	15	15	0.0132251	ncbi_100857623;ncbi_107054548;ncbi_107056744;ncbi_395117;ncbi_395446;ncbi_395502;ncbi_395900;ncbi_395982;ncbi_396236;ncbi_396383;ncbi_420769;ncbi_422977;ncbi_429940;ncbi_431212;ncbi_769039
GO:0007219	Notch signaling pathway	21	22	0.0146498	ncbi_100859595;ncbi_395429;ncbi_395432;ncbi_395789;ncbi_395790;ncbi_396093;ncbi_396105;ncbi_416720;ncbi_417137;ncbi_419070;ncbi_419306;ncbi_421928;ncbi_423203;ncbi_423208;ncbi_423209;ncbi_423875;ncbi_428576;ncbi_428952;ncbi_429283;ncbi_429994;ncbi_769039
GO:0008064	regulation of actin polymerization or depolymerization	21	22	0.0146498	ncbi_100502566;ncbi_107054369;ncbi_386747;ncbi_395511;ncbi_395774;ncbi_396147;ncbi_396227;ncbi_396418;ncbi_396521;ncbi_416490;ncbi_416837;ncbi_417750;ncbi_417771;ncbi_418145;ncbi_420398;ncbi_420588;ncbi_422882;ncbi_426867;ncbi_427182;ncbi_427327;ncbi_429041
GO:0030595	leukocyte chemotaxis	21	22	0.0146498	ncbi_100858928;ncbi_101750767;ncbi_373911;ncbi_378783;ncbi_395255;ncbi_395871;ncbi_395909;ncbi_396181;ncbi_408082;ncbi_420135;ncbi_420719;ncbi_420757;ncbi_422120;ncbi_422573;ncbi_422654;ncbi_424700;ncbi_427272;ncbi_430484;ncbi_430689;ncbi_768509;ncbi_769469
GO:0060326	cell chemotaxis	21	22	0.0146498	ncbi_100858928;ncbi_101750767;ncbi_373911;ncbi_378783;ncbi_395255;ncbi_395871;ncbi_395909;ncbi_396181;ncbi_408082;ncbi_420135;ncbi_420719;ncbi_420757;ncbi_422120;ncbi_422573;ncbi_422654;ncbi_424700;ncbi_427272;ncbi_430484;ncbi_430689;ncbi_768509;ncbi_769469
GO:0045597	positive regulation of cell differentiation	45	51	0.0158033	ncbi_100859104;ncbi_107056030;ncbi_378779;ncbi_378921;ncbi_395099;ncbi_395324;ncbi_395327;ncbi_395491;ncbi_395635;ncbi_395767;ncbi_395802;ncbi_395865;ncbi_395909;ncbi_396081;ncbi_396154;ncbi_396295;ncbi_396412;ncbi_396512;ncbi_404536;ncbi_404671;ncbi_416092;ncbi_417117;ncbi_417712;ncbi_417840;ncbi_418335;ncbi_419194;ncbi_419259;ncbi_419856;ncbi_419867;ncbi_420438;ncbi_420569;ncbi_420769;ncbi_4208…
GO:0033674	positive regulation of kinase activity	70	82	0.0159241	ncbi_100859819;ncbi_100859842;ncbi_100859853;ncbi_101751513;ncbi_107051610;ncbi_107053154;ncbi_107055275;ncbi_107056239;ncbi_107056759;ncbi_107057169;ncbi_373953;ncbi_373987;ncbi_374001;ncbi_374094;ncbi_374199;ncbi_378779;ncbi_378783;ncbi_378929;ncbi_395081;ncbi_395097;ncbi_395393;ncbi_395432;ncbi_395559;ncbi_395703;ncbi_395796;ncbi_395815;ncbi_395909;ncbi_395941;ncbi_396033;ncbi_396081;ncbi_3960…
GO:0045860	positive regulation of protein kinase activity	70	82	0.0159241	ncbi_100859819;ncbi_100859842;ncbi_100859853;ncbi_101751513;ncbi_107051610;ncbi_107053154;ncbi_107055275;ncbi_107056239;ncbi_107056759;ncbi_107057169;ncbi_373953;ncbi_373987;ncbi_374001;ncbi_374094;ncbi_374199;ncbi_378779;ncbi_378783;ncbi_378929;ncbi_395081;ncbi_395097;ncbi_395393;ncbi_395432;ncbi_395559;ncbi_395703;ncbi_395796;ncbi_395815;ncbi_395909;ncbi_395941;ncbi_396033;ncbi_396081;ncbi_3960…
GO:0034654	nucleobase-containing compound biosynthetic process	657	843	0.0163726	ncbi_100534591;ncbi_100857105;ncbi_100857155;ncbi_100857380;ncbi_100857413;ncbi_100857422;ncbi_100857480;ncbi_100857613;ncbi_100857623;ncbi_100858009;ncbi_100858336;ncbi_100858404;ncbi_100858486;ncbi_100858534;ncbi_100858556;ncbi_100858585;ncbi_100858750;ncbi_100858774;ncbi_100858776;ncbi_100858792;ncbi_100859081;ncbi_100859104;ncbi_100859138;ncbi_100859279;ncbi_100859339;ncbi_100859347;ncbi_1008…
GO:0022407	regulation of cell-cell adhesion	31	34	0.0163897	ncbi_395097;ncbi_395312;ncbi_395476;ncbi_395556;ncbi_395594;ncbi_395703;ncbi_395755;ncbi_396062;ncbi_396384;ncbi_396452;ncbi_396536;ncbi_404536;ncbi_404671;ncbi_415577;ncbi_415905;ncbi_418090;ncbi_418406;ncbi_418833;ncbi_419145;ncbi_419194;ncbi_419493;ncbi_419748;ncbi_420215;ncbi_420769;ncbi_423682;ncbi_423895;ncbi_424187;ncbi_424666;ncbi_427272;ncbi_770254;ncbi_776459
GO:0006366	transcription from RNA polymerase II promoter	304	382	0.0167264	ncbi_100534591;ncbi_100857105;ncbi_100857413;ncbi_100857623;ncbi_100858009;ncbi_100858404;ncbi_100858585;ncbi_100858750;ncbi_100858776;ncbi_100858792;ncbi_100859138;ncbi_100859279;ncbi_100859519;ncbi_100859595;ncbi_100859902;ncbi_101749375;ncbi_107048994;ncbi_107049317;ncbi_107050088;ncbi_107050404;ncbi_107051027;ncbi_107052460;ncbi_107053633;ncbi_107054176;ncbi_107054548;ncbi_107054916;ncbi_1070…
GO:0007154	cell communication	1063	1378	0.0167307	ncbi_100170842;ncbi_100538349;ncbi_100857105;ncbi_100857115;ncbi_100857380;ncbi_100857497;ncbi_100857559;ncbi_100857572;ncbi_100857635;ncbi_100857678;ncbi_100857815;ncbi_100857869;ncbi_100857976;ncbi_100858028;ncbi_100858122;ncbi_100858284;ncbi_100858304;ncbi_100858332;ncbi_100858360;ncbi_100858404;ncbi_100858422;ncbi_100858468;ncbi_100858651;ncbi_100858750;ncbi_100858799;ncbi_100858824;ncbi_1008…
GO:0051338	regulation of transferase activity	152	186	0.0167546	ncbi_100858827;ncbi_100858838;ncbi_100859819;ncbi_100859842;ncbi_100859853;ncbi_101748777;ncbi_101751402;ncbi_101751513;ncbi_101751827;ncbi_107051610;ncbi_107053154;ncbi_107055275;ncbi_107056239;ncbi_107056759;ncbi_107056983;ncbi_107057169;ncbi_373939;ncbi_373953;ncbi_373987;ncbi_374001;ncbi_374047;ncbi_374049;ncbi_374087;ncbi_374094;ncbi_374191;ncbi_374192;ncbi_374199;ncbi_374246;ncbi_374272;ncb…
GO:0048869	cellular developmental process	608	779	0.0172174	ncbi_100538349;ncbi_100857105;ncbi_100857115;ncbi_100857260;ncbi_100857422;ncbi_100857480;ncbi_100857623;ncbi_100857640;ncbi_100857754;ncbi_100858009;ncbi_100858066;ncbi_100858304;ncbi_100858359;ncbi_100858404;ncbi_100858486;ncbi_100858709;ncbi_100858913;ncbi_100859104;ncbi_100859279;ncbi_100859595;ncbi_100859853;ncbi_100859902;ncbi_100996929;ncbi_101747514;ncbi_101748568;ncbi_101749643;ncbi_1017…
GO:0030029	actin filament-based process	85	101	0.0175647	ncbi_100858122;ncbi_100858624;ncbi_100859104;ncbi_100996929;ncbi_101751843;ncbi_107051610;ncbi_107055209;ncbi_107055275;ncbi_107055417;ncbi_373922;ncbi_374040;ncbi_378783;ncbi_386572;ncbi_386747;ncbi_395093;ncbi_395154;ncbi_395432;ncbi_395442;ncbi_395461;ncbi_395475;ncbi_395509;ncbi_395688;ncbi_395802;ncbi_395871;ncbi_395997;ncbi_396013;ncbi_396073;ncbi_396103;ncbi_396147;ncbi_396187;ncbi_396211;…
GO:0031347	regulation of defense response	57	66	0.0179393	ncbi_100538349;ncbi_100858824;ncbi_107053154;ncbi_107053715;ncbi_107057583;ncbi_373953;ncbi_374141;ncbi_374268;ncbi_395099;ncbi_395109;ncbi_395796;ncbi_395871;ncbi_396033;ncbi_396093;ncbi_396187;ncbi_396349;ncbi_396384;ncbi_404671;ncbi_408036;ncbi_415307;ncbi_415781;ncbi_416588;ncbi_416723;ncbi_417117;ncbi_417898;ncbi_418605;ncbi_418812;ncbi_418892;ncbi_419125;ncbi_419715;ncbi_419755;ncbi_419847;…
GO:0030036	actin cytoskeleton organization	77	91	0.018104	ncbi_100859104;ncbi_100996929;ncbi_101751843;ncbi_107051610;ncbi_107055209;ncbi_107055275;ncbi_107055417;ncbi_373922;ncbi_374040;ncbi_378783;ncbi_386572;ncbi_386747;ncbi_395093;ncbi_395154;ncbi_395432;ncbi_395442;ncbi_395461;ncbi_395475;ncbi_395509;ncbi_395688;ncbi_395802;ncbi_395871;ncbi_395997;ncbi_396013;ncbi_396073;ncbi_396103;ncbi_396147;ncbi_396187;ncbi_396211;ncbi_396216;ncbi_396402;ncbi_3…
GO:0050778	positive regulation of immune response	77	91	0.018104	ncbi_100538349;ncbi_100858824;ncbi_107053715;ncbi_107054369;ncbi_107057583;ncbi_373939;ncbi_373953;ncbi_374141;ncbi_374259;ncbi_374267;ncbi_374268;ncbi_378897;ncbi_395099;ncbi_395109;ncbi_395330;ncbi_395385;ncbi_395796;ncbi_395871;ncbi_395911;ncbi_396033;ncbi_396062;ncbi_396093;ncbi_396147;ncbi_396349;ncbi_396384;ncbi_396407;ncbi_396409;ncbi_396452;ncbi_396526;ncbi_404671;ncbi_415307;ncbi_415781;…
GO:1901362	organic cyclic compound biosynthetic process	674	866	0.0183171	ncbi_100534591;ncbi_100857105;ncbi_100857155;ncbi_100857380;ncbi_100857413;ncbi_100857422;ncbi_100857480;ncbi_100857613;ncbi_100857623;ncbi_100858009;ncbi_100858293;ncbi_100858336;ncbi_100858404;ncbi_100858486;ncbi_100858534;ncbi_100858556;ncbi_100858585;ncbi_100858750;ncbi_100858774;ncbi_100858776;ncbi_100858792;ncbi_100859081;ncbi_100859104;ncbi_100859138;ncbi_100859279;ncbi_100859339;ncbi_1008…
GO:0002218	activation of innate immune response	35	39	0.0189988	ncbi_100538349;ncbi_100858824;ncbi_107053715;ncbi_107057583;ncbi_373953;ncbi_374141;ncbi_374268;ncbi_395099;ncbi_395109;ncbi_395796;ncbi_396033;ncbi_396093;ncbi_396349;ncbi_396384;ncbi_415781;ncbi_416588;ncbi_417898;ncbi_418605;ncbi_419715;ncbi_419755;ncbi_419847;ncbi_420215;ncbi_420420;ncbi_421183;ncbi_422713;ncbi_422720;ncbi_422884;ncbi_423669;ncbi_423778;ncbi_424673;ncbi_425527;ncbi_427944;ncb…
GO:0002758	innate immune response-activating signal transduction	35	39	0.0189988	ncbi_100538349;ncbi_100858824;ncbi_107053715;ncbi_107057583;ncbi_373953;ncbi_374141;ncbi_374268;ncbi_395099;ncbi_395109;ncbi_395796;ncbi_396033;ncbi_396093;ncbi_396349;ncbi_396384;ncbi_415781;ncbi_416588;ncbi_417898;ncbi_418605;ncbi_419715;ncbi_419755;ncbi_419847;ncbi_420215;ncbi_420420;ncbi_421183;ncbi_422713;ncbi_422720;ncbi_422884;ncbi_423669;ncbi_423778;ncbi_424673;ncbi_425527;ncbi_427944;ncb…
GO:0045089	positive regulation of innate immune response	35	39	0.0189988	ncbi_100538349;ncbi_100858824;ncbi_107053715;ncbi_107057583;ncbi_373953;ncbi_374141;ncbi_374268;ncbi_395099;ncbi_395109;ncbi_395796;ncbi_396033;ncbi_396093;ncbi_396349;ncbi_396384;ncbi_415781;ncbi_416588;ncbi_417898;ncbi_418605;ncbi_419715;ncbi_419755;ncbi_419847;ncbi_420215;ncbi_420420;ncbi_421183;ncbi_422713;ncbi_422720;ncbi_422884;ncbi_423669;ncbi_423778;ncbi_424673;ncbi_425527;ncbi_427944;ncb…
GO:0019438	aromatic compound biosynthetic process	660	848	0.0195248	ncbi_100534591;ncbi_100857105;ncbi_100857155;ncbi_100857380;ncbi_100857413;ncbi_100857422;ncbi_100857480;ncbi_100857613;ncbi_100857623;ncbi_100858009;ncbi_100858336;ncbi_100858404;ncbi_100858486;ncbi_100858534;ncbi_100858556;ncbi_100858585;ncbi_100858750;ncbi_100858774;ncbi_100858776;ncbi_100858792;ncbi_100859081;ncbi_100859104;ncbi_100859138;ncbi_100859279;ncbi_100859339;ncbi_100859347;ncbi_1008…
GO:0018130	heterocycle biosynthetic process	666	856	0.0199042	ncbi_100534591;ncbi_100857105;ncbi_100857155;ncbi_100857380;ncbi_100857413;ncbi_100857422;ncbi_100857480;ncbi_100857613;ncbi_100857623;ncbi_100858009;ncbi_100858336;ncbi_100858404;ncbi_100858486;ncbi_100858534;ncbi_100858556;ncbi_100858585;ncbi_100858750;ncbi_100858774;ncbi_100858776;ncbi_100858792;ncbi_100859081;ncbi_100859104;ncbi_100859138;ncbi_100859279;ncbi_100859339;ncbi_100859347;ncbi_1008…
GO:0007059	chromosome segregation	30	33	0.0201476	ncbi_100857678;ncbi_100859200;ncbi_101750144;ncbi_107049805;ncbi_107052739;ncbi_373891;ncbi_395189;ncbi_395357;ncbi_395555;ncbi_395966;ncbi_396156;ncbi_415607;ncbi_415841;ncbi_416575;ncbi_416984;ncbi_417012;ncbi_418144;ncbi_418733;ncbi_418910;ncbi_419361;ncbi_420358;ncbi_421226;ncbi_421376;ncbi_421607;ncbi_422822;ncbi_423213;ncbi_428348;ncbi_431608;ncbi_771857;ncbi_772081
GO:0098813	nuclear chromosome segregation	25	27	0.0204057	ncbi_100857678;ncbi_100859200;ncbi_101750144;ncbi_107049805;ncbi_107052739;ncbi_395189;ncbi_396156;ncbi_415607;ncbi_415841;ncbi_416575;ncbi_416984;ncbi_417012;ncbi_418733;ncbi_418910;ncbi_419361;ncbi_420358;ncbi_421226;ncbi_421376;ncbi_421607;ncbi_422822;ncbi_423213;ncbi_428348;ncbi_431608;ncbi_771857;ncbi_772081
GO:0010605	negative regulation of macromolecule metabolic process	150	184	0.0204118	ncbi_100857413;ncbi_100857640;ncbi_100857678;ncbi_100858651;ncbi_100858827;ncbi_100859853;ncbi_100859902;ncbi_101747380;ncbi_101747712;ncbi_101748190;ncbi_101749216;ncbi_101750922;ncbi_101751827;ncbi_107054175;ncbi_107055301;ncbi_373922;ncbi_373983;ncbi_374087;ncbi_374092;ncbi_374118;ncbi_374120;ncbi_374147;ncbi_374191;ncbi_374192;ncbi_374272;ncbi_378782;ncbi_378897;ncbi_378926;ncbi_395067;ncbi_3…
GO:0021537	telencephalon development	56	65	0.0209407	ncbi_100859279;ncbi_107055275;ncbi_374224;ncbi_395164;ncbi_395292;ncbi_395359;ncbi_395409;ncbi_395442;ncbi_395446;ncbi_395635;ncbi_395653;ncbi_395703;ncbi_395802;ncbi_395865;ncbi_395871;ncbi_395943;ncbi_395997;ncbi_396085;ncbi_396103;ncbi_396105;ncbi_396179;ncbi_396209;ncbi_396213;ncbi_415694;ncbi_415961;ncbi_416458;ncbi_416737;ncbi_417117;ncbi_417166;ncbi_418335;ncbi_419088;ncbi_419327;ncbi_4193…
GO:0007015	actin filament organization	39	44	0.0209607	ncbi_373922;ncbi_374040;ncbi_386572;ncbi_386747;ncbi_395093;ncbi_395154;ncbi_395442;ncbi_395461;ncbi_395475;ncbi_395802;ncbi_395871;ncbi_396103;ncbi_396147;ncbi_396216;ncbi_408185;ncbi_415614;ncbi_415855;ncbi_415905;ncbi_416558;ncbi_416837;ncbi_416950;ncbi_417305;ncbi_418145;ncbi_418727;ncbi_420398;ncbi_421033;ncbi_421534;ncbi_421577;ncbi_421998;ncbi_422077;ncbi_423298;ncbi_423320;ncbi_423453;ncb…
GO:0045859	regulation of protein kinase activity	124	151	0.0222258	ncbi_100858827;ncbi_100858838;ncbi_100859819;ncbi_100859842;ncbi_100859853;ncbi_101748777;ncbi_101751513;ncbi_101751827;ncbi_107051610;ncbi_107053154;ncbi_107055275;ncbi_107056239;ncbi_107056759;ncbi_107057169;ncbi_373953;ncbi_373987;ncbi_374001;ncbi_374047;ncbi_374049;ncbi_374087;ncbi_374094;ncbi_374191;ncbi_374192;ncbi_374199;ncbi_374272;ncbi_378779;ncbi_378783;ncbi_378929;ncbi_395081;ncbi_3950…
GO:0002221	pattern recognition receptor signaling pathway	34	38	0.0230163	ncbi_100538349;ncbi_100858824;ncbi_107057583;ncbi_373953;ncbi_374141;ncbi_374268;ncbi_395099;ncbi_395109;ncbi_395796;ncbi_396033;ncbi_396093;ncbi_396349;ncbi_396384;ncbi_415781;ncbi_416588;ncbi_417898;ncbi_418605;ncbi_419715;ncbi_419755;ncbi_419847;ncbi_420215;ncbi_420420;ncbi_421183;ncbi_422713;ncbi_422720;ncbi_422884;ncbi_423669;ncbi_423778;ncbi_424673;ncbi_425527;ncbi_427944;ncbi_428605;ncbi_7…
GO:0050673	epithelial cell proliferation	47	54	0.0233831	ncbi_100857115;ncbi_100858404;ncbi_101750767;ncbi_107049047;ncbi_373953;ncbi_373987;ncbi_374094;ncbi_374147;ncbi_374159;ncbi_378779;ncbi_395292;ncbi_395323;ncbi_395432;ncbi_395479;ncbi_395703;ncbi_395802;ncbi_395844;ncbi_395909;ncbi_396025;ncbi_396085;ncbi_396306;ncbi_396341;ncbi_396412;ncbi_396482;ncbi_396515;ncbi_396536;ncbi_408036;ncbi_408185;ncbi_416720;ncbi_416727;ncbi_416814;ncbi_417137;ncb…
GO:0021885	forebrain cell migration	13	13	0.0235633	ncbi_107055275;ncbi_395292;ncbi_395871;ncbi_417117;ncbi_419798;ncbi_419825;ncbi_419843;ncbi_420769;ncbi_421431;ncbi_427633;ncbi_427850;ncbi_428252;ncbi_772259
GO:0022029	telencephalon cell migration	13	13	0.0235633	ncbi_107055275;ncbi_395292;ncbi_395871;ncbi_417117;ncbi_419798;ncbi_419825;ncbi_419843;ncbi_420769;ncbi_421431;ncbi_427633;ncbi_427850;ncbi_428252;ncbi_772259
GO:0043903	regulation of symbiosis, encompassing mutualism through parasitism	13	13	0.0235633	ncbi_107055574;ncbi_374141;ncbi_374267;ncbi_395865;ncbi_404671;ncbi_418000;ncbi_419453;ncbi_419715;ncbi_419899;ncbi_420420;ncbi_423381;ncbi_424673;ncbi_771549
GO:0051224	negative regulation of protein transport	13	13	0.0235633	ncbi_107055574;ncbi_107056095;ncbi_374118;ncbi_396085;ncbi_396093;ncbi_418335;ncbi_419365;ncbi_419856;ncbi_421644;ncbi_421879;ncbi_422585;ncbi_427212;ncbi_427417
GO:1904950	negative regulation of establishment of protein localization	13	13	0.0235633	ncbi_107055574;ncbi_107056095;ncbi_374118;ncbi_396085;ncbi_396093;ncbi_418335;ncbi_419365;ncbi_419856;ncbi_421644;ncbi_421879;ncbi_422585;ncbi_427212;ncbi_427417
GO:0031400	negative regulation of protein modification process	75	89	0.0236505	ncbi_100857678;ncbi_100858651;ncbi_100858827;ncbi_100859853;ncbi_100859902;ncbi_101747380;ncbi_101751827;ncbi_373922;ncbi_373983;ncbi_374087;ncbi_374092;ncbi_374118;ncbi_374191;ncbi_374192;ncbi_374272;ncbi_378782;ncbi_378897;ncbi_395158;ncbi_395174;ncbi_395491;ncbi_395642;ncbi_395889;ncbi_396085;ncbi_396203;ncbi_396227;ncbi_396236;ncbi_396409;ncbi_404536;ncbi_415307;ncbi_415905;ncbi_416503;ncbi_4…
GO:0019722	calcium-mediated signaling	19	20	0.0240228	ncbi_100857815;ncbi_100858750;ncbi_373854;ncbi_373956;ncbi_395323;ncbi_395362;ncbi_395480;ncbi_396062;ncbi_396452;ncbi_415458;ncbi_415866;ncbi_416113;ncbi_418090;ncbi_419194;ncbi_421998;ncbi_424548;ncbi_427272;ncbi_427636;ncbi_428253
GO:0030154	cell differentiation	534	684	0.0244651	ncbi_100857105;ncbi_100857115;ncbi_100857260;ncbi_100857422;ncbi_100857480;ncbi_100857623;ncbi_100857754;ncbi_100858009;ncbi_100858066;ncbi_100858304;ncbi_100858404;ncbi_100858486;ncbi_100858709;ncbi_100858913;ncbi_100859104;ncbi_100859279;ncbi_100859595;ncbi_100859902;ncbi_100996929;ncbi_101747514;ncbi_101748568;ncbi_101749643;ncbi_101750213;ncbi_101750337;ncbi_101750527;ncbi_101751011;ncbi_1017…
GO:0048285	organelle fission	63	74	0.0245005	ncbi_100857678;ncbi_100859104;ncbi_100859200;ncbi_101748777;ncbi_101750144;ncbi_107049805;ncbi_107052739;ncbi_107057169;ncbi_374054;ncbi_374246;ncbi_395097;ncbi_395189;ncbi_395230;ncbi_395297;ncbi_395447;ncbi_395555;ncbi_395703;ncbi_395790;ncbi_396086;ncbi_396156;ncbi_396515;ncbi_408036;ncbi_414743;ncbi_415607;ncbi_415841;ncbi_415855;ncbi_415935;ncbi_416350;ncbi_416575;ncbi_416595;ncbi_416984;ncb…
GO:0006464	cellular protein modification process	601	772	0.0248834	ncbi_100533998;ncbi_100538349;ncbi_100857105;ncbi_100857185;ncbi_100857260;ncbi_100857285;ncbi_100857512;ncbi_100857587;ncbi_100857640;ncbi_100857678;ncbi_100857754;ncbi_100857793;ncbi_100858073;ncbi_100858422;ncbi_100858619;ncbi_100858873;ncbi_100858988;ncbi_100859339;ncbi_100859853;ncbi_101750922;ncbi_101751124;ncbi_101751906;ncbi_107049003;ncbi_107049017;ncbi_107049186;ncbi_107049270;ncbi_1070…
GO:0036211	protein modification process	607	780	0.0253812	ncbi_100533998;ncbi_100538349;ncbi_100857105;ncbi_100857185;ncbi_100857260;ncbi_100857285;ncbi_100857512;ncbi_100857587;ncbi_100857640;ncbi_100857678;ncbi_100857754;ncbi_100857793;ncbi_100858073;ncbi_100858422;ncbi_100858486;ncbi_100858619;ncbi_100858873;ncbi_100858988;ncbi_100859339;ncbi_100859853;ncbi_101750922;ncbi_101751124;ncbi_101751906;ncbi_107049003;ncbi_107049017;ncbi_107049186;ncbi_1070…
GO:0032535	regulation of cellular component size	42	48	0.0265582	ncbi_100502566;ncbi_101751011;ncbi_107052518;ncbi_107053154;ncbi_107054369;ncbi_374065;ncbi_386747;ncbi_395099;ncbi_395409;ncbi_395442;ncbi_395511;ncbi_395703;ncbi_395774;ncbi_395909;ncbi_396081;ncbi_396107;ncbi_396147;ncbi_396213;ncbi_396227;ncbi_396418;ncbi_396521;ncbi_415486;ncbi_416490;ncbi_416837;ncbi_417166;ncbi_417750;ncbi_417771;ncbi_418145;ncbi_419382;ncbi_419528;ncbi_419811;ncbi_419825;…
GO:0010810	regulation of cell-substrate adhesion	33	37	0.0278158	ncbi_107049186;ncbi_107050106;ncbi_107055574;ncbi_373987;ncbi_374199;ncbi_395074;ncbi_395290;ncbi_395323;ncbi_395330;ncbi_395435;ncbi_395909;ncbi_396085;ncbi_396402;ncbi_396424;ncbi_416198;ncbi_417166;ncbi_418335;ncbi_418378;ncbi_418642;ncbi_419361;ncbi_420944;ncbi_421471;ncbi_421928;ncbi_421998;ncbi_422672;ncbi_424893;ncbi_424912;ncbi_427171;ncbi_427235;ncbi_427326;ncbi_427327;ncbi_427368;ncbi_4…
GO:0043632	modification-dependent macromolecule catabolic process	100	121	0.0278775	ncbi_100857678;ncbi_100858486;ncbi_107049323;ncbi_107054175;ncbi_107056983;ncbi_374119;ncbi_374123;ncbi_395126;ncbi_395297;ncbi_395413;ncbi_395796;ncbi_415319;ncbi_415357;ncbi_415369;ncbi_415697;ncbi_415725;ncbi_415944;ncbi_416061;ncbi_416110;ncbi_416501;ncbi_416575;ncbi_416900;ncbi_416919;ncbi_417258;ncbi_417296;ncbi_417529;ncbi_417898;ncbi_417913;ncbi_418167;ncbi_418290;ncbi_418398;ncbi_418569;…
GO:0060284	regulation of cell development	66	78	0.0279068	ncbi_100857754;ncbi_100859104;ncbi_101750213;ncbi_101751011;ncbi_107049186;ncbi_107054175;ncbi_107054916;ncbi_107055275;ncbi_107057324;ncbi_374224;ncbi_378779;ncbi_395154;ncbi_395324;ncbi_395409;ncbi_395442;ncbi_395475;ncbi_395491;ncbi_395559;ncbi_395573;ncbi_395635;ncbi_395662;ncbi_395703;ncbi_395767;ncbi_395802;ncbi_395909;ncbi_395943;ncbi_396081;ncbi_396085;ncbi_396107;ncbi_396154;ncbi_396213;…
GO:0090066	regulation of anatomical structure size	66	78	0.0279068	ncbi_100502566;ncbi_100857115;ncbi_100857635;ncbi_100858928;ncbi_101751011;ncbi_101751513;ncbi_107052518;ncbi_107053154;ncbi_107054369;ncbi_107057365;ncbi_373890;ncbi_374065;ncbi_374147;ncbi_386747;ncbi_395099;ncbi_395409;ncbi_395442;ncbi_395511;ncbi_395703;ncbi_395774;ncbi_395909;ncbi_395971;ncbi_396081;ncbi_396107;ncbi_396147;ncbi_396213;ncbi_396227;ncbi_396418;ncbi_396521;ncbi_408082;ncbi_4154…
GO:0007165	signal transduction	932	1209	0.0288933	ncbi_100170842;ncbi_100538349;ncbi_100857105;ncbi_100857115;ncbi_100857380;ncbi_100857559;ncbi_100857572;ncbi_100857635;ncbi_100857678;ncbi_100857815;ncbi_100857976;ncbi_100858122;ncbi_100858284;ncbi_100858332;ncbi_100858360;ncbi_100858422;ncbi_100858468;ncbi_100858750;ncbi_100858799;ncbi_100858824;ncbi_100858910;ncbi_100858912;ncbi_100858997;ncbi_100859081;ncbi_100859132;ncbi_100859173;ncbi_1008…
GO:0007275	multicellular organism development	819	1060	0.0293874	ncbi_100857105;ncbi_100857115;ncbi_100857422;ncbi_100857572;ncbi_100857623;ncbi_100857678;ncbi_100857754;ncbi_100857875;ncbi_100857929;ncbi_100858009;ncbi_100858122;ncbi_100858304;ncbi_100858404;ncbi_100858534;ncbi_100858556;ncbi_100858585;ncbi_100858799;ncbi_100858913;ncbi_100859081;ncbi_100859104;ncbi_100859138;ncbi_100859279;ncbi_100859339;ncbi_100859376;ncbi_100859519;ncbi_100859595;ncbi_1008…
GO:0006939	smooth muscle contraction	18	19	0.0306746	ncbi_100857635;ncbi_374065;ncbi_395442;ncbi_395569;ncbi_396103;ncbi_396364;ncbi_408082;ncbi_415694;ncbi_416737;ncbi_417485;ncbi_419194;ncbi_421543;ncbi_423787;ncbi_427633;ncbi_427803;ncbi_428252;ncbi_768509;ncbi_769107
GO:0019941	modification-dependent protein catabolic process	99	120	0.0311735	ncbi_100857678;ncbi_100858486;ncbi_107049323;ncbi_107054175;ncbi_107056983;ncbi_374119;ncbi_374123;ncbi_395126;ncbi_395297;ncbi_395413;ncbi_395796;ncbi_415319;ncbi_415357;ncbi_415369;ncbi_415697;ncbi_415725;ncbi_415944;ncbi_416061;ncbi_416110;ncbi_416501;ncbi_416575;ncbi_416900;ncbi_416919;ncbi_417258;ncbi_417296;ncbi_417529;ncbi_417898;ncbi_417913;ncbi_418167;ncbi_418290;ncbi_418398;ncbi_418569;…
GO:0016358	dendrite development	12	12	0.0314495	ncbi_107056744;ncbi_374242;ncbi_395653;ncbi_395753;ncbi_395871;ncbi_396179;ncbi_418781;ncbi_419843;ncbi_420821;ncbi_421924;ncbi_424001;ncbi_429011
GO:0030219	megakaryocyte differentiation	12	12	0.0314495	ncbi_101749643;ncbi_378783;ncbi_396103;ncbi_396298;ncbi_396482;ncbi_419115;ncbi_420004;ncbi_420504;ncbi_420588;ncbi_426359;ncbi_769007;ncbi_771113
GO:0050852	T cell receptor signaling pathway	12	12	0.0314495	ncbi_378897;ncbi_395330;ncbi_396409;ncbi_396452;ncbi_417870;ncbi_418406;ncbi_418535;ncbi_419194;ncbi_424528;ncbi_425527;ncbi_426852;ncbi_427947
GO:0002761	regulation of myeloid leukocyte differentiation	23	25	0.0316741	ncbi_378921;ncbi_395099;ncbi_395290;ncbi_395440;ncbi_395865;ncbi_395886;ncbi_396085;ncbi_396298;ncbi_396409;ncbi_396512;ncbi_404536;ncbi_404671;ncbi_415607;ncbi_417712;ncbi_419259;ncbi_420332;ncbi_422203;ncbi_422454;ncbi_424821;ncbi_426867;ncbi_427171;ncbi_770427;ncbi_771113
GO:0045637	regulation of myeloid cell differentiation	23	25	0.0316741	ncbi_378921;ncbi_395099;ncbi_395290;ncbi_395440;ncbi_395865;ncbi_395886;ncbi_396085;ncbi_396298;ncbi_396409;ncbi_396512;ncbi_404536;ncbi_404671;ncbi_415607;ncbi_417712;ncbi_419259;ncbi_420332;ncbi_422203;ncbi_422454;ncbi_424821;ncbi_426867;ncbi_427171;ncbi_770427;ncbi_771113
GO:0048167	regulation of synaptic plasticity	23	25	0.0316741	ncbi_100858799;ncbi_107056976;ncbi_373933;ncbi_374175;ncbi_395393;ncbi_396085;ncbi_396103;ncbi_396213;ncbi_396229;ncbi_396444;ncbi_415544;ncbi_415578;ncbi_416024;ncbi_417258;ncbi_418015;ncbi_418207;ncbi_419825;ncbi_420398;ncbi_424563;ncbi_427552;ncbi_427633;ncbi_428252;ncbi_428352
GO:0051094	positive regulation of developmental process	65	77	0.0319592	ncbi_100858556;ncbi_100859104;ncbi_107056030;ncbi_374048;ncbi_378779;ncbi_378921;ncbi_395099;ncbi_395250;ncbi_395324;ncbi_395327;ncbi_395385;ncbi_395491;ncbi_395569;ncbi_395635;ncbi_395703;ncbi_395767;ncbi_395802;ncbi_395865;ncbi_395909;ncbi_395949;ncbi_396062;ncbi_396081;ncbi_396107;ncbi_396154;ncbi_396295;ncbi_396412;ncbi_396512;ncbi_404536;ncbi_404671;ncbi_416092;ncbi_417117;ncbi_417712;ncbi_4…
GO:0031344	regulation of cell projection organization	49	57	0.0327737	ncbi_100858225;ncbi_101751011;ncbi_107049186;ncbi_107054369;ncbi_107055275;ncbi_107056634;ncbi_107057324;ncbi_373854;ncbi_374094;ncbi_374224;ncbi_395154;ncbi_395409;ncbi_395442;ncbi_395475;ncbi_395559;ncbi_395635;ncbi_395662;ncbi_395703;ncbi_395871;ncbi_395909;ncbi_396081;ncbi_396103;ncbi_396107;ncbi_396154;ncbi_396213;ncbi_396229;ncbi_396402;ncbi_396438;ncbi_396538;ncbi_415905;ncbi_416984;ncbi_4…
GO:0051347	positive regulation of transferase activity	76	91	0.0339136	ncbi_100859819;ncbi_100859842;ncbi_100859853;ncbi_101751402;ncbi_101751513;ncbi_107051610;ncbi_107053154;ncbi_107055275;ncbi_107056239;ncbi_107056759;ncbi_107057169;ncbi_373953;ncbi_373987;ncbi_374001;ncbi_374094;ncbi_374199;ncbi_378779;ncbi_378783;ncbi_378929;ncbi_395081;ncbi_395097;ncbi_395297;ncbi_395393;ncbi_395432;ncbi_395559;ncbi_395703;ncbi_395796;ncbi_395815;ncbi_395909;ncbi_395941;ncbi_3…
GO:0048585	negative regulation of response to stimulus	141	174	0.0343227	ncbi_100857115;ncbi_100857413;ncbi_100859104;ncbi_100859376;ncbi_100859819;ncbi_100859902;ncbi_101750767;ncbi_107050758;ncbi_107052049;ncbi_107052560;ncbi_107053154;ncbi_107054175;ncbi_107056239;ncbi_107056858;ncbi_107057583;ncbi_373906;ncbi_373911;ncbi_373931;ncbi_373952;ncbi_374094;ncbi_374118;ncbi_374120;ncbi_374136;ncbi_374191;ncbi_374192;ncbi_374272;ncbi_378779;ncbi_378800;ncbi_378921;ncbi_3…
GO:0033043	regulation of organelle organization	98	119	0.0348076	ncbi_100502566;ncbi_100857105;ncbi_100857115;ncbi_100859081;ncbi_107051182;ncbi_107054369;ncbi_107055371;ncbi_373953;ncbi_373983;ncbi_378782;ncbi_378894;ncbi_386747;ncbi_395152;ncbi_395158;ncbi_395174;ncbi_395393;ncbi_395442;ncbi_395511;ncbi_395774;ncbi_395941;ncbi_396081;ncbi_396147;ncbi_396203;ncbi_396216;ncbi_396227;ncbi_396229;ncbi_396298;ncbi_396418;ncbi_396521;ncbi_415307;ncbi_415607;ncbi_4…
GO:0007049	cell cycle	250	315	0.0352068	ncbi_100857678;ncbi_100858486;ncbi_100858796;ncbi_100859081;ncbi_100859104;ncbi_100859188;ncbi_100859200;ncbi_100859853;ncbi_101748329;ncbi_101748777;ncbi_101750144;ncbi_101751339;ncbi_101751545;ncbi_101751827;ncbi_107049167;ncbi_107049805;ncbi_107050355;ncbi_107051182;ncbi_107052739;ncbi_107053895;ncbi_107055402;ncbi_107055727;ncbi_107055769;ncbi_107056239;ncbi_107056833;ncbi_107056983;ncbi_1070…
GO:2000026	regulation of multicellular organismal development	105	128	0.0357869	ncbi_101750213;ncbi_101751011;ncbi_107049186;ncbi_107054916;ncbi_107055275;ncbi_107057324;ncbi_373988;ncbi_374224;ncbi_378779;ncbi_378921;ncbi_395099;ncbi_395154;ncbi_395290;ncbi_395324;ncbi_395327;ncbi_395385;ncbi_395409;ncbi_395432;ncbi_395440;ncbi_395442;ncbi_395475;ncbi_395491;ncbi_395559;ncbi_395569;ncbi_395573;ncbi_395635;ncbi_395662;ncbi_395703;ncbi_395802;ncbi_395828;ncbi_395865;ncbi_3958…
GO:0032989	cellular component morphogenesis	199	249	0.036306	ncbi_100857260;ncbi_100857623;ncbi_100858359;ncbi_100859279;ncbi_100859902;ncbi_100996929;ncbi_101747514;ncbi_101748568;ncbi_101750781;ncbi_101751397;ncbi_101751843;ncbi_107049508;ncbi_107053168;ncbi_107054176;ncbi_107054548;ncbi_107055209;ncbi_107055275;ncbi_107055371;ncbi_107055417;ncbi_107055787;ncbi_107056177;ncbi_107056239;ncbi_107056611;ncbi_107056744;ncbi_107056858;ncbi_107057148;ncbi_3738…
GO:0051239	regulation of multicellular organismal process	236	297	0.0367304	ncbi_100857105;ncbi_100857508;ncbi_100857559;ncbi_100858009;ncbi_100858122;ncbi_100858624;ncbi_100858824;ncbi_100858928;ncbi_101748190;ncbi_101750213;ncbi_101751011;ncbi_101751513;ncbi_107049186;ncbi_107053154;ncbi_107054916;ncbi_107055275;ncbi_107055574;ncbi_107055998;ncbi_107056239;ncbi_107057324;ncbi_107057583;ncbi_107057619;ncbi_373890;ncbi_373915;ncbi_373987;ncbi_373988;ncbi_374001;ncbi_3740…
GO:1903706	regulation of hemopoiesis	27	30	0.0368807	ncbi_378921;ncbi_395099;ncbi_395290;ncbi_395440;ncbi_395865;ncbi_395886;ncbi_396085;ncbi_396298;ncbi_396409;ncbi_396512;ncbi_404536;ncbi_404671;ncbi_415607;ncbi_416503;ncbi_417712;ncbi_419194;ncbi_419259;ncbi_420332;ncbi_420769;ncbi_422203;ncbi_422454;ncbi_424821;ncbi_426867;ncbi_427171;ncbi_427272;ncbi_770427;ncbi_771113
GO:0006650	glycerophospholipid metabolic process	40	46	0.0371052	ncbi_100857294;ncbi_100859655;ncbi_101748239;ncbi_374224;ncbi_395780;ncbi_415716;ncbi_415805;ncbi_417706;ncbi_419608;ncbi_419999;ncbi_420398;ncbi_420504;ncbi_420664;ncbi_420673;ncbi_420819;ncbi_420974;ncbi_421032;ncbi_421132;ncbi_421152;ncbi_421303;ncbi_421762;ncbi_421908;ncbi_422087;ncbi_422136;ncbi_422388;ncbi_422611;ncbi_422731;ncbi_423028;ncbi_423932;ncbi_423973;ncbi_424114;ncbi_425291;ncbi_4…
GO:0000280	nuclear division	60	71	0.037214	ncbi_100857678;ncbi_100859104;ncbi_100859200;ncbi_101748777;ncbi_101750144;ncbi_107049805;ncbi_107052739;ncbi_107057169;ncbi_374054;ncbi_374246;ncbi_395097;ncbi_395189;ncbi_395230;ncbi_395297;ncbi_395447;ncbi_395555;ncbi_395703;ncbi_395790;ncbi_396086;ncbi_396156;ncbi_396515;ncbi_408036;ncbi_414743;ncbi_415607;ncbi_415841;ncbi_415855;ncbi_415935;ncbi_416575;ncbi_416595;ncbi_416984;ncbi_417391;ncb…
GO:2000145	regulation of cell motility	52	61	0.0380808	ncbi_100857559;ncbi_100858009;ncbi_100859104;ncbi_107055998;ncbi_373952;ncbi_373987;ncbi_374113;ncbi_374147;ncbi_395180;ncbi_395323;ncbi_395330;ncbi_395432;ncbi_395610;ncbi_395703;ncbi_395802;ncbi_395909;ncbi_396085;ncbi_396227;ncbi_396235;ncbi_396306;ncbi_396412;ncbi_404536;ncbi_414741;ncbi_415633;ncbi_415694;ncbi_416588;ncbi_416737;ncbi_417117;ncbi_418833;ncbi_420366;ncbi_420695;ncbi_420696;ncb…
GO:0002768	immune response-regulating cell surface receptor signaling pathway	48	56	0.0381466	ncbi_100538349;ncbi_107054369;ncbi_373939;ncbi_373953;ncbi_374141;ncbi_374259;ncbi_378783;ncbi_378897;ncbi_395099;ncbi_395330;ncbi_395796;ncbi_395855;ncbi_395871;ncbi_395911;ncbi_396062;ncbi_396147;ncbi_396229;ncbi_396407;ncbi_396409;ncbi_396452;ncbi_396526;ncbi_415614;ncbi_415805;ncbi_416246;ncbi_417547;ncbi_417870;ncbi_417898;ncbi_418406;ncbi_418535;ncbi_419194;ncbi_419346;ncbi_419940;ncbi_4202…
GO:0044707	single-multicellular organism process	978	1272	0.0383445	ncbi_100170842;ncbi_100857105;ncbi_100857115;ncbi_100857422;ncbi_100857559;ncbi_100857572;ncbi_100857623;ncbi_100857678;ncbi_100857754;ncbi_100857875;ncbi_100857929;ncbi_100858009;ncbi_100858122;ncbi_100858304;ncbi_100858404;ncbi_100858534;ncbi_100858556;ncbi_100858585;ncbi_100858709;ncbi_100858799;ncbi_100858913;ncbi_100858928;ncbi_100859040;ncbi_100859081;ncbi_100859104;ncbi_100859138;ncbi_1008…
GO:0030888	regulation of B cell proliferation	17	18	0.0390848	ncbi_107057054;ncbi_373939;ncbi_395146;ncbi_395385;ncbi_395476;ncbi_414741;ncbi_416476;ncbi_417870;ncbi_419194;ncbi_419346;ncbi_421127;ncbi_421279;ncbi_424912;ncbi_493647;ncbi_769007;ncbi_769212;ncbi_770275
GO:0042493	response to drug	17	18	0.0390848	ncbi_100858122;ncbi_374141;ncbi_378926;ncbi_404536;ncbi_415842;ncbi_417627;ncbi_420332;ncbi_420819;ncbi_423090;ncbi_424700;ncbi_424948;ncbi_426335;ncbi_427214;ncbi_427235;ncbi_427721;ncbi_431330;ncbi_769007
GO:0007420	brain development	122	150	0.0390882	ncbi_100857422;ncbi_100857623;ncbi_100858585;ncbi_100859081;ncbi_100859279;ncbi_100859519;ncbi_101747308;ncbi_107053633;ncbi_107055275;ncbi_107056177;ncbi_374019;ncbi_374024;ncbi_374198;ncbi_374215;ncbi_374224;ncbi_374240;ncbi_378779;ncbi_378786;ncbi_395099;ncbi_395164;ncbi_395292;ncbi_395359;ncbi_395409;ncbi_395432;ncbi_395442;ncbi_395446;ncbi_395502;ncbi_395572;ncbi_395574;ncbi_395635;ncbi_3956…
GO:0009968	negative regulation of signal transduction	122	150	0.0390882	ncbi_100857413;ncbi_100859104;ncbi_100859376;ncbi_100859902;ncbi_101750767;ncbi_107050758;ncbi_107052049;ncbi_107052560;ncbi_107054175;ncbi_107056858;ncbi_373906;ncbi_373911;ncbi_373931;ncbi_373952;ncbi_374094;ncbi_374118;ncbi_374191;ncbi_374192;ncbi_374272;ncbi_378779;ncbi_378800;ncbi_378921;ncbi_395152;ncbi_395234;ncbi_395277;ncbi_395285;ncbi_395292;ncbi_395330;ncbi_395393;ncbi_395432;ncbi_3954…
GO:0023057	negative regulation of signaling	122	150	0.0390882	ncbi_100857413;ncbi_100859104;ncbi_100859376;ncbi_100859902;ncbi_101750767;ncbi_107050758;ncbi_107052049;ncbi_107052560;ncbi_107054175;ncbi_107056858;ncbi_373906;ncbi_373911;ncbi_373931;ncbi_373952;ncbi_374094;ncbi_374118;ncbi_374191;ncbi_374192;ncbi_374272;ncbi_378779;ncbi_378800;ncbi_378921;ncbi_395152;ncbi_395234;ncbi_395277;ncbi_395285;ncbi_395292;ncbi_395330;ncbi_395393;ncbi_395432;ncbi_3954…
GO:0060322	head development	122	150	0.0390882	ncbi_100857422;ncbi_100857623;ncbi_100858585;ncbi_100859081;ncbi_100859279;ncbi_100859519;ncbi_101747308;ncbi_107053633;ncbi_107055275;ncbi_107056177;ncbi_374019;ncbi_374024;ncbi_374198;ncbi_374215;ncbi_374224;ncbi_374240;ncbi_378779;ncbi_378786;ncbi_395099;ncbi_395164;ncbi_395292;ncbi_395359;ncbi_395409;ncbi_395432;ncbi_395442;ncbi_395446;ncbi_395502;ncbi_395572;ncbi_395574;ncbi_395635;ncbi_3956…
GO:0001952	regulation of cell-matrix adhesion	22	24	0.0393125	ncbi_107055574;ncbi_373987;ncbi_395290;ncbi_395323;ncbi_395330;ncbi_395435;ncbi_395909;ncbi_396085;ncbi_396402;ncbi_396424;ncbi_417166;ncbi_418335;ncbi_418642;ncbi_419361;ncbi_421928;ncbi_421998;ncbi_424893;ncbi_424912;ncbi_427171;ncbi_427235;ncbi_427327;ncbi_427368
GO:0050795	regulation of behavior	22	24	0.0393125	ncbi_100857559;ncbi_100859104;ncbi_101750767;ncbi_107053154;ncbi_373952;ncbi_374113;ncbi_395180;ncbi_395255;ncbi_395330;ncbi_395432;ncbi_395703;ncbi_395909;ncbi_396306;ncbi_408185;ncbi_414741;ncbi_420366;ncbi_420695;ncbi_420696;ncbi_421127;ncbi_421998;ncbi_422573;ncbi_427417
GO:0044257	cellular protein catabolic process	104	127	0.0397415	ncbi_100857115;ncbi_100857678;ncbi_100858486;ncbi_107049323;ncbi_107054175;ncbi_107055301;ncbi_107056983;ncbi_374119;ncbi_374123;ncbi_395126;ncbi_395297;ncbi_395413;ncbi_395796;ncbi_415319;ncbi_415357;ncbi_415369;ncbi_415697;ncbi_415725;ncbi_415944;ncbi_416061;ncbi_416110;ncbi_416117;ncbi_416501;ncbi_416575;ncbi_416647;ncbi_416900;ncbi_416919;ncbi_417258;ncbi_417296;ncbi_417529;ncbi_417898;ncbi_4…
GO:0051603	proteolysis involved in cellular protein catabolic process	104	127	0.0397415	ncbi_100857115;ncbi_100857678;ncbi_100858486;ncbi_107049323;ncbi_107054175;ncbi_107055301;ncbi_107056983;ncbi_374119;ncbi_374123;ncbi_395126;ncbi_395297;ncbi_395413;ncbi_395796;ncbi_415319;ncbi_415357;ncbi_415369;ncbi_415697;ncbi_415725;ncbi_415944;ncbi_416061;ncbi_416110;ncbi_416117;ncbi_416501;ncbi_416575;ncbi_416647;ncbi_416900;ncbi_416919;ncbi_417258;ncbi_417296;ncbi_417529;ncbi_417898;ncbi_4…
GO:0000209	protein polyubiquitination	31	35	0.0403129	ncbi_100538349;ncbi_100857678;ncbi_374119;ncbi_416061;ncbi_416842;ncbi_417258;ncbi_417287;ncbi_417529;ncbi_417898;ncbi_418686;ncbi_418735;ncbi_418935;ncbi_419145;ncbi_420185;ncbi_420653;ncbi_420927;ncbi_421149;ncbi_421228;ncbi_421279;ncbi_421435;ncbi_421577;ncbi_421684;ncbi_421788;ncbi_422713;ncbi_422805;ncbi_424837;ncbi_425231;ncbi_427134;ncbi_427342;ncbi_769277;ncbi_771857
GO:0023052	signaling	979	1274	0.0416609	ncbi_100170842;ncbi_100538349;ncbi_100857105;ncbi_100857115;ncbi_100857380;ncbi_100857559;ncbi_100857572;ncbi_100857635;ncbi_100857678;ncbi_100857815;ncbi_100857976;ncbi_100858122;ncbi_100858284;ncbi_100858304;ncbi_100858332;ncbi_100858360;ncbi_100858404;ncbi_100858422;ncbi_100858468;ncbi_100858651;ncbi_100858750;ncbi_100858799;ncbi_100858824;ncbi_100858910;ncbi_100858912;ncbi_100858997;ncbi_1008…
GO:0044700	single organism signaling	979	1274	0.0416609	ncbi_100170842;ncbi_100538349;ncbi_100857105;ncbi_100857115;ncbi_100857380;ncbi_100857559;ncbi_100857572;ncbi_100857635;ncbi_100857678;ncbi_100857815;ncbi_100857976;ncbi_100858122;ncbi_100858284;ncbi_100858304;ncbi_100858332;ncbi_100858360;ncbi_100858404;ncbi_100858422;ncbi_100858468;ncbi_100858651;ncbi_100858750;ncbi_100858799;ncbi_100858824;ncbi_100858910;ncbi_100858912;ncbi_100858997;ncbi_1008…
GO:0002275	myeloid cell activation involved in immune response	11	11	0.0419724	ncbi_107056189;ncbi_107056976;ncbi_378783;ncbi_396187;ncbi_415614;ncbi_420104;ncbi_423290;ncbi_424341;ncbi_425291;ncbi_427272;ncbi_428597
GO:0032872	regulation of stress-activated MAPK cascade	11	11	0.0419724	ncbi_100859853;ncbi_107056239;ncbi_378779;ncbi_395909;ncbi_396025;ncbi_417117;ncbi_420332;ncbi_420677;ncbi_421340;ncbi_426074;ncbi_430534
GO:0036230	granulocyte activation	11	11	0.0419724	ncbi_107056189;ncbi_395324;ncbi_396187;ncbi_415905;ncbi_417712;ncbi_420719;ncbi_422654;ncbi_424341;ncbi_425291;ncbi_428597;ncbi_769278
GO:0070227	lymphocyte apoptotic process	11	11	0.0419724	ncbi_107051182;ncbi_107056239;ncbi_414741;ncbi_419194;ncbi_420332;ncbi_420769;ncbi_421127;ncbi_421752;ncbi_423895;ncbi_424528;ncbi_429064
GO:0070302	regulation of stress-activated protein kinase signaling cascade	11	11	0.0419724	ncbi_100859853;ncbi_107056239;ncbi_378779;ncbi_395909;ncbi_396025;ncbi_417117;ncbi_420332;ncbi_420677;ncbi_421340;ncbi_426074;ncbi_430534
GO:0071887	leukocyte apoptotic process	11	11	0.0419724	ncbi_107051182;ncbi_107056239;ncbi_414741;ncbi_419194;ncbi_420332;ncbi_420769;ncbi_421127;ncbi_421752;ncbi_423895;ncbi_424528;ncbi_429064
GO:0030900	forebrain development	89	108	0.0420028	ncbi_100857422;ncbi_100857623;ncbi_100859081;ncbi_100859279;ncbi_101747308;ncbi_107055275;ncbi_374019;ncbi_374215;ncbi_374224;ncbi_374240;ncbi_378779;ncbi_378786;ncbi_395099;ncbi_395164;ncbi_395292;ncbi_395359;ncbi_395409;ncbi_395432;ncbi_395442;ncbi_395446;ncbi_395635;ncbi_395653;ncbi_395699;ncbi_395703;ncbi_395775;ncbi_395793;ncbi_395802;ncbi_395855;ncbi_395865;ncbi_395871;ncbi_395943;ncbi_3959…
GO:0006979	response to oxidative stress	35	40	0.0424668	ncbi_100857115;ncbi_101748329;ncbi_107055574;ncbi_107056777;ncbi_374026;ncbi_395173;ncbi_395277;ncbi_395393;ncbi_395476;ncbi_395760;ncbi_396512;ncbi_404304;ncbi_404536;ncbi_415614;ncbi_415908;ncbi_416609;ncbi_416693;ncbi_416860;ncbi_418178;ncbi_418546;ncbi_420232;ncbi_421206;ncbi_421684;ncbi_421688;ncbi_421711;ncbi_421902;ncbi_423302;ncbi_424320;ncbi_424586;ncbi_424893;ncbi_425972;ncbi_426074;ncb…
GO:0032956	regulation of actin cytoskeleton organization	35	40	0.0424668	ncbi_100502566;ncbi_100857105;ncbi_107054369;ncbi_378782;ncbi_386747;ncbi_395158;ncbi_395442;ncbi_395511;ncbi_395774;ncbi_396147;ncbi_396227;ncbi_396418;ncbi_396521;ncbi_416490;ncbi_416837;ncbi_417166;ncbi_417627;ncbi_417750;ncbi_417771;ncbi_418145;ncbi_418642;ncbi_418833;ncbi_420398;ncbi_420588;ncbi_421900;ncbi_421928;ncbi_421998;ncbi_422740;ncbi_422882;ncbi_423395;ncbi_426867;ncbi_427182;ncbi_4…
GO:0044237	cellular metabolic process	1944	2556	0.0432995	ncbi_100533998;ncbi_100534591;ncbi_100538349;ncbi_100736561;ncbi_100857105;ncbi_100857115;ncbi_100857155;ncbi_100857185;ncbi_100857260;ncbi_100857285;ncbi_100857294;ncbi_100857298;ncbi_100857380;ncbi_100857383;ncbi_100857413;ncbi_100857422;ncbi_100857480;ncbi_100857512;ncbi_100857587;ncbi_100857613;ncbi_100857623;ncbi_100857640;ncbi_100857678;ncbi_100857754;ncbi_100857793;ncbi_100857898;ncbi_1008…
GO:0048017	inositol lipid-mediated signaling	39	45	0.0436941	ncbi_107050919;ncbi_107054175;ncbi_107056239;ncbi_107057374;ncbi_373956;ncbi_374038;ncbi_374268;ncbi_395099;ncbi_395323;ncbi_395442;ncbi_395479;ncbi_395491;ncbi_395509;ncbi_395889;ncbi_395941;ncbi_396085;ncbi_396216;ncbi_396336;ncbi_417117;ncbi_417706;ncbi_418090;ncbi_418181;ncbi_418686;ncbi_418751;ncbi_421543;ncbi_422203;ncbi_423216;ncbi_423290;ncbi_423932;ncbi_424771;ncbi_426867;ncbi_427171;ncb…
GO:0009967	positive regulation of signal transduction	110	135	0.0446637	ncbi_100857105;ncbi_100857413;ncbi_100857815;ncbi_100859766;ncbi_100859853;ncbi_101749643;ncbi_101751513;ncbi_107049121;ncbi_107050618;ncbi_107051610;ncbi_107052049;ncbi_107056239;ncbi_373899;ncbi_374018;ncbi_374094;ncbi_374123;ncbi_374199;ncbi_374253;ncbi_378779;ncbi_378891;ncbi_378894;ncbi_378921;ncbi_395274;ncbi_395323;ncbi_395432;ncbi_395509;ncbi_395559;ncbi_395703;ncbi_395796;ncbi_395909;ncb…
GO:0048731	system development	734	951	0.0448215	ncbi_100857105;ncbi_100857115;ncbi_100857422;ncbi_100857572;ncbi_100857623;ncbi_100857754;ncbi_100857875;ncbi_100858009;ncbi_100858122;ncbi_100858304;ncbi_100858404;ncbi_100858534;ncbi_100858556;ncbi_100858585;ncbi_100858799;ncbi_100858913;ncbi_100859081;ncbi_100859104;ncbi_100859138;ncbi_100859279;ncbi_100859339;ncbi_100859376;ncbi_100859519;ncbi_100859595;ncbi_100859629;ncbi_100859755;ncbi_1008…
GO:1902105	regulation of leukocyte differentiation	26	29	0.0448742	ncbi_378921;ncbi_395099;ncbi_395290;ncbi_395440;ncbi_395865;ncbi_395886;ncbi_396085;ncbi_396298;ncbi_396409;ncbi_396512;ncbi_404536;ncbi_404671;ncbi_415607;ncbi_417712;ncbi_419194;ncbi_419259;ncbi_420332;ncbi_420769;ncbi_422203;ncbi_422454;ncbi_424821;ncbi_426867;ncbi_427171;ncbi_427272;ncbi_770427;ncbi_771113
GO:0030163	protein catabolic process	106	130	0.0466867	ncbi_100857115;ncbi_100857678;ncbi_100858486;ncbi_107049323;ncbi_107054175;ncbi_107055301;ncbi_107056983;ncbi_374119;ncbi_374123;ncbi_378921;ncbi_395126;ncbi_395297;ncbi_395413;ncbi_395796;ncbi_415319;ncbi_415357;ncbi_415369;ncbi_415697;ncbi_415725;ncbi_415944;ncbi_416061;ncbi_416110;ncbi_416117;ncbi_416501;ncbi_416575;ncbi_416647;ncbi_416900;ncbi_416919;ncbi_417258;ncbi_417296;ncbi_417529;ncbi_4…
GO:0008283	cell proliferation	239	302	0.0475738	ncbi_100857115;ncbi_100858404;ncbi_100858486;ncbi_100859104;ncbi_100859189;ncbi_100859279;ncbi_100859902;ncbi_101748777;ncbi_101750767;ncbi_107049047;ncbi_107049246;ncbi_107051675;ncbi_107053157;ncbi_107054369;ncbi_107055420;ncbi_107056239;ncbi_107056744;ncbi_107057045;ncbi_107057054;ncbi_373919;ncbi_373941;ncbi_373953;ncbi_373978;ncbi_373987;ncbi_374001;ncbi_374018;ncbi_374031;ncbi_374087;ncbi_3…
GO:0043406	positive regulation of MAP kinase activity	21	23	0.0486577	ncbi_101751513;ncbi_107051610;ncbi_395559;ncbi_395703;ncbi_395796;ncbi_396033;ncbi_396093;ncbi_396349;ncbi_417117;ncbi_417287;ncbi_417774;ncbi_419877;ncbi_420420;ncbi_422456;ncbi_423669;ncbi_424149;ncbi_424306;ncbi_424673;ncbi_427272;ncbi_428799;ncbi_769909
GO:0010648	negative regulation of cell communication	123	152	0.0496029	ncbi_100857413;ncbi_100859104;ncbi_100859376;ncbi_100859902;ncbi_101750767;ncbi_107050758;ncbi_107052049;ncbi_107052560;ncbi_107054175;ncbi_107056858;ncbi_373906;ncbi_373911;ncbi_373931;ncbi_373952;ncbi_374094;ncbi_374118;ncbi_374191;ncbi_374192;ncbi_374272;ncbi_378779;ncbi_378800;ncbi_378921;ncbi_395152;ncbi_395234;ncbi_395277;ncbi_395285;ncbi_395292;ncbi_395330;ncbi_395393;ncbi_395432;ncbi_3954…
GO:0009612	response to mechanical stimulus	16	17	0.0496848	ncbi_378926;ncbi_395274;ncbi_395385;ncbi_395443;ncbi_395748;ncbi_396033;ncbi_396384;ncbi_417900;ncbi_422585;ncbi_422720;ncbi_423778;ncbi_423971;ncbi_424225;ncbi_424528;ncbi_429710;ncbi_769935
GO:0021872	forebrain generation of neurons	16	17	0.0496848	ncbi_100857422;ncbi_374240;ncbi_395292;ncbi_395359;ncbi_395442;ncbi_395703;ncbi_395865;ncbi_395943;ncbi_395950;ncbi_395982;ncbi_396105;ncbi_419327;ncbi_420769;ncbi_429283;ncbi_771259;ncbi_772259
GO:0016311	dephosphorylation	54	64	0.0497698	ncbi_100858513;ncbi_100858873;ncbi_107049270;ncbi_107050084;ncbi_373911;ncbi_374192;ncbi_374272;ncbi_395153;ncbi_395642;ncbi_395688;ncbi_395716;ncbi_395718;ncbi_395745;ncbi_395815;ncbi_395855;ncbi_396409;ncbi_415308;ncbi_415736;ncbi_415905;ncbi_416559;ncbi_416790;ncbi_417627;ncbi_417644;ncbi_418938;ncbi_419077;ncbi_419277;ncbi_419429;ncbi_419511;ncbi_419748;ncbi_420963;ncbi_421340;ncbi_421360;ncb…
GO:0030099	myeloid cell differentiation	54	64	0.0497698	ncbi_100858009;ncbi_100858404;ncbi_100858913;ncbi_100859595;ncbi_101749643;ncbi_107052049;ncbi_107055784;ncbi_374129;ncbi_374199;ncbi_374224;ncbi_374251;ncbi_378783;ncbi_395556;ncbi_395588;ncbi_395679;ncbi_395865;ncbi_395909;ncbi_396093;ncbi_396103;ncbi_396191;ncbi_396235;ncbi_396298;ncbi_396361;ncbi_396469;ncbi_396482;ncbi_415846;ncbi_417987;ncbi_418020;ncbi_418542;ncbi_419115;ncbi_420004;ncbi_4…
GO:0050793	regulation of developmental process	171	214	0.0504801	ncbi_100857323;ncbi_100857754;ncbi_100858556;ncbi_100859104;ncbi_101750199;ncbi_101750213;ncbi_101751011;ncbi_107049186;ncbi_107052560;ncbi_107054175;ncbi_107054916;ncbi_107055275;ncbi_107056030;ncbi_107057324;ncbi_373972;ncbi_373988;ncbi_374040;ncbi_374048;ncbi_374224;ncbi_374272;ncbi_378779;ncbi_378783;ncbi_378800;ncbi_378921;ncbi_395099;ncbi_395154;ncbi_395250;ncbi_395290;ncbi_395323;ncbi_3953…
GO:0030334	regulation of cell migration	50	59	0.0506766	ncbi_100857559;ncbi_100858009;ncbi_100859104;ncbi_107055998;ncbi_373952;ncbi_373987;ncbi_374113;ncbi_374147;ncbi_395180;ncbi_395323;ncbi_395330;ncbi_395432;ncbi_395610;ncbi_395703;ncbi_395802;ncbi_395909;ncbi_396085;ncbi_396227;ncbi_396235;ncbi_396306;ncbi_396412;ncbi_404536;ncbi_414741;ncbi_415633;ncbi_416588;ncbi_417117;ncbi_418833;ncbi_420366;ncbi_420695;ncbi_420696;ncbi_420744;ncbi_420819;ncb…
GO:0001816	cytokine production	46	54	0.0513136	ncbi_107055574;ncbi_107056239;ncbi_107057054;ncbi_374001;ncbi_374031;ncbi_374141;ncbi_378783;ncbi_395312;ncbi_395457;ncbi_395556;ncbi_395703;ncbi_396062;ncbi_396227;ncbi_396383;ncbi_396384;ncbi_396390;ncbi_396500;ncbi_396536;ncbi_408185;ncbi_414741;ncbi_415633;ncbi_415905;ncbi_415910;ncbi_416476;ncbi_417287;ncbi_417870;ncbi_418573;ncbi_418833;ncbi_419856;ncbi_420420;ncbi_420677;ncbi_421273;ncbi_4…
GO:0045664	regulation of neuron differentiation	38	44	0.0513181	ncbi_101750213;ncbi_101751011;ncbi_107049186;ncbi_107055275;ncbi_107057324;ncbi_374224;ncbi_395154;ncbi_395409;ncbi_395442;ncbi_395475;ncbi_395559;ncbi_395635;ncbi_395662;ncbi_395703;ncbi_395802;ncbi_395909;ncbi_396081;ncbi_396107;ncbi_396154;ncbi_396213;ncbi_396402;ncbi_408082;ncbi_417117;ncbi_417840;ncbi_419155;ncbi_419867;ncbi_421127;ncbi_421257;ncbi_421998;ncbi_422672;ncbi_423097;ncbi_423216;…
GO:0002694	regulation of leukocyte activation	42	49	0.051576	ncbi_107057054;ncbi_373939;ncbi_373987;ncbi_374136;ncbi_395097;ncbi_395146;ncbi_395312;ncbi_395385;ncbi_395393;ncbi_395476;ncbi_395556;ncbi_395703;ncbi_395871;ncbi_396062;ncbi_396384;ncbi_396452;ncbi_404671;ncbi_414741;ncbi_415577;ncbi_416476;ncbi_417547;ncbi_417870;ncbi_418090;ncbi_418406;ncbi_419145;ncbi_419194;ncbi_419346;ncbi_420215;ncbi_420769;ncbi_421127;ncbi_421279;ncbi_422884;ncbi_423895;…
GO:0006952	defense response	133	165	0.0516251	ncbi_100857115;ncbi_100857413;ncbi_100857559;ncbi_100857635;ncbi_100857722;ncbi_100858824;ncbi_100859040;ncbi_101750922;ncbi_101751124;ncbi_107053715;ncbi_107054369;ncbi_107055420;ncbi_107055574;ncbi_107056095;ncbi_107056777;ncbi_107057073;ncbi_107057583;ncbi_373956;ncbi_373987;ncbi_374001;ncbi_374031;ncbi_374132;ncbi_374136;ncbi_374141;ncbi_374199;ncbi_374267;ncbi_374268;ncbi_378779;ncbi_378783;…
GO:0010647	positive regulation of cell communication	112	138	0.0518765	ncbi_100857105;ncbi_100857413;ncbi_100857815;ncbi_100859766;ncbi_100859819;ncbi_100859853;ncbi_101749643;ncbi_101751513;ncbi_107049121;ncbi_107050618;ncbi_107051610;ncbi_107052049;ncbi_107056239;ncbi_373899;ncbi_374018;ncbi_374094;ncbi_374123;ncbi_374199;ncbi_374253;ncbi_378779;ncbi_378891;ncbi_378894;ncbi_378921;ncbi_395274;ncbi_395323;ncbi_395432;ncbi_395509;ncbi_395559;ncbi_395703;ncbi_395796;…
GO:0051716	cellular response to stimulus	1062	1386	0.0535338	ncbi_100170842;ncbi_100538349;ncbi_100857105;ncbi_100857115;ncbi_100857380;ncbi_100857443;ncbi_100857559;ncbi_100857572;ncbi_100857635;ncbi_100857678;ncbi_100857815;ncbi_100857976;ncbi_100858122;ncbi_100858284;ncbi_100858332;ncbi_100858360;ncbi_100858422;ncbi_100858468;ncbi_100858750;ncbi_100858799;ncbi_100858824;ncbi_100858910;ncbi_100858912;ncbi_100858928;ncbi_100858997;ncbi_100859081;ncbi_1008…
GO:0050803	regulation of synapse structure or activity	25	28	0.05444	ncbi_100858799;ncbi_107056976;ncbi_373933;ncbi_374175;ncbi_395393;ncbi_396085;ncbi_396103;ncbi_396213;ncbi_396229;ncbi_396444;ncbi_396538;ncbi_415544;ncbi_415578;ncbi_416024;ncbi_417258;ncbi_418015;ncbi_418207;ncbi_419825;ncbi_420398;ncbi_424563;ncbi_427552;ncbi_427633;ncbi_428252;ncbi_428352;ncbi_769007
GO:0070925	organelle assembly	25	28	0.05444	ncbi_101751339;ncbi_107051182;ncbi_107055417;ncbi_395509;ncbi_395802;ncbi_396013;ncbi_396073;ncbi_396103;ncbi_396203;ncbi_396211;ncbi_396526;ncbi_415694;ncbi_416092;ncbi_416737;ncbi_417628;ncbi_417671;ncbi_419140;ncbi_419856;ncbi_421039;ncbi_421642;ncbi_423298;ncbi_423320;ncbi_423644;ncbi_769007;ncbi_776816
GO:0006261	DNA-dependent DNA replication	10	10	0.0560126	ncbi_396086;ncbi_396542;ncbi_415489;ncbi_415548;ncbi_416027;ncbi_417226;ncbi_423688;ncbi_424291;ncbi_425626;ncbi_426254
GO:0007612	learning	10	10	0.0560126	ncbi_107053154;ncbi_374001;ncbi_396103;ncbi_396213;ncbi_418684;ncbi_421902;ncbi_427552;ncbi_427633;ncbi_427850;ncbi_428252
GO:0021795	cerebral cortex cell migration	10	10	0.0560126	ncbi_107055275;ncbi_395292;ncbi_395871;ncbi_417117;ncbi_419798;ncbi_419843;ncbi_420769;ncbi_421431;ncbi_427850;ncbi_772259
GO:0043242	negative regulation of protein complex disassembly	10	10	0.0560126	ncbi_107051182;ncbi_395511;ncbi_395774;ncbi_396227;ncbi_396418;ncbi_396521;ncbi_417771;ncbi_420588;ncbi_422882;ncbi_428167
GO:0043244	regulation of protein complex disassembly	10	10	0.0560126	ncbi_107051182;ncbi_395511;ncbi_395774;ncbi_396227;ncbi_396418;ncbi_396521;ncbi_417771;ncbi_420588;ncbi_422882;ncbi_428167
GO:0051592	response to calcium ion	10	10	0.0560126	ncbi_107055370;ncbi_395703;ncbi_396239;ncbi_396512;ncbi_420088;ncbi_420819;ncbi_424673;ncbi_427214;ncbi_769007;ncbi_770904
GO:1901879	regulation of protein depolymerization	10	10	0.0560126	ncbi_107051182;ncbi_395511;ncbi_395774;ncbi_396227;ncbi_396418;ncbi_396521;ncbi_417771;ncbi_420588;ncbi_422882;ncbi_428167
GO:1901880	negative regulation of protein depolymerization	10	10	0.0560126	ncbi_107051182;ncbi_395511;ncbi_395774;ncbi_396227;ncbi_396418;ncbi_396521;ncbi_417771;ncbi_420588;ncbi_422882;ncbi_428167
GO:0043412	macromolecule modification	625	809	0.056269	ncbi_100533998;ncbi_100538349;ncbi_100857105;ncbi_100857185;ncbi_100857260;ncbi_100857285;ncbi_100857512;ncbi_100857587;ncbi_100857640;ncbi_100857678;ncbi_100857754;ncbi_100857793;ncbi_100858073;ncbi_100858422;ncbi_100858486;ncbi_100858619;ncbi_100858873;ncbi_100858988;ncbi_100859339;ncbi_100859853;ncbi_101750922;ncbi_101751124;ncbi_101751906;ncbi_107049003;ncbi_107049017;ncbi_107049186;ncbi_1070…
GO:0002224	toll-like receptor signaling pathway	29	33	0.0577765	ncbi_100538349;ncbi_100858824;ncbi_373953;ncbi_374141;ncbi_374268;ncbi_395099;ncbi_395109;ncbi_395796;ncbi_396033;ncbi_396093;ncbi_396349;ncbi_396384;ncbi_416588;ncbi_417898;ncbi_418605;ncbi_419715;ncbi_420215;ncbi_420420;ncbi_421183;ncbi_422713;ncbi_422720;ncbi_422884;ncbi_423669;ncbi_423778;ncbi_424673;ncbi_425527;ncbi_428605;ncbi_769007;ncbi_776013
GO:0048015	phosphatidylinositol-mediated signaling	29	33	0.0577765	ncbi_107050919;ncbi_107054175;ncbi_107056239;ncbi_107057374;ncbi_373956;ncbi_374038;ncbi_374268;ncbi_395323;ncbi_395479;ncbi_395491;ncbi_395941;ncbi_396085;ncbi_396216;ncbi_417117;ncbi_417706;ncbi_418090;ncbi_418686;ncbi_418751;ncbi_421543;ncbi_423216;ncbi_423290;ncbi_424771;ncbi_426867;ncbi_427171;ncbi_427212;ncbi_427368;ncbi_427850;ncbi_427947;ncbi_428070
GO:0032147	activation of protein kinase activity	49	58	0.0582541	ncbi_100859819;ncbi_100859842;ncbi_100859853;ncbi_101751513;ncbi_107053154;ncbi_107056759;ncbi_373953;ncbi_373987;ncbi_374001;ncbi_374094;ncbi_374199;ncbi_378779;ncbi_378783;ncbi_378929;ncbi_395432;ncbi_395703;ncbi_395796;ncbi_395815;ncbi_395941;ncbi_396033;ncbi_396081;ncbi_396093;ncbi_396229;ncbi_396349;ncbi_408185;ncbi_414743;ncbi_416588;ncbi_417117;ncbi_417247;ncbi_417287;ncbi_417774;ncbi_4198…
GO:0050767	regulation of neurogenesis	49	58	0.0582541	ncbi_101750213;ncbi_101751011;ncbi_107049186;ncbi_107054916;ncbi_107055275;ncbi_107057324;ncbi_374224;ncbi_378779;ncbi_395154;ncbi_395324;ncbi_395409;ncbi_395442;ncbi_395475;ncbi_395559;ncbi_395573;ncbi_395635;ncbi_395662;ncbi_395703;ncbi_395802;ncbi_395909;ncbi_396081;ncbi_396085;ncbi_396107;ncbi_396154;ncbi_396213;ncbi_396402;ncbi_396515;ncbi_408082;ncbi_417117;ncbi_417840;ncbi_419155;ncbi_4198…
GO:0051090	regulation of sequence-specific DNA binding transcription factor activity	49	58	0.0582541	ncbi_100538349;ncbi_100857413;ncbi_101750922;ncbi_107056759;ncbi_107057054;ncbi_374141;ncbi_374175;ncbi_378921;ncbi_395126;ncbi_395385;ncbi_395490;ncbi_395703;ncbi_395796;ncbi_395909;ncbi_396093;ncbi_396203;ncbi_415614;ncbi_415725;ncbi_416476;ncbi_417117;ncbi_417123;ncbi_417287;ncbi_417628;ncbi_417898;ncbi_418529;ncbi_418812;ncbi_419145;ncbi_419399;ncbi_419715;ncbi_420215;ncbi_420420;ncbi_420677;…
GO:0071310	cellular response to organic substance	169	212	0.0589874	ncbi_100857380;ncbi_100857443;ncbi_100857572;ncbi_100859339;ncbi_100859519;ncbi_101747712;ncbi_107049121;ncbi_107050758;ncbi_107052049;ncbi_107052560;ncbi_107054146;ncbi_107054175;ncbi_107054176;ncbi_107055417;ncbi_107055574;ncbi_107056858;ncbi_373919;ncbi_373931;ncbi_373953;ncbi_373987;ncbi_374018;ncbi_374024;ncbi_374129;ncbi_374147;ncbi_374199;ncbi_378779;ncbi_378783;ncbi_378800;ncbi_378926;ncb…
GO:0010942	positive regulation of cell death	45	53	0.059295	ncbi_107052854;ncbi_107056239;ncbi_373899;ncbi_373978;ncbi_373987;ncbi_378894;ncbi_378921;ncbi_395274;ncbi_395385;ncbi_395442;ncbi_395476;ncbi_395693;ncbi_395703;ncbi_395713;ncbi_395967;ncbi_395982;ncbi_396085;ncbi_396107;ncbi_396295;ncbi_396361;ncbi_396515;ncbi_396538;ncbi_404671;ncbi_415607;ncbi_415725;ncbi_415801;ncbi_415908;ncbi_416184;ncbi_416350;ncbi_416860;ncbi_417287;ncbi_418335;ncbi_4188…
GO:0043065	positive regulation of apoptotic process	45	53	0.059295	ncbi_107052854;ncbi_107056239;ncbi_373899;ncbi_373978;ncbi_373987;ncbi_378894;ncbi_378921;ncbi_395274;ncbi_395385;ncbi_395442;ncbi_395476;ncbi_395693;ncbi_395703;ncbi_395713;ncbi_395967;ncbi_395982;ncbi_396085;ncbi_396107;ncbi_396295;ncbi_396361;ncbi_396515;ncbi_396538;ncbi_404671;ncbi_415607;ncbi_415725;ncbi_415801;ncbi_415908;ncbi_416184;ncbi_416350;ncbi_416860;ncbi_417287;ncbi_418335;ncbi_4188…
GO:0043068	positive regulation of programmed cell death	45	53	0.059295	ncbi_107052854;ncbi_107056239;ncbi_373899;ncbi_373978;ncbi_373987;ncbi_378894;ncbi_378921;ncbi_395274;ncbi_395385;ncbi_395442;ncbi_395476;ncbi_395693;ncbi_395703;ncbi_395713;ncbi_395967;ncbi_395982;ncbi_396085;ncbi_396107;ncbi_396295;ncbi_396361;ncbi_396515;ncbi_396538;ncbi_404671;ncbi_415607;ncbi_415725;ncbi_415801;ncbi_415908;ncbi_416184;ncbi_416350;ncbi_416860;ncbi_417287;ncbi_418335;ncbi_4188…
GO:0051248	negative regulation of protein metabolic process	107	132	0.0597752	ncbi_100857678;ncbi_100858651;ncbi_100858827;ncbi_100859853;ncbi_100859902;ncbi_101747380;ncbi_101747712;ncbi_101749216;ncbi_101751827;ncbi_373922;ncbi_373983;ncbi_374087;ncbi_374092;ncbi_374118;ncbi_374191;ncbi_374192;ncbi_374272;ncbi_378782;ncbi_378897;ncbi_395067;ncbi_395158;ncbi_395174;ncbi_395404;ncbi_395457;ncbi_395491;ncbi_395642;ncbi_395889;ncbi_395969;ncbi_396033;ncbi_396085;ncbi_396203;…
GO:0002429	immune response-activating cell surface receptor signaling pathway	41	48	0.0599662	ncbi_100538349;ncbi_107054369;ncbi_373939;ncbi_373953;ncbi_374141;ncbi_374259;ncbi_378897;ncbi_395330;ncbi_395796;ncbi_395871;ncbi_395911;ncbi_396062;ncbi_396147;ncbi_396407;ncbi_396409;ncbi_396452;ncbi_396526;ncbi_415805;ncbi_416246;ncbi_417547;ncbi_417870;ncbi_417898;ncbi_418406;ncbi_418535;ncbi_419194;ncbi_419346;ncbi_419940;ncbi_420215;ncbi_420819;ncbi_421127;ncbi_424528;ncbi_424700;ncbi_4247…
GO:0000819	sister chromatid segregation	20	22	0.0600453	ncbi_101750144;ncbi_107049805;ncbi_107052739;ncbi_395189;ncbi_396156;ncbi_415841;ncbi_416575;ncbi_416984;ncbi_417012;ncbi_418733;ncbi_418910;ncbi_420358;ncbi_421226;ncbi_421376;ncbi_421607;ncbi_422822;ncbi_423213;ncbi_428348;ncbi_431608;ncbi_771857
GO:0030218	erythrocyte differentiation	20	22	0.0600453	ncbi_100858009;ncbi_100858404;ncbi_100858913;ncbi_107055784;ncbi_374129;ncbi_374251;ncbi_395556;ncbi_395909;ncbi_396103;ncbi_396235;ncbi_396298;ncbi_396361;ncbi_396482;ncbi_420004;ncbi_421127;ncbi_421183;ncbi_423068;ncbi_424912;ncbi_768878;ncbi_776054
GO:0034101	erythrocyte homeostasis	20	22	0.0600453	ncbi_100858009;ncbi_100858404;ncbi_100858913;ncbi_107055784;ncbi_374129;ncbi_374251;ncbi_395556;ncbi_395909;ncbi_396103;ncbi_396235;ncbi_396298;ncbi_396361;ncbi_396482;ncbi_420004;ncbi_421127;ncbi_421183;ncbi_423068;ncbi_424912;ncbi_768878;ncbi_776054
GO:0050920	regulation of chemotaxis	20	22	0.0600453	ncbi_100857559;ncbi_100859104;ncbi_101750767;ncbi_373952;ncbi_374113;ncbi_395180;ncbi_395255;ncbi_395330;ncbi_395432;ncbi_395703;ncbi_395909;ncbi_396306;ncbi_414741;ncbi_420366;ncbi_420695;ncbi_420696;ncbi_421127;ncbi_421998;ncbi_422573;ncbi_427417
GO:0021543	pallium development	37	43	0.0601085	ncbi_107055275;ncbi_374224;ncbi_395292;ncbi_395442;ncbi_395635;ncbi_395802;ncbi_395865;ncbi_395871;ncbi_395997;ncbi_396085;ncbi_396103;ncbi_396105;ncbi_415694;ncbi_415961;ncbi_416737;ncbi_417117;ncbi_417166;ncbi_418335;ncbi_419327;ncbi_419382;ncbi_419798;ncbi_419843;ncbi_420719;ncbi_420769;ncbi_421431;ncbi_423437;ncbi_423447;ncbi_424306;ncbi_427633;ncbi_427687;ncbi_427850;ncbi_429283;ncbi_431253;…
GO:0002688	regulation of leukocyte chemotaxis	15	16	0.0629977	ncbi_100857559;ncbi_100859104;ncbi_373952;ncbi_374113;ncbi_395180;ncbi_395330;ncbi_395703;ncbi_396306;ncbi_414741;ncbi_420366;ncbi_420695;ncbi_420696;ncbi_421127;ncbi_421998;ncbi_427417
GO:0042129	regulation of T cell proliferation	15	16	0.0629977	ncbi_395097;ncbi_395312;ncbi_395476;ncbi_395556;ncbi_396062;ncbi_396384;ncbi_396452;ncbi_404671;ncbi_415577;ncbi_418090;ncbi_418406;ncbi_419145;ncbi_420215;ncbi_423895;ncbi_427272
GO:0006954	inflammatory response	56	67	0.0631039	ncbi_100857115;ncbi_100857722;ncbi_100858824;ncbi_101750922;ncbi_101751124;ncbi_107056777;ncbi_107057073;ncbi_373956;ncbi_373987;ncbi_374001;ncbi_374031;ncbi_374136;ncbi_374141;ncbi_374199;ncbi_374268;ncbi_395277;ncbi_395556;ncbi_395703;ncbi_395971;ncbi_396033;ncbi_396121;ncbi_396133;ncbi_396383;ncbi_396409;ncbi_396536;ncbi_404536;ncbi_404671;ncbi_408185;ncbi_415908;ncbi_416024;ncbi_417547;ncbi_4…
GO:0044238	primary metabolic process	1977	2604	0.063914	ncbi_100533998;ncbi_100534591;ncbi_100538349;ncbi_100857105;ncbi_100857115;ncbi_100857155;ncbi_100857185;ncbi_100857260;ncbi_100857285;ncbi_100857294;ncbi_100857298;ncbi_100857380;ncbi_100857413;ncbi_100857422;ncbi_100857480;ncbi_100857512;ncbi_100857572;ncbi_100857587;ncbi_100857613;ncbi_100857623;ncbi_100857640;ncbi_100857678;ncbi_100857754;ncbi_100857793;ncbi_100857898;ncbi_100857929;ncbi_1008…
GO:0050896	response to stimulus	1357	1779	0.0642995	ncbi_100170842;ncbi_100538349;ncbi_100857105;ncbi_100857115;ncbi_100857380;ncbi_100857413;ncbi_100857443;ncbi_100857521;ncbi_100857559;ncbi_100857572;ncbi_100857635;ncbi_100857678;ncbi_100857722;ncbi_100857815;ncbi_100857869;ncbi_100857976;ncbi_100858009;ncbi_100858122;ncbi_100858284;ncbi_100858332;ncbi_100858360;ncbi_100858422;ncbi_100858468;ncbi_100858639;ncbi_100858750;ncbi_100858751;ncbi_1008…
GO:0006644	phospholipid metabolic process	52	62	0.065028	ncbi_100857294;ncbi_100859655;ncbi_100859906;ncbi_101748239;ncbi_374224;ncbi_395780;ncbi_415619;ncbi_415716;ncbi_415805;ncbi_417706;ncbi_419608;ncbi_419999;ncbi_420398;ncbi_420504;ncbi_420664;ncbi_420673;ncbi_420819;ncbi_420974;ncbi_421032;ncbi_421132;ncbi_421152;ncbi_421303;ncbi_421762;ncbi_421908;ncbi_421925;ncbi_422087;ncbi_422136;ncbi_422388;ncbi_422611;ncbi_422731;ncbi_423028;ncbi_423895;ncb…
GO:0051270	regulation of cellular component movement	52	62	0.065028	ncbi_100857559;ncbi_100858009;ncbi_100859104;ncbi_107055998;ncbi_373952;ncbi_373987;ncbi_374113;ncbi_374147;ncbi_395180;ncbi_395323;ncbi_395330;ncbi_395432;ncbi_395610;ncbi_395703;ncbi_395802;ncbi_395909;ncbi_396085;ncbi_396227;ncbi_396235;ncbi_396306;ncbi_396412;ncbi_404536;ncbi_414741;ncbi_415633;ncbi_415694;ncbi_416588;ncbi_416737;ncbi_417117;ncbi_418833;ncbi_420366;ncbi_420695;ncbi_420696;ncb…
GO:0051960	regulation of nervous system development	52	62	0.065028	ncbi_101750213;ncbi_101751011;ncbi_107049186;ncbi_107054916;ncbi_107055275;ncbi_107057324;ncbi_374224;ncbi_378779;ncbi_395154;ncbi_395324;ncbi_395409;ncbi_395442;ncbi_395475;ncbi_395559;ncbi_395573;ncbi_395635;ncbi_395662;ncbi_395703;ncbi_395802;ncbi_395828;ncbi_395909;ncbi_396081;ncbi_396085;ncbi_396107;ncbi_396154;ncbi_396213;ncbi_396402;ncbi_396515;ncbi_396538;ncbi_408082;ncbi_417117;ncbi_4178…
GO:0008219	cell death	231	293	0.0650517	ncbi_100857678;ncbi_100857695;ncbi_100857815;ncbi_100858009;ncbi_100858225;ncbi_100858404;ncbi_100858838;ncbi_100859081;ncbi_100859283;ncbi_100859707;ncbi_100859853;ncbi_101748329;ncbi_101749333;ncbi_107049323;ncbi_107051182;ncbi_107052460;ncbi_107052854;ncbi_107053154;ncbi_107053650;ncbi_107054548;ncbi_107055417;ncbi_107056239;ncbi_107056777;ncbi_107056858;ncbi_107057036;ncbi_107057054;ncbi_1070…
GO:0032269	negative regulation of cellular protein metabolic process	102	126	0.0688875	ncbi_100857678;ncbi_100858651;ncbi_100858827;ncbi_100859853;ncbi_100859902;ncbi_101747380;ncbi_101747712;ncbi_101749216;ncbi_101751827;ncbi_373922;ncbi_373983;ncbi_374087;ncbi_374092;ncbi_374118;ncbi_374191;ncbi_374192;ncbi_374272;ncbi_378782;ncbi_378897;ncbi_395067;ncbi_395158;ncbi_395174;ncbi_395404;ncbi_395457;ncbi_395491;ncbi_395642;ncbi_395889;ncbi_396085;ncbi_396203;ncbi_396227;ncbi_396236;…
GO:0009987	cellular process	3188	4226	0.0693288	ncbi_100170842;ncbi_100502566;ncbi_100533998;ncbi_100534591;ncbi_100538349;ncbi_100736561;ncbi_100857105;ncbi_100857115;ncbi_100857155;ncbi_100857185;ncbi_100857247;ncbi_100857260;ncbi_100857285;ncbi_100857294;ncbi_100857298;ncbi_100857380;ncbi_100857383;ncbi_100857413;ncbi_100857422;ncbi_100857443;ncbi_100857480;ncbi_100857497;ncbi_100857512;ncbi_100857521;ncbi_100857559;ncbi_100857565;ncbi_1008…
27182;ncbi_427196;ncbi_427199;ncbi_427205;ncbi_427207;ncbi_427212;ncbi_427214;ncbi_427218;ncbi_427231;ncbi_427234;ncbi_427235;ncbi_427238;ncbi_427246;ncbi_427247;ncbi_427253;ncbi_427255;ncbi_427259;ncbi_427263;ncbi_427267;ncbi_427272;ncbi_427274;ncbi_427277;ncbi_427290;ncbi_427294;ncbi_427297;ncbi_427318;ncbi_427327;ncbi_427331;ncbi_427339;ncbi_427342;ncbi_427348;ncbi_427352;ncbi_427368;ncbi_4273…
GO:0051640	organelle localization	32	37	0.0701074	ncbi_100857285;ncbi_100858304;ncbi_100858799;ncbi_107053365;ncbi_107056879;ncbi_374224;ncbi_395753;ncbi_396174;ncbi_396197;ncbi_396236;ncbi_396237;ncbi_415544;ncbi_415990;ncbi_417671;ncbi_418651;ncbi_418733;ncbi_419063;ncbi_419857;ncbi_420063;ncbi_420398;ncbi_420500;ncbi_420866;ncbi_421231;ncbi_421273;ncbi_421660;ncbi_423290;ncbi_423768;ncbi_426790;ncbi_427297;ncbi_427389;ncbi_771421;ncbi_776720
GO:0002376	immune system process	334	428	0.0701695	ncbi_100538349;ncbi_100857115;ncbi_100857413;ncbi_100857559;ncbi_100857815;ncbi_100857869;ncbi_100858009;ncbi_100858404;ncbi_100858581;ncbi_100858750;ncbi_100858751;ncbi_100858824;ncbi_100858913;ncbi_100858928;ncbi_100859081;ncbi_100859138;ncbi_100859189;ncbi_100859595;ncbi_101748499;ncbi_101749643;ncbi_101750767;ncbi_106182184;ncbi_107050212;ncbi_107052049;ncbi_107052739;ncbi_107052854;ncbi_1070…
GO:0009896	positive regulation of catabolic process	36	42	0.0702057	ncbi_100858988;ncbi_107049323;ncbi_107052049;ncbi_107054175;ncbi_373930;ncbi_378891;ncbi_395225;ncbi_395297;ncbi_395609;ncbi_395703;ncbi_415607;ncbi_415729;ncbi_415905;ncbi_415961;ncbi_416575;ncbi_417378;ncbi_417793;ncbi_418008;ncbi_418010;ncbi_418290;ncbi_418406;ncbi_418625;ncbi_419145;ncbi_420974;ncbi_421206;ncbi_421684;ncbi_422121;ncbi_422364;ncbi_422733;ncbi_424586;ncbi_424733;ncbi_424800;ncb…
GO:0048468	cell development	233	296	0.0707026	ncbi_100857115;ncbi_100857260;ncbi_100857480;ncbi_100857623;ncbi_100858404;ncbi_100859279;ncbi_100859902;ncbi_100996929;ncbi_101747514;ncbi_101748568;ncbi_101751397;ncbi_101751843;ncbi_107049324;ncbi_107050919;ncbi_107053168;ncbi_107054548;ncbi_107055275;ncbi_107055371;ncbi_107055407;ncbi_107055417;ncbi_107056177;ncbi_107056239;ncbi_107056744;ncbi_107056858;ncbi_107057148;ncbi_107057205;ncbi_3738…
GO:0030030	cell projection organization	153	192	0.0714395	ncbi_100857285;ncbi_100858284;ncbi_100859279;ncbi_100859902;ncbi_100996929;ncbi_101748568;ncbi_101751397;ncbi_101751843;ncbi_107050919;ncbi_107053154;ncbi_107053168;ncbi_107054175;ncbi_107054548;ncbi_107055275;ncbi_107056005;ncbi_107056239;ncbi_107056744;ncbi_107057148;ncbi_373854;ncbi_373911;ncbi_373939;ncbi_373952;ncbi_373953;ncbi_374198;ncbi_374224;ncbi_374242;ncbi_378783;ncbi_378897;ncbi_3950…
GO:0010468	regulation of gene expression	163	205	0.072011	ncbi_100538349;ncbi_100857105;ncbi_100857115;ncbi_100857185;ncbi_100857413;ncbi_100857572;ncbi_100857640;ncbi_101747712;ncbi_101748190;ncbi_101749643;ncbi_101750922;ncbi_101752023;ncbi_107052049;ncbi_107052560;ncbi_107054175;ncbi_107056759;ncbi_107057054;ncbi_373919;ncbi_373952;ncbi_373953;ncbi_373983;ncbi_373987;ncbi_374018;ncbi_374024;ncbi_374120;ncbi_374141;ncbi_374147;ncbi_374175;ncbi_378779;…
GO:0000902	cell morphogenesis	146	183	0.0727814	ncbi_100857260;ncbi_100857623;ncbi_100859279;ncbi_100859902;ncbi_100996929;ncbi_101747514;ncbi_101748568;ncbi_101751397;ncbi_101751843;ncbi_107049508;ncbi_107053168;ncbi_107054548;ncbi_107055209;ncbi_107055275;ncbi_107055371;ncbi_107056177;ncbi_107056239;ncbi_107056744;ncbi_107056858;ncbi_107057148;ncbi_373854;ncbi_373911;ncbi_373953;ncbi_374068;ncbi_374094;ncbi_374198;ncbi_374224;ncbi_374242;ncb…
GO:0032103	positive regulation of response to external stimulus	19	21	0.0738607	ncbi_100857559;ncbi_100859104;ncbi_101750767;ncbi_374113;ncbi_395180;ncbi_395255;ncbi_395330;ncbi_395432;ncbi_395703;ncbi_396306;ncbi_408185;ncbi_414741;ncbi_420366;ncbi_420695;ncbi_420696;ncbi_421998;ncbi_422573;ncbi_427417;ncbi_769909
GO:0042113	B cell activation	19	21	0.0738607	ncbi_100859189;ncbi_107057054;ncbi_378783;ncbi_395274;ncbi_395556;ncbi_395865;ncbi_415805;ncbi_415905;ncbi_416092;ncbi_416476;ncbi_419194;ncbi_421684;ncbi_421998;ncbi_422884;ncbi_423165;ncbi_423324;ncbi_426852;ncbi_427272;ncbi_427947
GO:0051656	establishment of organelle localization	19	21	0.0738607	ncbi_100857285;ncbi_100858304;ncbi_100858799;ncbi_107056879;ncbi_374224;ncbi_396174;ncbi_396237;ncbi_415544;ncbi_418733;ncbi_420063;ncbi_420398;ncbi_420866;ncbi_421231;ncbi_421273;ncbi_421660;ncbi_423290;ncbi_423768;ncbi_426790;ncbi_427389
GO:0002763	positive regulation of myeloid leukocyte differentiation	9	9	0.0747448	ncbi_378921;ncbi_395099;ncbi_395865;ncbi_396512;ncbi_404671;ncbi_417712;ncbi_422203;ncbi_426867;ncbi_771113
GO:0003170	heart valve development	9	9	0.0747448	ncbi_373988;ncbi_374031;ncbi_378779;ncbi_395107;ncbi_395491;ncbi_396392;ncbi_429089;ncbi_769007;ncbi_771101
GO:0006352	DNA-templated transcription, initiation	9	9	0.0747448	ncbi_373888;ncbi_396073;ncbi_396103;ncbi_417966;ncbi_420441;ncbi_421488;ncbi_421933;ncbi_427838;ncbi_770910
GO:0042308	negative regulation of protein import into nucleus	9	9	0.0747448	ncbi_107055574;ncbi_107056095;ncbi_374118;ncbi_396085;ncbi_396093;ncbi_418335;ncbi_421879;ncbi_422585;ncbi_427417
GO:0045639	positive regulation of myeloid cell differentiation	9	9	0.0747448	ncbi_378921;ncbi_395099;ncbi_395865;ncbi_396512;ncbi_404671;ncbi_417712;ncbi_422203;ncbi_426867;ncbi_771113
GO:0046823	negative regulation of nucleocytoplasmic transport	9	9	0.0747448	ncbi_107055574;ncbi_107056095;ncbi_374118;ncbi_396085;ncbi_396093;ncbi_418335;ncbi_421879;ncbi_422585;ncbi_427417
GO:0051048	negative regulation of secretion	9	9	0.0747448	ncbi_404304;ncbi_419194;ncbi_419365;ncbi_419856;ncbi_419867;ncbi_421644;ncbi_422345;ncbi_427212;ncbi_771897
GO:0060428	lung epithelium development	9	9	0.0747448	ncbi_100858404;ncbi_395099;ncbi_395432;ncbi_396209;ncbi_396390;ncbi_396515;ncbi_416092;ncbi_418090;ncbi_420596
GO:0090317	negative regulation of intracellular protein transport	9	9	0.0747448	ncbi_107055574;ncbi_107056095;ncbi_374118;ncbi_396085;ncbi_396093;ncbi_418335;ncbi_421879;ncbi_422585;ncbi_427417
GO:1900181	negative regulation of protein localization to nucleus	9	9	0.0747448	ncbi_107055574;ncbi_107056095;ncbi_374118;ncbi_396085;ncbi_396093;ncbi_418335;ncbi_421879;ncbi_422585;ncbi_427417
GO:1903828	negative regulation of cellular protein localization	9	9	0.0747448	ncbi_107055574;ncbi_107056095;ncbi_374118;ncbi_396085;ncbi_396093;ncbi_418335;ncbi_421879;ncbi_422585;ncbi_427417
GO:1904590	negative regulation of protein import	9	9	0.0747448	ncbi_107055574;ncbi_107056095;ncbi_374118;ncbi_396085;ncbi_396093;ncbi_418335;ncbi_421879;ncbi_422585;ncbi_427417
GO:0006915	apoptotic process	189	239	0.0758218	ncbi_100857678;ncbi_100857695;ncbi_100857815;ncbi_100858009;ncbi_100858225;ncbi_100858404;ncbi_100858838;ncbi_100859283;ncbi_100859707;ncbi_100859853;ncbi_101748329;ncbi_101749333;ncbi_107049323;ncbi_107051182;ncbi_107052854;ncbi_107053154;ncbi_107053650;ncbi_107055417;ncbi_107056239;ncbi_107056777;ncbi_107056858;ncbi_107057036;ncbi_107057054;ncbi_373906;ncbi_373988;ncbi_374031;ncbi_374038;ncbi_3…
GO:0001933	negative regulation of protein phosphorylation	58	70	0.0779932	ncbi_100857678;ncbi_100858651;ncbi_100858827;ncbi_100859853;ncbi_100859902;ncbi_101747380;ncbi_101751827;ncbi_374087;ncbi_374191;ncbi_374192;ncbi_374272;ncbi_378782;ncbi_378897;ncbi_395158;ncbi_395491;ncbi_395642;ncbi_395889;ncbi_396085;ncbi_396203;ncbi_396227;ncbi_396236;ncbi_396409;ncbi_404536;ncbi_415905;ncbi_416503;ncbi_416588;ncbi_417117;ncbi_417181;ncbi_417627;ncbi_418090;ncbi_419009;ncbi_4…
GO:0001817	regulation of cytokine production	83	102	0.0792871	ncbi_100857105;ncbi_100858824;ncbi_107053154;ncbi_107055574;ncbi_107056239;ncbi_107057583;ncbi_107057619;ncbi_373987;ncbi_374001;ncbi_374026;ncbi_374136;ncbi_374141;ncbi_378921;ncbi_395312;ncbi_395385;ncbi_395413;ncbi_395491;ncbi_395516;ncbi_395703;ncbi_395796;ncbi_395865;ncbi_395871;ncbi_395971;ncbi_396033;ncbi_396062;ncbi_396227;ncbi_396383;ncbi_396384;ncbi_396412;ncbi_396438;ncbi_396452;ncbi_3…
GO:0071902	positive regulation of protein serine/threonine kinase activity	23	26	0.0793626	ncbi_101751513;ncbi_107051610;ncbi_395559;ncbi_395703;ncbi_395796;ncbi_396033;ncbi_396093;ncbi_396349;ncbi_404536;ncbi_417117;ncbi_417287;ncbi_417774;ncbi_419877;ncbi_420420;ncbi_422418;ncbi_422456;ncbi_423669;ncbi_424149;ncbi_424306;ncbi_424673;ncbi_427272;ncbi_428799;ncbi_769909
GO:0006023	aminoglycan biosynthetic process	14	15	0.0796515	ncbi_107051237;ncbi_395594;ncbi_396018;ncbi_414781;ncbi_415521;ncbi_415566;ncbi_416032;ncbi_418081;ncbi_418090;ncbi_421745;ncbi_422488;ncbi_422849;ncbi_423632;ncbi_424703
GO:0031016	pancreas development	14	15	0.0796515	ncbi_107052848;ncbi_107054176;ncbi_107054273;ncbi_107055420;ncbi_395097;ncbi_395591;ncbi_395889;ncbi_395943;ncbi_395961;ncbi_396390;ncbi_416967;ncbi_418090;ncbi_423064;ncbi_427838
GO:0042990	regulation of transcription factor import into nucleus	14	15	0.0796515	ncbi_107056777;ncbi_374118;ncbi_374141;ncbi_395312;ncbi_395442;ncbi_396093;ncbi_415725;ncbi_418335;ncbi_420420;ncbi_421404;ncbi_422585;ncbi_422720;ncbi_427417;ncbi_427803
GO:0051258	protein polymerization	14	15	0.0796515	ncbi_386572;ncbi_395442;ncbi_395475;ncbi_395871;ncbi_396216;ncbi_415614;ncbi_415905;ncbi_416558;ncbi_418727;ncbi_421998;ncbi_425302;ncbi_427447;ncbi_428928;ncbi_429041
GO:0097529	myeloid leukocyte migration	14	15	0.0796515	ncbi_100858928;ncbi_101750767;ncbi_395255;ncbi_395909;ncbi_396181;ncbi_420757;ncbi_422573;ncbi_422654;ncbi_424700;ncbi_427272;ncbi_430484;ncbi_430689;ncbi_768509;ncbi_769469
GO:0010563	negative regulation of phosphorus metabolic process	65	79	0.0806045	ncbi_100857678;ncbi_100858651;ncbi_100858827;ncbi_100859853;ncbi_100859902;ncbi_101747380;ncbi_101751827;ncbi_107049027;ncbi_374087;ncbi_374092;ncbi_374191;ncbi_374192;ncbi_374272;ncbi_378782;ncbi_378897;ncbi_395158;ncbi_395491;ncbi_395642;ncbi_395889;ncbi_396085;ncbi_396203;ncbi_396227;ncbi_396236;ncbi_396409;ncbi_404536;ncbi_415905;ncbi_416503;ncbi_416588;ncbi_417117;ncbi_417181;ncbi_417627;ncb…
GO:0045936	negative regulation of phosphate metabolic process	65	79	0.0806045	ncbi_100857678;ncbi_100858651;ncbi_100858827;ncbi_100859853;ncbi_100859902;ncbi_101747380;ncbi_101751827;ncbi_107049027;ncbi_374087;ncbi_374092;ncbi_374191;ncbi_374192;ncbi_374272;ncbi_378782;ncbi_378897;ncbi_395158;ncbi_395491;ncbi_395642;ncbi_395889;ncbi_396085;ncbi_396203;ncbi_396227;ncbi_396236;ncbi_396409;ncbi_404536;ncbi_415905;ncbi_416503;ncbi_416588;ncbi_417117;ncbi_417181;ncbi_417627;ncb…
GO:0051249	regulation of lymphocyte activation	35	41	0.0817586	ncbi_107057054;ncbi_373939;ncbi_395097;ncbi_395146;ncbi_395312;ncbi_395385;ncbi_395476;ncbi_395556;ncbi_395871;ncbi_396062;ncbi_396384;ncbi_396452;ncbi_404671;ncbi_414741;ncbi_415577;ncbi_416476;ncbi_417870;ncbi_418090;ncbi_418406;ncbi_419145;ncbi_419194;ncbi_419346;ncbi_420215;ncbi_420769;ncbi_421127;ncbi_421279;ncbi_423895;ncbi_424187;ncbi_424912;ncbi_427272;ncbi_493647;ncbi_769007;ncbi_769212;…
GO:0022008	neurogenesis	237	302	0.0828921	ncbi_100857422;ncbi_100857623;ncbi_100857754;ncbi_100859104;ncbi_100859279;ncbi_100996929;ncbi_101747514;ncbi_101748568;ncbi_101750213;ncbi_101750337;ncbi_101751011;ncbi_101751397;ncbi_101751513;ncbi_101751843;ncbi_107049186;ncbi_107050088;ncbi_107050919;ncbi_107051027;ncbi_107052848;ncbi_107053168;ncbi_107053633;ncbi_107054548;ncbi_107054916;ncbi_107055275;ncbi_107055371;ncbi_107056177;ncbi_1070…
GO:0051128	regulation of cellular component organization	191	242	0.0829236	ncbi_100502566;ncbi_100857105;ncbi_100857115;ncbi_100857323;ncbi_100858225;ncbi_100858913;ncbi_100859081;ncbi_100859104;ncbi_101750199;ncbi_101751011;ncbi_107049186;ncbi_107051182;ncbi_107054175;ncbi_107054369;ncbi_107055275;ncbi_107055371;ncbi_107056634;ncbi_107057324;ncbi_373854;ncbi_373922;ncbi_373953;ncbi_373972;ncbi_373983;ncbi_374040;ncbi_374048;ncbi_374094;ncbi_374119;ncbi_374224;ncbi_3787…
GO:0033993	response to lipid	86	106	0.0834703	ncbi_100857443;ncbi_107053154;ncbi_107054146;ncbi_107054175;ncbi_107055407;ncbi_107055574;ncbi_107056239;ncbi_373915;ncbi_373953;ncbi_374048;ncbi_374094;ncbi_374251;ncbi_378926;ncbi_395274;ncbi_395277;ncbi_395413;ncbi_395442;ncbi_395465;ncbi_395703;ncbi_395844;ncbi_395855;ncbi_395949;ncbi_396107;ncbi_396193;ncbi_396198;ncbi_396383;ncbi_396390;ncbi_396392;ncbi_396402;ncbi_396438;ncbi_396482;ncbi_4…
GO:0006470	protein dephosphorylation	50	60	0.0841581	ncbi_100858873;ncbi_107049270;ncbi_107050084;ncbi_373911;ncbi_374192;ncbi_374272;ncbi_395153;ncbi_395642;ncbi_395688;ncbi_395716;ncbi_395718;ncbi_395745;ncbi_395815;ncbi_395855;ncbi_396409;ncbi_415308;ncbi_415736;ncbi_415905;ncbi_416559;ncbi_416790;ncbi_417627;ncbi_417644;ncbi_418938;ncbi_419077;ncbi_419277;ncbi_419429;ncbi_419511;ncbi_419748;ncbi_420963;ncbi_421340;ncbi_421360;ncbi_421372;ncbi_4…
GO:0023056	positive regulation of signaling	110	137	0.0854333	ncbi_100857105;ncbi_100857413;ncbi_100857815;ncbi_100859766;ncbi_100859853;ncbi_101749643;ncbi_101751513;ncbi_107049121;ncbi_107050618;ncbi_107051610;ncbi_107052049;ncbi_107056239;ncbi_373899;ncbi_374018;ncbi_374094;ncbi_374123;ncbi_374199;ncbi_374253;ncbi_378779;ncbi_378891;ncbi_378894;ncbi_378921;ncbi_395274;ncbi_395323;ncbi_395432;ncbi_395509;ncbi_395559;ncbi_395703;ncbi_395796;ncbi_395909;ncb…
GO:0008154	actin polymerization or depolymerization	18	20	0.0905406	ncbi_374040;ncbi_386572;ncbi_395442;ncbi_395475;ncbi_395871;ncbi_396216;ncbi_415614;ncbi_415905;ncbi_416558;ncbi_416950;ncbi_417305;ncbi_418727;ncbi_421998;ncbi_423320;ncbi_425302;ncbi_427447;ncbi_429041;ncbi_771207
GO:0012501	programmed cell death	219	279	0.091784	ncbi_100857678;ncbi_100857695;ncbi_100857815;ncbi_100858009;ncbi_100858225;ncbi_100858404;ncbi_100858838;ncbi_100859081;ncbi_100859283;ncbi_100859707;ncbi_100859853;ncbi_101748329;ncbi_101749333;ncbi_107049323;ncbi_107051182;ncbi_107052460;ncbi_107052854;ncbi_107053154;ncbi_107053650;ncbi_107055417;ncbi_107056239;ncbi_107056777;ncbi_107056858;ncbi_107057036;ncbi_107057054;ncbi_107057148;ncbi_3739…
GO:0016265	death	235	300	0.0934807	ncbi_100857678;ncbi_100857695;ncbi_100857815;ncbi_100858009;ncbi_100858225;ncbi_100858404;ncbi_100858838;ncbi_100859081;ncbi_100859283;ncbi_100859707;ncbi_100859853;ncbi_101748329;ncbi_101749333;ncbi_107049323;ncbi_107051182;ncbi_107052460;ncbi_107052854;ncbi_107053154;ncbi_107053650;ncbi_107054548;ncbi_107055417;ncbi_107056239;ncbi_107056777;ncbi_107056858;ncbi_107057036;ncbi_107057054;ncbi_1070…
GO:0016310	phosphorylation	146	184	0.0940776	ncbi_100857105;ncbi_100857260;ncbi_100858422;ncbi_100859081;ncbi_100859653;ncbi_100859853;ncbi_107051182;ncbi_107051675;ncbi_107053156;ncbi_107053650;ncbi_107054196;ncbi_107055275;ncbi_107055574;ncbi_107055727;ncbi_107056634;ncbi_107056696;ncbi_107056744;ncbi_107056759;ncbi_373890;ncbi_373929;ncbi_374008;ncbi_374018;ncbi_374049;ncbi_374064;ncbi_374141;ncbi_374175;ncbi_374199;ncbi_374224;ncbi_3787…
GO:0010975	regulation of neuron projection development	34	40	0.0949224	ncbi_101751011;ncbi_107049186;ncbi_107055275;ncbi_107057324;ncbi_374224;ncbi_395154;ncbi_395409;ncbi_395442;ncbi_395475;ncbi_395559;ncbi_395635;ncbi_395662;ncbi_395703;ncbi_395909;ncbi_396081;ncbi_396107;ncbi_396154;ncbi_396213;ncbi_396402;ncbi_417117;ncbi_417840;ncbi_419155;ncbi_419867;ncbi_421127;ncbi_421257;ncbi_421998;ncbi_422672;ncbi_423097;ncbi_423216;ncbi_423302;ncbi_424991;ncbi_427850;ncb…
GO:0048872	homeostasis of number of cells	34	40	0.0949224	ncbi_100858009;ncbi_100858404;ncbi_100858913;ncbi_107052854;ncbi_107055784;ncbi_107056239;ncbi_374129;ncbi_374251;ncbi_395274;ncbi_395476;ncbi_395556;ncbi_395909;ncbi_396018;ncbi_396087;ncbi_396103;ncbi_396235;ncbi_396298;ncbi_396361;ncbi_396482;ncbi_414741;ncbi_419194;ncbi_420004;ncbi_421127;ncbi_421183;ncbi_421684;ncbi_423068;ncbi_423324;ncbi_423895;ncbi_424528;ncbi_424912;ncbi_424997;ncbi_7688…
GO:0014065	phosphatidylinositol 3-kinase signaling	22	25	0.0953272	ncbi_107054175;ncbi_107056239;ncbi_107057374;ncbi_373956;ncbi_374038;ncbi_374268;ncbi_395323;ncbi_395479;ncbi_395491;ncbi_395941;ncbi_396216;ncbi_417117;ncbi_418090;ncbi_418686;ncbi_421543;ncbi_423290;ncbi_424771;ncbi_426867;ncbi_427212;ncbi_427368;ncbi_427850;ncbi_427947
GO:0034110	regulation of homotypic cell-cell adhesion	22	25	0.0953272	ncbi_395097;ncbi_395312;ncbi_395476;ncbi_395556;ncbi_395594;ncbi_396062;ncbi_396384;ncbi_396452;ncbi_404671;ncbi_415577;ncbi_415905;ncbi_418090;ncbi_418406;ncbi_419145;ncbi_419194;ncbi_419748;ncbi_420215;ncbi_420769;ncbi_423682;ncbi_423895;ncbi_427272;ncbi_776459
GO:0042306	regulation of protein import into nucleus	22	25	0.0953272	ncbi_107055574;ncbi_107056095;ncbi_107056777;ncbi_107056858;ncbi_374118;ncbi_374141;ncbi_395312;ncbi_395442;ncbi_396085;ncbi_396093;ncbi_396216;ncbi_415704;ncbi_415725;ncbi_418335;ncbi_420420;ncbi_421404;ncbi_421879;ncbi_422585;ncbi_422720;ncbi_426867;ncbi_427417;ncbi_427803
GO:0046822	regulation of nucleocytoplasmic transport	22	25	0.0953272	ncbi_107055574;ncbi_107056095;ncbi_107056777;ncbi_107056858;ncbi_374118;ncbi_374141;ncbi_395312;ncbi_395442;ncbi_396085;ncbi_396093;ncbi_396216;ncbi_415704;ncbi_415725;ncbi_418335;ncbi_420420;ncbi_421404;ncbi_421879;ncbi_422585;ncbi_422720;ncbi_426867;ncbi_427417;ncbi_427803
GO:1900180	regulation of protein localization to nucleus	22	25	0.0953272	ncbi_107055574;ncbi_107056095;ncbi_107056777;ncbi_107056858;ncbi_374118;ncbi_374141;ncbi_395312;ncbi_395442;ncbi_396085;ncbi_396093;ncbi_396216;ncbi_415704;ncbi_415725;ncbi_418335;ncbi_420420;ncbi_421404;ncbi_421879;ncbi_422585;ncbi_422720;ncbi_426867;ncbi_427417;ncbi_427803
GO:1904589	regulation of protein import	22	25	0.0953272	ncbi_107055574;ncbi_107056095;ncbi_107056777;ncbi_107056858;ncbi_374118;ncbi_374141;ncbi_395312;ncbi_395442;ncbi_396085;ncbi_396093;ncbi_396216;ncbi_415704;ncbi_415725;ncbi_418335;ncbi_420420;ncbi_421404;ncbi_421879;ncbi_422585;ncbi_422720;ncbi_426867;ncbi_427417;ncbi_427803
GO:0022607	cellular component assembly	296	380	0.0957451	ncbi_100857247;ncbi_100858122;ncbi_100858284;ncbi_100858304;ncbi_100858359;ncbi_100859104;ncbi_100859189;ncbi_100859629;ncbi_100859766;ncbi_100859860;ncbi_101751339;ncbi_107049121;ncbi_107049323;ncbi_107050088;ncbi_107050106;ncbi_107051182;ncbi_107051871;ncbi_107052460;ncbi_107054176;ncbi_107054369;ncbi_107055417;ncbi_107055787;ncbi_107056611;ncbi_107056744;ncbi_107056858;ncbi_107057137;ncbi_1070…
GO:0044255	cellular lipid metabolic process	159	201	0.096334	ncbi_100857115;ncbi_100857294;ncbi_100857298;ncbi_100857929;ncbi_100858293;ncbi_100859133;ncbi_100859655;ncbi_100859721;ncbi_100859906;ncbi_101748239;ncbi_107049673;ncbi_107052324;ncbi_373915;ncbi_374120;ncbi_374204;ncbi_374224;ncbi_378783;ncbi_378903;ncbi_395145;ncbi_395452;ncbi_395479;ncbi_395491;ncbi_395602;ncbi_395780;ncbi_395815;ncbi_395844;ncbi_395929;ncbi_396061;ncbi_396136;ncbi_396237;ncb…
GO:0048699	generation of neurons	218	278	0.097573	ncbi_100857422;ncbi_100857623;ncbi_100857754;ncbi_100859104;ncbi_100859279;ncbi_100996929;ncbi_101747514;ncbi_101748568;ncbi_101750213;ncbi_101750337;ncbi_101751011;ncbi_101751397;ncbi_101751513;ncbi_101751843;ncbi_107049186;ncbi_107050088;ncbi_107050919;ncbi_107051027;ncbi_107052848;ncbi_107053168;ncbi_107054548;ncbi_107054916;ncbi_107055275;ncbi_107055371;ncbi_107056177;ncbi_107056239;ncbi_1070…
GO:0006511	ubiquitin-dependent protein catabolic process	56	68	0.0986791	ncbi_100857678;ncbi_100858486;ncbi_107049323;ncbi_107054175;ncbi_107056983;ncbi_374119;ncbi_374123;ncbi_395297;ncbi_395413;ncbi_395796;ncbi_415357;ncbi_415697;ncbi_416110;ncbi_416575;ncbi_416900;ncbi_417296;ncbi_417529;ncbi_417913;ncbi_418398;ncbi_419046;ncbi_419493;ncbi_419495;ncbi_420017;ncbi_420185;ncbi_420212;ncbi_420653;ncbi_421895;ncbi_422713;ncbi_422805;ncbi_422829;ncbi_422886;ncbi_423082;…
GO:0050865	regulation of cell activation	45	54	0.0992021	ncbi_100857508;ncbi_107057054;ncbi_373939;ncbi_373987;ncbi_374136;ncbi_395097;ncbi_395146;ncbi_395312;ncbi_395330;ncbi_395385;ncbi_395393;ncbi_395476;ncbi_395509;ncbi_395556;ncbi_395703;ncbi_395871;ncbi_396062;ncbi_396384;ncbi_396452;ncbi_404671;ncbi_414741;ncbi_415577;ncbi_416476;ncbi_417547;ncbi_417870;ncbi_418090;ncbi_418406;ncbi_419145;ncbi_419194;ncbi_419346;ncbi_420215;ncbi_420769;ncbi_4211…
GO:0051223	regulation of protein transport	45	54	0.0992021	ncbi_107054146;ncbi_107055275;ncbi_107055301;ncbi_107055574;ncbi_107056095;ncbi_107056777;ncbi_107056858;ncbi_373915;ncbi_374064;ncbi_374118;ncbi_374141;ncbi_395312;ncbi_395442;ncbi_395703;ncbi_395815;ncbi_395997;ncbi_396085;ncbi_396093;ncbi_396216;ncbi_396383;ncbi_415704;ncbi_415725;ncbi_415908;ncbi_418335;ncbi_419365;ncbi_419399;ncbi_419856;ncbi_420420;ncbi_421404;ncbi_421487;ncbi_421644;ncbi_4…
GO:0070201	regulation of establishment of protein localization	45	54	0.0992021	ncbi_107054146;ncbi_107055275;ncbi_107055301;ncbi_107055574;ncbi_107056095;ncbi_107056777;ncbi_107056858;ncbi_373915;ncbi_374064;ncbi_374118;ncbi_374141;ncbi_395312;ncbi_395442;ncbi_395703;ncbi_395815;ncbi_395997;ncbi_396085;ncbi_396093;ncbi_396216;ncbi_396383;ncbi_415704;ncbi_415725;ncbi_415908;ncbi_418335;ncbi_419365;ncbi_419399;ncbi_419856;ncbi_420420;ncbi_421404;ncbi_421487;ncbi_421644;ncbi_4…
GO:0006921	cellular component disassembly involved in execution phase of apoptosis	8	8	0.0997352	ncbi_100857695;ncbi_100858009;ncbi_373988;ncbi_396235;ncbi_418095;ncbi_421127;ncbi_421151;ncbi_424325
GO:0021772	olfactory bulb development	8	8	0.0997352	ncbi_395292;ncbi_395359;ncbi_395446;ncbi_395703;ncbi_396103;ncbi_416458;ncbi_423437;ncbi_429994
GO:0030834	regulation of actin filament depolymerization	8	8	0.0997352	ncbi_395511;ncbi_395774;ncbi_396227;ncbi_396418;ncbi_396521;ncbi_417771;ncbi_420588;ncbi_422882
GO:0030835	negative regulation of actin filament depolymerization	8	8	0.0997352	ncbi_395511;ncbi_395774;ncbi_396227;ncbi_396418;ncbi_396521;ncbi_417771;ncbi_420588;ncbi_422882
GO:0032104	regulation of response to extracellular stimulus	8	8	0.0997352	ncbi_100859819;ncbi_107053154;ncbi_374120;ncbi_408185;ncbi_415694;ncbi_416737;ncbi_417671;ncbi_419040
GO:0032107	regulation of response to nutrient levels	8	8	0.0997352	ncbi_100859819;ncbi_107053154;ncbi_374120;ncbi_408185;ncbi_415694;ncbi_416737;ncbi_417671;ncbi_419040
GO:0070588	calcium ion transmembrane transport	8	8	0.0997352	ncbi_395427;ncbi_395760;ncbi_417304;ncbi_418895;ncbi_420837;ncbi_428420;ncbi_769141;ncbi_769469
GO:0097194	execution phase of apoptosis	8	8	0.0997352	ncbi_100857695;ncbi_100858009;ncbi_373988;ncbi_396235;ncbi_418095;ncbi_421127;ncbi_421151;ncbi_424325
GO:0000096	sulfur amino acid metabolic process	13	14	0.100391	ncbi_107057073;ncbi_415842;ncbi_416200;ncbi_416371;ncbi_421918;ncbi_422049;ncbi_422069;ncbi_422600;ncbi_424492;ncbi_427391;ncbi_428994;ncbi_769542;ncbi_770344
GO:0002690	positive regulation of leukocyte chemotaxis	13	14	0.100391	ncbi_100857559;ncbi_100859104;ncbi_374113;ncbi_395180;ncbi_395330;ncbi_395703;ncbi_396306;ncbi_414741;ncbi_420366;ncbi_420695;ncbi_420696;ncbi_421998;ncbi_427417
GO:0007173	epidermal growth factor receptor signaling pathway	13	14	0.100391	ncbi_378929;ncbi_395330;ncbi_395796;ncbi_395951;ncbi_395982;ncbi_396409;ncbi_415614;ncbi_416647;ncbi_418761;ncbi_421543;ncbi_423908;ncbi_430689;ncbi_770246
GO:0015918	sterol transport	13	14	0.100391	ncbi_107055574;ncbi_395780;ncbi_396136;ncbi_396536;ncbi_396550;ncbi_416814;ncbi_416967;ncbi_417444;ncbi_420901;ncbi_423353;ncbi_424424;ncbi_426955;ncbi_770436
GO:0021987	cerebral cortex development	13	14	0.100391	ncbi_107055275;ncbi_395292;ncbi_395442;ncbi_395871;ncbi_417117;ncbi_418335;ncbi_419798;ncbi_419843;ncbi_420719;ncbi_420769;ncbi_421431;ncbi_427850;ncbi_772259
GO:0022408	negative regulation of cell-cell adhesion	13	14	0.100391	ncbi_395476;ncbi_396452;ncbi_396536;ncbi_404536;ncbi_415905;ncbi_418406;ncbi_418833;ncbi_419145;ncbi_419493;ncbi_419748;ncbi_420769;ncbi_423682;ncbi_770254
GO:0030041	actin filament polymerization	13	14	0.100391	ncbi_386572;ncbi_395442;ncbi_395475;ncbi_395871;ncbi_396216;ncbi_415614;ncbi_415905;ncbi_416558;ncbi_418727;ncbi_421998;ncbi_425302;ncbi_427447;ncbi_429041
GO:0030183	B cell differentiation	13	14	0.100391	ncbi_107057054;ncbi_378783;ncbi_395556;ncbi_415805;ncbi_416092;ncbi_416476;ncbi_419194;ncbi_421998;ncbi_423165;ncbi_423324;ncbi_426852;ncbi_427272;ncbi_427947
GO:0030239	myofibril assembly	13	14	0.100391	ncbi_107055417;ncbi_395509;ncbi_395802;ncbi_396013;ncbi_396073;ncbi_396103;ncbi_396211;ncbi_396526;ncbi_416092;ncbi_423298;ncbi_423320;ncbi_769007;ncbi_776816
GO:0031032	actomyosin structure organization	13	14	0.100391	ncbi_107055417;ncbi_395509;ncbi_395802;ncbi_396013;ncbi_396073;ncbi_396103;ncbi_396211;ncbi_396526;ncbi_416092;ncbi_423298;ncbi_423320;ncbi_769007;ncbi_776816
GO:0097006	regulation of plasma lipoprotein particle levels	13	14	0.100391	ncbi_100859721;ncbi_100859766;ncbi_107055574;ncbi_395780;ncbi_396136;ncbi_396154;ncbi_396536;ncbi_404536;ncbi_416814;ncbi_417444;ncbi_418533;ncbi_421309;ncbi_424424
GO:1902107	positive regulation of leukocyte differentiation	13	14	0.100391	ncbi_378921;ncbi_395099;ncbi_395865;ncbi_396512;ncbi_404671;ncbi_417712;ncbi_419194;ncbi_419259;ncbi_420769;ncbi_422203;ncbi_426867;ncbi_427272;ncbi_771113
GO:1903708	positive regulation of hemopoiesis	13	14	0.100391	ncbi_378921;ncbi_395099;ncbi_395865;ncbi_396512;ncbi_404671;ncbi_417712;ncbi_419194;ncbi_419259;ncbi_420769;ncbi_422203;ncbi_426867;ncbi_427272;ncbi_771113
GO:0009889	regulation of biosynthetic process	188	239	0.101045	ncbi_100538349;ncbi_100857105;ncbi_100857185;ncbi_100857413;ncbi_100857572;ncbi_100857640;ncbi_100858404;ncbi_100858751;ncbi_101747712;ncbi_101749643;ncbi_101750922;ncbi_107049027;ncbi_107050618;ncbi_107052049;ncbi_107052460;ncbi_107052560;ncbi_107053154;ncbi_107054175;ncbi_107055301;ncbi_107056239;ncbi_107056759;ncbi_107057054;ncbi_373915;ncbi_373919;ncbi_373952;ncbi_373953;ncbi_373987;ncbi_3740…
GO:0043405	regulation of MAP kinase activity	52	63	0.103188	ncbi_101751513;ncbi_107051610;ncbi_374049;ncbi_374191;ncbi_374192;ncbi_374272;ncbi_395145;ncbi_395330;ncbi_395385;ncbi_395559;ncbi_395642;ncbi_395703;ncbi_395796;ncbi_395909;ncbi_396033;ncbi_396085;ncbi_396093;ncbi_396229;ncbi_396349;ncbi_404536;ncbi_415905;ncbi_415908;ncbi_417117;ncbi_417287;ncbi_417706;ncbi_417774;ncbi_419077;ncbi_419382;ncbi_419877;ncbi_420420;ncbi_421127;ncbi_421340;ncbi_4224…
GO:0046486	glycerolipid metabolic process	52	63	0.103188	ncbi_100857115;ncbi_100857294;ncbi_100857298;ncbi_100859655;ncbi_100859721;ncbi_101748239;ncbi_374224;ncbi_395780;ncbi_395815;ncbi_404755;ncbi_415716;ncbi_415805;ncbi_416024;ncbi_417706;ncbi_419200;ncbi_419608;ncbi_419999;ncbi_420398;ncbi_420504;ncbi_420664;ncbi_420673;ncbi_420819;ncbi_420974;ncbi_421032;ncbi_421132;ncbi_421152;ncbi_421303;ncbi_421309;ncbi_421762;ncbi_421908;ncbi_422087;ncbi_4221…
GO:0040012	regulation of locomotion	59	72	0.105469	ncbi_100857559;ncbi_100858009;ncbi_100859104;ncbi_101750767;ncbi_107055998;ncbi_373952;ncbi_373987;ncbi_374113;ncbi_374147;ncbi_395180;ncbi_395255;ncbi_395323;ncbi_395330;ncbi_395432;ncbi_395491;ncbi_395610;ncbi_395703;ncbi_395802;ncbi_395909;ncbi_396085;ncbi_396227;ncbi_396235;ncbi_396306;ncbi_396349;ncbi_396412;ncbi_404536;ncbi_414741;ncbi_415633;ncbi_415694;ncbi_416184;ncbi_416588;ncbi_416737;…
GO:0042326	negative regulation of phosphorylation	59	72	0.105469	ncbi_100857678;ncbi_100858651;ncbi_100858827;ncbi_100859853;ncbi_100859902;ncbi_101747380;ncbi_101751827;ncbi_374087;ncbi_374191;ncbi_374192;ncbi_374272;ncbi_378782;ncbi_378897;ncbi_395158;ncbi_395491;ncbi_395642;ncbi_395889;ncbi_396085;ncbi_396203;ncbi_396227;ncbi_396236;ncbi_396409;ncbi_404536;ncbi_415905;ncbi_416503;ncbi_416588;ncbi_417117;ncbi_417181;ncbi_417627;ncbi_418090;ncbi_419009;ncbi_4…
GO:0006869	lipid transport	37	44	0.106572	ncbi_100859721;ncbi_107055574;ncbi_107056850;ncbi_395479;ncbi_395780;ncbi_395815;ncbi_396136;ncbi_396536;ncbi_396550;ncbi_404297;ncbi_408185;ncbi_416159;ncbi_416814;ncbi_416967;ncbi_417399;ncbi_417444;ncbi_418004;ncbi_418533;ncbi_418685;ncbi_418749;ncbi_419345;ncbi_420533;ncbi_420901;ncbi_421861;ncbi_422768;ncbi_422776;ncbi_423353;ncbi_424424;ncbi_424964;ncbi_426008;ncbi_426955;ncbi_427237;ncbi_4…
GO:0048545	response to steroid hormone	48	58	0.10783	ncbi_107053154;ncbi_107054146;ncbi_107054175;ncbi_107055407;ncbi_107056239;ncbi_373953;ncbi_374048;ncbi_395274;ncbi_395277;ncbi_395413;ncbi_395442;ncbi_395465;ncbi_395855;ncbi_396193;ncbi_396198;ncbi_396383;ncbi_396390;ncbi_396392;ncbi_396438;ncbi_408185;ncbi_415361;ncbi_416243;ncbi_417639;ncbi_417851;ncbi_418000;ncbi_418090;ncbi_418261;ncbi_418572;ncbi_418686;ncbi_418812;ncbi_418859;ncbi_418935;…
GO:0051493	regulation of cytoskeleton organization	48	58	0.10783	ncbi_100502566;ncbi_100857105;ncbi_107051182;ncbi_107054369;ncbi_378782;ncbi_386747;ncbi_395158;ncbi_395393;ncbi_395442;ncbi_395511;ncbi_395774;ncbi_396081;ncbi_396147;ncbi_396216;ncbi_396227;ncbi_396229;ncbi_396418;ncbi_396521;ncbi_415607;ncbi_416490;ncbi_416837;ncbi_417166;ncbi_417627;ncbi_417750;ncbi_417771;ncbi_418145;ncbi_418642;ncbi_418833;ncbi_419009;ncbi_419063;ncbi_419288;ncbi_420398;ncb…
GO:0001818	negative regulation of cytokine production	33	39	0.109857	ncbi_107056239;ncbi_107057583;ncbi_107057619;ncbi_373987;ncbi_374001;ncbi_374136;ncbi_374141;ncbi_395413;ncbi_395491;ncbi_395796;ncbi_395865;ncbi_395871;ncbi_396033;ncbi_396438;ncbi_396452;ncbi_396536;ncbi_404536;ncbi_404671;ncbi_408185;ncbi_418287;ncbi_418812;ncbi_418833;ncbi_419365;ncbi_419755;ncbi_419856;ncbi_421404;ncbi_421684;ncbi_422713;ncbi_424704;ncbi_424893;ncbi_424912;ncbi_426885;ncbi_7…
GO:0003018	vascular process in circulatory system	33	39	0.109857	ncbi_100857115;ncbi_100857635;ncbi_100858928;ncbi_101751513;ncbi_107053154;ncbi_107057365;ncbi_373890;ncbi_374065;ncbi_374147;ncbi_395330;ncbi_395442;ncbi_395765;ncbi_395909;ncbi_395971;ncbi_408082;ncbi_415694;ncbi_416737;ncbi_417883;ncbi_421543;ncbi_421928;ncbi_422407;ncbi_423042;ncbi_424492;ncbi_426448;ncbi_427212;ncbi_427633;ncbi_427799;ncbi_427800;ncbi_428708;ncbi_428799;ncbi_428994;ncbi_7685…
GO:0007067	mitotic nuclear division	33	39	0.109857	ncbi_101750144;ncbi_107049805;ncbi_107052739;ncbi_107057169;ncbi_395097;ncbi_395189;ncbi_395230;ncbi_396156;ncbi_396515;ncbi_408036;ncbi_414743;ncbi_415607;ncbi_415841;ncbi_416984;ncbi_417391;ncbi_417772;ncbi_418090;ncbi_418733;ncbi_418910;ncbi_419115;ncbi_419406;ncbi_420358;ncbi_421607;ncbi_422822;ncbi_423213;ncbi_423970;ncbi_428348;ncbi_429810;ncbi_431608;ncbi_497270;ncbi_768509;ncbi_771207;ncb…
GO:0080135	regulation of cellular response to stress	33	39	0.109857	ncbi_100857115;ncbi_100859853;ncbi_101749643;ncbi_107056239;ncbi_378779;ncbi_395152;ncbi_395180;ncbi_395491;ncbi_395909;ncbi_396025;ncbi_396087;ncbi_396227;ncbi_396371;ncbi_404777;ncbi_414741;ncbi_416977;ncbi_417117;ncbi_417181;ncbi_417671;ncbi_419009;ncbi_419040;ncbi_419382;ncbi_420252;ncbi_420332;ncbi_420677;ncbi_420828;ncbi_421206;ncbi_421340;ncbi_423032;ncbi_426074;ncbi_426732;ncbi_430534;ncb…
GO:0043409	negative regulation of MAPK cascade	17	19	0.110572	ncbi_374191;ncbi_374192;ncbi_374272;ncbi_395642;ncbi_396409;ncbi_404536;ncbi_416503;ncbi_417117;ncbi_418090;ncbi_419382;ncbi_421127;ncbi_421340;ncbi_421928;ncbi_423838;ncbi_423890;ncbi_425527;ncbi_431336
GO:0046488	phosphatidylinositol metabolic process	17	19	0.110572	ncbi_100857294;ncbi_417706;ncbi_419608;ncbi_419999;ncbi_420504;ncbi_420819;ncbi_421032;ncbi_421132;ncbi_422136;ncbi_422388;ncbi_422731;ncbi_423973;ncbi_424114;ncbi_425291;ncbi_428070;ncbi_428692;ncbi_771549
GO:0048520	positive regulation of behavior	17	19	0.110572	ncbi_100857559;ncbi_100859104;ncbi_101750767;ncbi_374113;ncbi_395180;ncbi_395255;ncbi_395330;ncbi_395432;ncbi_395703;ncbi_396306;ncbi_414741;ncbi_420366;ncbi_420695;ncbi_420696;ncbi_421998;ncbi_422573;ncbi_427417
GO:0050921	positive regulation of chemotaxis	17	19	0.110572	ncbi_100857559;ncbi_100859104;ncbi_101750767;ncbi_374113;ncbi_395180;ncbi_395255;ncbi_395330;ncbi_395432;ncbi_395703;ncbi_396306;ncbi_414741;ncbi_420366;ncbi_420695;ncbi_420696;ncbi_421998;ncbi_422573;ncbi_427417
GO:0006950	response to stress	442	573	0.112282	ncbi_100538349;ncbi_100857105;ncbi_100857115;ncbi_100857413;ncbi_100857559;ncbi_100857635;ncbi_100857678;ncbi_100857722;ncbi_100858639;ncbi_100858824;ncbi_100859040;ncbi_100859200;ncbi_100859283;ncbi_100859819;ncbi_100859853;ncbi_101748329;ncbi_101748777;ncbi_101750922;ncbi_101751011;ncbi_101751124;ncbi_107049323;ncbi_107049324;ncbi_107049805;ncbi_107050404;ncbi_107051675;ncbi_107052848;ncbi_1070…
GO:0010629	negative regulation of gene expression	44	53	0.112576	ncbi_100857413;ncbi_100857640;ncbi_101747712;ncbi_101748190;ncbi_101750922;ncbi_107054175;ncbi_395099;ncbi_395126;ncbi_395490;ncbi_395982;ncbi_396093;ncbi_396182;ncbi_415307;ncbi_415725;ncbi_415841;ncbi_415981;ncbi_416720;ncbi_417117;ncbi_417348;ncbi_417628;ncbi_418010;ncbi_418812;ncbi_419145;ncbi_419453;ncbi_419493;ncbi_420471;ncbi_420923;ncbi_421279;ncbi_421387;ncbi_421684;ncbi_422733;ncbi_4230…
GO:0030323	respiratory tube development	44	53	0.112576	ncbi_100858404;ncbi_107052049;ncbi_107055371;ncbi_373988;ncbi_374147;ncbi_374251;ncbi_395099;ncbi_395323;ncbi_395432;ncbi_395437;ncbi_395509;ncbi_395703;ncbi_395802;ncbi_395844;ncbi_395909;ncbi_395956;ncbi_396105;ncbi_396209;ncbi_396281;ncbi_396308;ncbi_396390;ncbi_396438;ncbi_396515;ncbi_404297;ncbi_416092;ncbi_416188;ncbi_418000;ncbi_418014;ncbi_418090;ncbi_419194;ncbi_420269;ncbi_420596;ncbi_4…
GO:0030324	lung development	21	24	0.114074	ncbi_100858404;ncbi_374147;ncbi_395099;ncbi_395323;ncbi_395432;ncbi_395437;ncbi_396105;ncbi_396209;ncbi_396281;ncbi_396390;ncbi_396438;ncbi_396515;ncbi_416092;ncbi_418090;ncbi_419194;ncbi_420596;ncbi_421257;ncbi_421697;ncbi_422415;ncbi_426068;ncbi_769935
GO:0055001	muscle cell development	21	24	0.114074	ncbi_107055417;ncbi_374259;ncbi_395509;ncbi_395635;ncbi_395760;ncbi_395802;ncbi_396013;ncbi_396073;ncbi_396103;ncbi_396211;ncbi_396236;ncbi_396418;ncbi_396526;ncbi_415961;ncbi_416092;ncbi_423298;ncbi_423320;ncbi_423437;ncbi_769007;ncbi_769039;ncbi_776816
GO:0007126	meiotic nuclear division	25	29	0.114226	ncbi_100857678;ncbi_100859104;ncbi_100859200;ncbi_101748777;ncbi_374054;ncbi_395297;ncbi_395447;ncbi_395555;ncbi_395703;ncbi_395790;ncbi_415855;ncbi_415935;ncbi_416575;ncbi_416595;ncbi_417938;ncbi_420245;ncbi_421033;ncbi_421387;ncbi_421642;ncbi_422990;ncbi_424563;ncbi_425544;ncbi_427903;ncbi_428809;ncbi_772081
GO:0007162	negative regulation of cell adhesion	25	29	0.114226	ncbi_107056858;ncbi_374251;ncbi_395158;ncbi_395476;ncbi_395610;ncbi_395755;ncbi_395865;ncbi_396213;ncbi_396452;ncbi_396536;ncbi_404536;ncbi_415905;ncbi_418406;ncbi_418642;ncbi_418833;ncbi_419145;ncbi_419361;ncbi_419493;ncbi_419748;ncbi_420769;ncbi_421928;ncbi_423682;ncbi_424893;ncbi_427235;ncbi_770254
GO:0007266	Rho protein signal transduction	25	29	0.114226	ncbi_100859132;ncbi_101751397;ncbi_373939;ncbi_395475;ncbi_395871;ncbi_396536;ncbi_415633;ncbi_415989;ncbi_416503;ncbi_418761;ncbi_419752;ncbi_420919;ncbi_421900;ncbi_422247;ncbi_422740;ncbi_423572;ncbi_423827;ncbi_424912;ncbi_426013;ncbi_426086;ncbi_427212;ncbi_427339;ncbi_427751;ncbi_428744;ncbi_771897
GO:0010594	regulation of endothelial cell migration	25	29	0.114226	ncbi_100858009;ncbi_107055998;ncbi_373987;ncbi_374147;ncbi_395323;ncbi_395610;ncbi_395703;ncbi_395802;ncbi_395909;ncbi_396085;ncbi_396227;ncbi_396235;ncbi_396412;ncbi_417117;ncbi_418833;ncbi_420819;ncbi_420988;ncbi_421183;ncbi_421543;ncbi_421928;ncbi_421998;ncbi_423302;ncbi_424666;ncbi_426885;ncbi_427368
GO:0051321	meiotic cell cycle	25	29	0.114226	ncbi_100857678;ncbi_100859104;ncbi_100859200;ncbi_101748777;ncbi_374054;ncbi_395297;ncbi_395447;ncbi_395555;ncbi_395703;ncbi_395790;ncbi_415855;ncbi_415935;ncbi_416575;ncbi_416595;ncbi_417938;ncbi_420245;ncbi_421033;ncbi_421387;ncbi_421642;ncbi_422990;ncbi_424563;ncbi_425544;ncbi_427903;ncbi_428809;ncbi_772081
GO:1903046	meiotic cell cycle process	25	29	0.114226	ncbi_100857678;ncbi_100859104;ncbi_100859200;ncbi_101748777;ncbi_374054;ncbi_395297;ncbi_395447;ncbi_395555;ncbi_395703;ncbi_395790;ncbi_415855;ncbi_415935;ncbi_416575;ncbi_416595;ncbi_417938;ncbi_420245;ncbi_421033;ncbi_421387;ncbi_421642;ncbi_422990;ncbi_424563;ncbi_425544;ncbi_427903;ncbi_428809;ncbi_772081
GO:0009891	positive regulation of biosynthetic process	72	89	0.117851	ncbi_100538349;ncbi_100857105;ncbi_100857413;ncbi_100858404;ncbi_100858751;ncbi_107053154;ncbi_107056239;ncbi_107056759;ncbi_107057054;ncbi_373919;ncbi_373987;ncbi_374026;ncbi_374120;ncbi_374141;ncbi_374175;ncbi_378779;ncbi_378921;ncbi_395230;ncbi_395323;ncbi_395385;ncbi_395635;ncbi_395679;ncbi_395703;ncbi_395776;ncbi_395796;ncbi_395855;ncbi_395909;ncbi_395941;ncbi_396033;ncbi_396073;ncbi_396085;…
GO:0031324	negative regulation of cellular metabolic process	146	185	0.119373	ncbi_100857413;ncbi_100857640;ncbi_100857678;ncbi_100858651;ncbi_100858827;ncbi_100859853;ncbi_100859902;ncbi_101747380;ncbi_101747712;ncbi_101749216;ncbi_101750922;ncbi_101751827;ncbi_107049027;ncbi_107054175;ncbi_373922;ncbi_373983;ncbi_374087;ncbi_374092;ncbi_374118;ncbi_374147;ncbi_374191;ncbi_374192;ncbi_374272;ncbi_378779;ncbi_378782;ncbi_378897;ncbi_378926;ncbi_395067;ncbi_395099;ncbi_3951…
GO:0051254	positive regulation of RNA metabolic process	47	57	0.121579	ncbi_100538349;ncbi_107056759;ncbi_107057054;ncbi_373919;ncbi_374120;ncbi_374141;ncbi_374175;ncbi_378779;ncbi_378921;ncbi_395225;ncbi_395230;ncbi_395385;ncbi_395679;ncbi_395703;ncbi_395796;ncbi_395909;ncbi_396073;ncbi_396103;ncbi_396203;ncbi_396229;ncbi_415614;ncbi_416476;ncbi_417123;ncbi_417287;ncbi_417898;ncbi_418010;ncbi_418529;ncbi_419399;ncbi_419715;ncbi_420215;ncbi_420420;ncbi_420677;ncbi_4…
GO:0007417	central nervous system development	172	219	0.121671	ncbi_100857422;ncbi_100857623;ncbi_100858122;ncbi_100858304;ncbi_100858585;ncbi_100859081;ncbi_100859279;ncbi_100859519;ncbi_100859629;ncbi_101747308;ncbi_101752092;ncbi_107053633;ncbi_107055275;ncbi_107056177;ncbi_107056744;ncbi_373974;ncbi_374019;ncbi_374024;ncbi_374118;ncbi_374198;ncbi_374215;ncbi_374224;ncbi_374240;ncbi_374242;ncbi_378779;ncbi_378786;ncbi_395099;ncbi_395101;ncbi_395164;ncbi_3…
GO:0031175	neuron projection development	99	124	0.121882	ncbi_100859279;ncbi_100996929;ncbi_101748568;ncbi_101751397;ncbi_101751843;ncbi_107050919;ncbi_107053168;ncbi_107054548;ncbi_107055275;ncbi_107056239;ncbi_107056744;ncbi_107057148;ncbi_373854;ncbi_373911;ncbi_373952;ncbi_373953;ncbi_374198;ncbi_374224;ncbi_374242;ncbi_378897;ncbi_395099;ncbi_395101;ncbi_395164;ncbi_395180;ncbi_395292;ncbi_395314;ncbi_395324;ncbi_395409;ncbi_395442;ncbi_395559;ncb…
GO:0032970	regulation of actin filament-based process	36	43	0.122134	ncbi_100502566;ncbi_100857105;ncbi_107054369;ncbi_378782;ncbi_386747;ncbi_395158;ncbi_395442;ncbi_395511;ncbi_395774;ncbi_396147;ncbi_396227;ncbi_396418;ncbi_396521;ncbi_416490;ncbi_416837;ncbi_417166;ncbi_417627;ncbi_417750;ncbi_417771;ncbi_418145;ncbi_418642;ncbi_418833;ncbi_420398;ncbi_420588;ncbi_421900;ncbi_421928;ncbi_421998;ncbi_422740;ncbi_422882;ncbi_423395;ncbi_426867;ncbi_427182;ncbi_4…
GO:0030111	regulation of Wnt signaling pathway	54	66	0.123679	ncbi_100859376;ncbi_100859902;ncbi_107050618;ncbi_107052049;ncbi_107052560;ncbi_107056858;ncbi_373911;ncbi_373931;ncbi_374018;ncbi_374253;ncbi_378779;ncbi_378800;ncbi_378891;ncbi_395152;ncbi_395234;ncbi_395432;ncbi_395573;ncbi_395635;ncbi_395703;ncbi_395865;ncbi_396033;ncbi_396073;ncbi_396105;ncbi_396383;ncbi_396515;ncbi_415603;ncbi_415607;ncbi_415725;ncbi_415729;ncbi_416919;ncbi_417117;ncbi_4173…
GO:0006024	glycosaminoglycan biosynthetic process	12	13	0.126084	ncbi_107051237;ncbi_395594;ncbi_396018;ncbi_415521;ncbi_416032;ncbi_418081;ncbi_418090;ncbi_421745;ncbi_422488;ncbi_422849;ncbi_423632;ncbi_424703
GO:0007034	vacuolar transport	12	13	0.126084	ncbi_100857812;ncbi_101748329;ncbi_107054175;ncbi_415720;ncbi_416016;ncbi_417930;ncbi_419535;ncbi_420714;ncbi_420968;ncbi_422388;ncbi_423377;ncbi_427297
GO:0030833	regulation of actin filament polymerization	12	13	0.126084	ncbi_100502566;ncbi_107054369;ncbi_386747;ncbi_396147;ncbi_396227;ncbi_396418;ncbi_416837;ncbi_417750;ncbi_418145;ncbi_420398;ncbi_422882;ncbi_427182
GO:0032271	regulation of protein polymerization	12	13	0.126084	ncbi_100502566;ncbi_107054369;ncbi_386747;ncbi_396147;ncbi_396227;ncbi_396418;ncbi_416837;ncbi_417750;ncbi_418145;ncbi_420398;ncbi_422882;ncbi_427182
GO:0032946	positive regulation of mononuclear cell proliferation	12	13	0.126084	ncbi_395097;ncbi_395312;ncbi_395432;ncbi_395556;ncbi_396062;ncbi_404671;ncbi_415577;ncbi_418090;ncbi_420215;ncbi_420420;ncbi_423895;ncbi_427272
GO:0042035	regulation of cytokine biosynthetic process	12	13	0.126084	ncbi_373987;ncbi_374141;ncbi_396033;ncbi_396227;ncbi_408036;ncbi_408185;ncbi_418287;ncbi_419715;ncbi_422720;ncbi_424528;ncbi_427272;ncbi_770254
GO:0048738	cardiac muscle tissue development	12	13	0.126084	ncbi_100857623;ncbi_373906;ncbi_373988;ncbi_395703;ncbi_395802;ncbi_395909;ncbi_396073;ncbi_396211;ncbi_396392;ncbi_420004;ncbi_423208;ncbi_769007
GO:0070665	positive regulation of leukocyte proliferation	12	13	0.126084	ncbi_395097;ncbi_395312;ncbi_395432;ncbi_395556;ncbi_396062;ncbi_404671;ncbi_415577;ncbi_418090;ncbi_420215;ncbi_420420;ncbi_423895;ncbi_427272
GO:0071621	granulocyte chemotaxis	12	13	0.126084	ncbi_100858928;ncbi_101750767;ncbi_395909;ncbi_396181;ncbi_420757;ncbi_422654;ncbi_424700;ncbi_427272;ncbi_430484;ncbi_430689;ncbi_768509;ncbi_769469
GO:0097530	granulocyte migration	12	13	0.126084	ncbi_100858928;ncbi_101750767;ncbi_395909;ncbi_396181;ncbi_420757;ncbi_422654;ncbi_424700;ncbi_427272;ncbi_430484;ncbi_430689;ncbi_768509;ncbi_769469
GO:0006468	protein phosphorylation	122	154	0.126411	ncbi_100857105;ncbi_100857260;ncbi_100858422;ncbi_100859853;ncbi_107051182;ncbi_107051675;ncbi_107054196;ncbi_107055275;ncbi_107055574;ncbi_107055727;ncbi_107056634;ncbi_107056696;ncbi_107056744;ncbi_107056759;ncbi_373890;ncbi_373929;ncbi_374008;ncbi_374018;ncbi_374049;ncbi_374141;ncbi_374175;ncbi_374199;ncbi_374224;ncbi_378783;ncbi_378921;ncbi_386572;ncbi_395097;ncbi_395099;ncbi_395158;ncbi_3951…
GO:0006936	muscle contraction	43	52	0.127395	ncbi_100857635;ncbi_100858122;ncbi_100858624;ncbi_100996929;ncbi_107056989;ncbi_374065;ncbi_395198;ncbi_395442;ncbi_395569;ncbi_395679;ncbi_395760;ncbi_396009;ncbi_396013;ncbi_396103;ncbi_396111;ncbi_396211;ncbi_396364;ncbi_396430;ncbi_396434;ncbi_408082;ncbi_415694;ncbi_416737;ncbi_417485;ncbi_418130;ncbi_419194;ncbi_420664;ncbi_421534;ncbi_421543;ncbi_423090;ncbi_423298;ncbi_423787;ncbi_426000;…
GO:0051130	positive regulation of cellular component organization	64	79	0.130765	ncbi_100857105;ncbi_100858225;ncbi_100859081;ncbi_100859104;ncbi_107056634;ncbi_373854;ncbi_373983;ncbi_374048;ncbi_374094;ncbi_378782;ncbi_378894;ncbi_386747;ncbi_395154;ncbi_395158;ncbi_395174;ncbi_395274;ncbi_395442;ncbi_395491;ncbi_395909;ncbi_396081;ncbi_396103;ncbi_396147;ncbi_396154;ncbi_396216;ncbi_396229;ncbi_396438;ncbi_396538;ncbi_415607;ncbi_416588;ncbi_416837;ncbi_417117;ncbi_417627;…
GO:0051240	positive regulation of multicellular organismal process	88	110	0.130872	ncbi_100857105;ncbi_107053154;ncbi_107055574;ncbi_107057583;ncbi_373890;ncbi_373987;ncbi_374026;ncbi_374136;ncbi_374141;ncbi_378779;ncbi_378921;ncbi_395099;ncbi_395312;ncbi_395324;ncbi_395385;ncbi_395432;ncbi_395491;ncbi_395516;ncbi_395635;ncbi_395703;ncbi_395796;ncbi_395802;ncbi_395865;ncbi_395909;ncbi_395971;ncbi_396062;ncbi_396081;ncbi_396107;ncbi_396121;ncbi_396154;ncbi_396227;ncbi_396383;ncb…
GO:0010632	regulation of epithelial cell migration	28	33	0.130895	ncbi_100858009;ncbi_107055998;ncbi_373987;ncbi_374147;ncbi_395323;ncbi_395432;ncbi_395610;ncbi_395703;ncbi_395802;ncbi_395909;ncbi_396085;ncbi_396227;ncbi_396235;ncbi_396412;ncbi_416588;ncbi_417117;ncbi_418833;ncbi_420744;ncbi_420819;ncbi_420988;ncbi_421183;ncbi_421543;ncbi_421928;ncbi_421998;ncbi_423302;ncbi_424666;ncbi_426885;ncbi_427368
GO:0019216	regulation of lipid metabolic process	28	33	0.130895	ncbi_100859721;ncbi_107050618;ncbi_107056833;ncbi_373915;ncbi_373939;ncbi_378779;ncbi_395393;ncbi_395509;ncbi_395776;ncbi_395780;ncbi_395871;ncbi_396515;ncbi_396536;ncbi_415736;ncbi_415905;ncbi_416814;ncbi_417117;ncbi_418533;ncbi_420570;ncbi_420673;ncbi_421127;ncbi_421543;ncbi_421998;ncbi_427368;ncbi_428198;ncbi_429089;ncbi_429096;ncbi_770488
GO:0010556	regulation of macromolecule biosynthetic process	174	222	0.131742	ncbi_100538349;ncbi_100857105;ncbi_100857185;ncbi_100857413;ncbi_100857572;ncbi_100857640;ncbi_100858404;ncbi_100858751;ncbi_101747712;ncbi_101749643;ncbi_101750922;ncbi_107052049;ncbi_107052460;ncbi_107052560;ncbi_107053154;ncbi_107054175;ncbi_107055301;ncbi_107056239;ncbi_107056759;ncbi_107057054;ncbi_373919;ncbi_373952;ncbi_373953;ncbi_373987;ncbi_374018;ncbi_374024;ncbi_374120;ncbi_374141;ncb…
GO:0009725	response to hormone	108	136	0.13293	ncbi_100857380;ncbi_100857678;ncbi_100859519;ncbi_107053154;ncbi_107054146;ncbi_107054175;ncbi_107055301;ncbi_107055370;ncbi_107055407;ncbi_107056239;ncbi_373915;ncbi_373931;ncbi_373953;ncbi_374048;ncbi_374129;ncbi_374251;ncbi_374268;ncbi_378781;ncbi_378783;ncbi_395097;ncbi_395274;ncbi_395277;ncbi_395285;ncbi_395289;ncbi_395305;ncbi_395413;ncbi_395442;ncbi_395465;ncbi_395475;ncbi_395776;ncbi_3958…
GO:0006144	purine nucleobase metabolic process	7	7	0.133072	ncbi_100857155;ncbi_395653;ncbi_396025;ncbi_416520;ncbi_419194;ncbi_427253;ncbi_429083
GO:0007093	mitotic cell cycle checkpoint	7	7	0.133072	ncbi_395555;ncbi_396341;ncbi_404777;ncbi_415548;ncbi_415626;ncbi_421226;ncbi_423197
GO:0010002	cardioblast differentiation	7	7	0.133072	ncbi_107056239;ncbi_373906;ncbi_373988;ncbi_396073;ncbi_396103;ncbi_396383;ncbi_396390
GO:0014821	phasic smooth muscle contraction	7	7	0.133072	ncbi_395569;ncbi_408082;ncbi_421543;ncbi_427633;ncbi_428252;ncbi_768509;ncbi_769107
GO:0021544	subpallium development	7	7	0.133072	ncbi_395653;ncbi_415694;ncbi_416737;ncbi_420769;ncbi_427633;ncbi_429994;ncbi_769935
GO:0031058	positive regulation of histone modification	7	7	0.133072	ncbi_373983;ncbi_395174;ncbi_420441;ncbi_420839;ncbi_422203;ncbi_423035;ncbi_423381
GO:0031062	positive regulation of histone methylation	7	7	0.133072	ncbi_373983;ncbi_395174;ncbi_420441;ncbi_420839;ncbi_422203;ncbi_423035;ncbi_423381
GO:0032011	ARF protein signal transduction	7	7	0.133072	ncbi_416626;ncbi_418043;ncbi_418146;ncbi_422085;ncbi_423758;ncbi_427605;ncbi_770334
GO:0033002	muscle cell proliferation	7	7	0.133072	ncbi_107056239;ncbi_374251;ncbi_396073;ncbi_418499;ncbi_421543;ncbi_424771;ncbi_693262
GO:0033598	mammary gland epithelial cell proliferation	7	7	0.133072	ncbi_100857115;ncbi_100858404;ncbi_395292;ncbi_395703;ncbi_396341;ncbi_419327;ncbi_420004
GO:0034311	diol metabolic process	7	7	0.133072	ncbi_420088;ncbi_423454;ncbi_424813;ncbi_426145;ncbi_427235;ncbi_427803;ncbi_428918
GO:0043094	cellular metabolic compound salvage	7	7	0.133072	ncbi_100857155;ncbi_395653;ncbi_419194;ncbi_421918;ncbi_422600;ncbi_423735;ncbi_769866
GO:0044380	protein localization to cytoskeleton	7	7	0.133072	ncbi_374040;ncbi_418335;ncbi_418733;ncbi_419288;ncbi_420628;ncbi_421412;ncbi_427297
GO:0046782	regulation of viral transcription	7	7	0.133072	ncbi_395865;ncbi_418000;ncbi_419453;ncbi_419899;ncbi_423381;ncbi_424673;ncbi_771549
GO:0050792	regulation of viral process	7	7	0.133072	ncbi_395865;ncbi_418000;ncbi_419453;ncbi_419899;ncbi_423381;ncbi_424673;ncbi_771549
GO:1903310	positive regulation of chromatin modification	7	7	0.133072	ncbi_373983;ncbi_395174;ncbi_420441;ncbi_420839;ncbi_422203;ncbi_423035;ncbi_423381
GO:1903900	regulation of viral life cycle	7	7	0.133072	ncbi_395865;ncbi_418000;ncbi_419453;ncbi_419899;ncbi_423381;ncbi_424673;ncbi_771549
GO:2001252	positive regulation of chromosome organization	7	7	0.133072	ncbi_373983;ncbi_395174;ncbi_420441;ncbi_420839;ncbi_422203;ncbi_423035;ncbi_423381
GO:0010638	positive regulation of organelle organization	39	47	0.133395	ncbi_100857105;ncbi_100859081;ncbi_373983;ncbi_378782;ncbi_378894;ncbi_386747;ncbi_395158;ncbi_395174;ncbi_395442;ncbi_396081;ncbi_396147;ncbi_396216;ncbi_396229;ncbi_415607;ncbi_416837;ncbi_417627;ncbi_418145;ncbi_418833;ncbi_420398;ncbi_420441;ncbi_420839;ncbi_421900;ncbi_421928;ncbi_422203;ncbi_422766;ncbi_423035;ncbi_423381;ncbi_423395;ncbi_423778;ncbi_423815;ncbi_423971;ncbi_424796;ncbi_4256…
GO:0097285	cell-type specific apoptotic process	24	28	0.134236	ncbi_101748329;ncbi_107051182;ncbi_107052854;ncbi_107055417;ncbi_107056239;ncbi_373906;ncbi_395274;ncbi_395476;ncbi_396073;ncbi_396142;ncbi_404536;ncbi_414741;ncbi_416588;ncbi_419040;ncbi_419187;ncbi_419194;ncbi_420332;ncbi_420769;ncbi_421127;ncbi_421752;ncbi_423216;ncbi_423895;ncbi_424528;ncbi_429064
GO:0045930	negative regulation of mitotic cell cycle	16	18	0.134485	ncbi_395555;ncbi_396341;ncbi_404777;ncbi_415548;ncbi_415626;ncbi_416575;ncbi_417868;ncbi_419493;ncbi_420653;ncbi_421040;ncbi_421226;ncbi_422502;ncbi_422585;ncbi_423197;ncbi_424356;ncbi_769277
GO:0051494	negative regulation of cytoskeleton organization	16	18	0.134485	ncbi_100502566;ncbi_107051182;ncbi_395393;ncbi_395511;ncbi_395774;ncbi_396227;ncbi_396418;ncbi_396521;ncbi_417771;ncbi_418642;ncbi_419288;ncbi_420588;ncbi_422740;ncbi_422882;ncbi_428167;ncbi_771549
GO:0051650	establishment of vesicle localization	16	18	0.134485	ncbi_100857285;ncbi_100858304;ncbi_100858799;ncbi_107056879;ncbi_374224;ncbi_396237;ncbi_415544;ncbi_420063;ncbi_420398;ncbi_420866;ncbi_421231;ncbi_421273;ncbi_423290;ncbi_423768;ncbi_426790;ncbi_427389
GO:0002262	myeloid cell homeostasis	20	23	0.135963	ncbi_100858009;ncbi_100858404;ncbi_100858913;ncbi_107055784;ncbi_374129;ncbi_374251;ncbi_395556;ncbi_395909;ncbi_396103;ncbi_396235;ncbi_396298;ncbi_396361;ncbi_396482;ncbi_420004;ncbi_421127;ncbi_421183;ncbi_423068;ncbi_424912;ncbi_768878;ncbi_776054
GO:0031331	positive regulation of cellular catabolic process	20	23	0.135963	ncbi_100858988;ncbi_107049323;ncbi_373930;ncbi_378891;ncbi_395225;ncbi_395609;ncbi_415905;ncbi_415961;ncbi_416575;ncbi_417378;ncbi_417793;ncbi_418010;ncbi_418290;ncbi_421206;ncbi_422733;ncbi_424586;ncbi_428386;ncbi_428570;ncbi_430766;ncbi_770553
GO:0043900	regulation of multi-organism process	20	23	0.135963	ncbi_107055574;ncbi_374141;ncbi_374267;ncbi_395865;ncbi_395871;ncbi_404671;ncbi_415307;ncbi_418000;ncbi_418812;ncbi_419453;ncbi_419715;ncbi_419899;ncbi_420398;ncbi_420420;ncbi_423381;ncbi_424673;ncbi_427417;ncbi_427687;ncbi_770246;ncbi_771549
GO:0055002	striated muscle cell development	20	23	0.135963	ncbi_107055417;ncbi_374259;ncbi_395509;ncbi_395635;ncbi_395760;ncbi_395802;ncbi_396013;ncbi_396073;ncbi_396103;ncbi_396211;ncbi_396236;ncbi_396418;ncbi_396526;ncbi_415961;ncbi_416092;ncbi_423298;ncbi_423320;ncbi_423437;ncbi_769007;ncbi_776816
GO:1901135	carbohydrate derivative metabolic process	273	352	0.137185	ncbi_100858284;ncbi_100858336;ncbi_100858997;ncbi_100859339;ncbi_100859367;ncbi_100859860;ncbi_100996929;ncbi_101748596;ncbi_101749042;ncbi_101751843;ncbi_107049003;ncbi_107049017;ncbi_107049047;ncbi_107049192;ncbi_107049323;ncbi_107050508;ncbi_107050758;ncbi_107051237;ncbi_107052466;ncbi_107053154;ncbi_107053650;ncbi_107055071;ncbi_107055371;ncbi_107055776;ncbi_107055787;ncbi_107055940;ncbi_1070…
GO:0044763	single-organism cellular process	2395	3171	0.137773	ncbi_100170842;ncbi_100502566;ncbi_100538349;ncbi_100857105;ncbi_100857115;ncbi_100857155;ncbi_100857185;ncbi_100857247;ncbi_100857260;ncbi_100857285;ncbi_100857294;ncbi_100857298;ncbi_100857380;ncbi_100857383;ncbi_100857422;ncbi_100857480;ncbi_100857497;ncbi_100857521;ncbi_100857559;ncbi_100857565;ncbi_100857572;ncbi_100857623;ncbi_100857635;ncbi_100857640;ncbi_100857678;ncbi_100857695;ncbi_1008…
GO:0043067	regulation of programmed cell death	127	161	0.142156	ncbi_100857115;ncbi_100857422;ncbi_100857623;ncbi_101749130;ncbi_101749643;ncbi_101750767;ncbi_107049186;ncbi_107050106;ncbi_107050404;ncbi_107050945;ncbi_107052854;ncbi_107055998;ncbi_107056239;ncbi_107057374;ncbi_373899;ncbi_373978;ncbi_373987;ncbi_373988;ncbi_374094;ncbi_378894;ncbi_378921;ncbi_395165;ncbi_395180;ncbi_395229;ncbi_395274;ncbi_395277;ncbi_395323;ncbi_395385;ncbi_395391;ncbi_3953…
GO:0048513	animal organ development	486	633	0.143684	ncbi_100857115;ncbi_100857422;ncbi_100857572;ncbi_100857623;ncbi_100857875;ncbi_100858009;ncbi_100858404;ncbi_100858585;ncbi_100858913;ncbi_100859081;ncbi_100859138;ncbi_100859279;ncbi_100859376;ncbi_100859519;ncbi_100859595;ncbi_100859902;ncbi_101747308;ncbi_101748596;ncbi_101749098;ncbi_101749375;ncbi_101749643;ncbi_101750213;ncbi_107049246;ncbi_107050758;ncbi_107052049;ncbi_107052460;ncbi_1070…
GO:0045934	negative regulation of nucleobase-containing compound metabolic process	42	51	0.143751	ncbi_100857413;ncbi_100857640;ncbi_101750922;ncbi_107049027;ncbi_107054175;ncbi_374147;ncbi_378926;ncbi_395099;ncbi_395126;ncbi_395490;ncbi_395491;ncbi_395982;ncbi_396093;ncbi_396182;ncbi_396412;ncbi_404536;ncbi_415307;ncbi_415725;ncbi_415841;ncbi_415981;ncbi_416096;ncbi_416503;ncbi_416720;ncbi_417117;ncbi_417628;ncbi_418812;ncbi_419145;ncbi_419453;ncbi_419493;ncbi_420252;ncbi_420923;ncbi_421279;…
GO:0003012	muscle system process	56	69	0.145414	ncbi_100857635;ncbi_100858122;ncbi_100858624;ncbi_100996929;ncbi_107056989;ncbi_373965;ncbi_374048;ncbi_374065;ncbi_395198;ncbi_395442;ncbi_395569;ncbi_395679;ncbi_395760;ncbi_395883;ncbi_396009;ncbi_396013;ncbi_396103;ncbi_396111;ncbi_396211;ncbi_396364;ncbi_396390;ncbi_396392;ncbi_396430;ncbi_396434;ncbi_408082;ncbi_415694;ncbi_415813;ncbi_416113;ncbi_416737;ncbi_417485;ncbi_418090;ncbi_418130;…
GO:0050851	antigen receptor-mediated signaling pathway	31	37	0.145674	ncbi_100538349;ncbi_373939;ncbi_373953;ncbi_374259;ncbi_378897;ncbi_395330;ncbi_395796;ncbi_395911;ncbi_396062;ncbi_396407;ncbi_396409;ncbi_396452;ncbi_415805;ncbi_417870;ncbi_417898;ncbi_418406;ncbi_418535;ncbi_419194;ncbi_419346;ncbi_419940;ncbi_420215;ncbi_421127;ncbi_424528;ncbi_424700;ncbi_424762;ncbi_425527;ncbi_426852;ncbi_427272;ncbi_427947;ncbi_769007;ncbi_769469
GO:0051253	negative regulation of RNA metabolic process	31	37	0.145674	ncbi_100857413;ncbi_100857640;ncbi_101750922;ncbi_107054175;ncbi_395099;ncbi_395126;ncbi_395490;ncbi_395982;ncbi_396093;ncbi_396182;ncbi_415307;ncbi_415725;ncbi_415841;ncbi_415981;ncbi_416096;ncbi_416720;ncbi_417117;ncbi_417628;ncbi_418812;ncbi_419145;ncbi_419453;ncbi_419493;ncbi_420923;ncbi_421279;ncbi_421684;ncbi_424673;ncbi_425378;ncbi_723780;ncbi_770254;ncbi_771101;ncbi_771549
GO:0007399	nervous system development	354	459	0.145985	ncbi_100857422;ncbi_100857623;ncbi_100857754;ncbi_100858122;ncbi_100858304;ncbi_100858585;ncbi_100858799;ncbi_100859081;ncbi_100859104;ncbi_100859279;ncbi_100859519;ncbi_100859629;ncbi_100996929;ncbi_101747308;ncbi_101747514;ncbi_101748568;ncbi_101750213;ncbi_101750337;ncbi_101751011;ncbi_101751397;ncbi_101751513;ncbi_101751843;ncbi_101752092;ncbi_107049186;ncbi_107050088;ncbi_107050758;ncbi_1070…
GO:0043085	positive regulation of catalytic activity	113	143	0.150487	ncbi_100858751;ncbi_100859819;ncbi_100859842;ncbi_100859853;ncbi_101751402;ncbi_101751513;ncbi_107051610;ncbi_107053154;ncbi_107055275;ncbi_107056239;ncbi_107056759;ncbi_107057169;ncbi_373953;ncbi_373987;ncbi_374001;ncbi_374094;ncbi_374199;ncbi_378779;ncbi_378782;ncbi_378783;ncbi_378929;ncbi_395081;ncbi_395097;ncbi_395099;ncbi_395297;ncbi_395385;ncbi_395393;ncbi_395432;ncbi_395509;ncbi_395559;ncb…
GO:0007346	regulation of mitotic cell cycle	38	46	0.15114	ncbi_100857405;ncbi_100858838;ncbi_395146;ncbi_395432;ncbi_395555;ncbi_395609;ncbi_396142;ncbi_396341;ncbi_404777;ncbi_415548;ncbi_415626;ncbi_416575;ncbi_417101;ncbi_417868;ncbi_418744;ncbi_418833;ncbi_419493;ncbi_420070;ncbi_420653;ncbi_421040;ncbi_421226;ncbi_421448;ncbi_421642;ncbi_422364;ncbi_422502;ncbi_422585;ncbi_422805;ncbi_423197;ncbi_423638;ncbi_424117;ncbi_424226;ncbi_424356;ncbi_4276…
GO:0071407	cellular response to organic cyclic compound	38	46	0.15114	ncbi_100857443;ncbi_101747712;ncbi_107054175;ncbi_107056858;ncbi_395277;ncbi_395442;ncbi_395949;ncbi_396193;ncbi_396198;ncbi_396383;ncbi_416184;ncbi_417639;ncbi_417851;ncbi_418000;ncbi_418090;ncbi_418261;ncbi_418572;ncbi_418686;ncbi_418859;ncbi_418935;ncbi_419000;ncbi_420004;ncbi_420164;ncbi_420252;ncbi_420819;ncbi_421697;ncbi_422192;ncbi_422917;ncbi_423308;ncbi_423437;ncbi_426134;ncbi_427376;ncb…
GO:0030518	intracellular steroid hormone receptor signaling pathway	27	32	0.151659	ncbi_107054175;ncbi_395277;ncbi_395442;ncbi_396193;ncbi_396198;ncbi_396383;ncbi_417639;ncbi_417851;ncbi_418000;ncbi_418090;ncbi_418261;ncbi_418572;ncbi_418686;ncbi_418859;ncbi_418935;ncbi_419000;ncbi_420004;ncbi_420164;ncbi_420252;ncbi_421697;ncbi_422192;ncbi_422917;ncbi_423308;ncbi_426134;ncbi_427376;ncbi_770238;ncbi_771101
GO:0035270	endocrine system development	27	32	0.151659	ncbi_100858404;ncbi_100859138;ncbi_107052848;ncbi_374094;ncbi_374215;ncbi_378779;ncbi_395285;ncbi_395432;ncbi_395446;ncbi_395502;ncbi_395509;ncbi_395574;ncbi_395591;ncbi_395943;ncbi_396073;ncbi_396085;ncbi_396105;ncbi_396182;ncbi_396390;ncbi_396536;ncbi_404297;ncbi_423661;ncbi_428252;ncbi_431212;ncbi_693262;ncbi_769039;ncbi_770488
GO:0043401	steroid hormone mediated signaling pathway	27	32	0.151659	ncbi_107054175;ncbi_395277;ncbi_395442;ncbi_396193;ncbi_396198;ncbi_396383;ncbi_417639;ncbi_417851;ncbi_418000;ncbi_418090;ncbi_418261;ncbi_418572;ncbi_418686;ncbi_418859;ncbi_418935;ncbi_419000;ncbi_420004;ncbi_420164;ncbi_420252;ncbi_421697;ncbi_422192;ncbi_422917;ncbi_423308;ncbi_426134;ncbi_427376;ncbi_770238;ncbi_771101
GO:0042981	regulation of apoptotic process	126	160	0.152419	ncbi_100857115;ncbi_100857422;ncbi_100857623;ncbi_101749130;ncbi_101749643;ncbi_101750767;ncbi_107049186;ncbi_107050106;ncbi_107050404;ncbi_107050945;ncbi_107052854;ncbi_107055998;ncbi_107056239;ncbi_107057374;ncbi_373899;ncbi_373978;ncbi_373987;ncbi_373988;ncbi_374094;ncbi_378894;ncbi_378921;ncbi_395180;ncbi_395229;ncbi_395274;ncbi_395277;ncbi_395323;ncbi_395385;ncbi_395391;ncbi_395393;ncbi_3954…
GO:0006631	fatty acid metabolic process	59	73	0.152442	ncbi_100859133;ncbi_107052324;ncbi_373915;ncbi_374120;ncbi_374204;ncbi_395479;ncbi_395491;ncbi_395780;ncbi_395929;ncbi_396061;ncbi_396237;ncbi_396504;ncbi_404536;ncbi_414741;ncbi_415121;ncbi_415361;ncbi_415539;ncbi_415687;ncbi_415812;ncbi_416024;ncbi_416068;ncbi_416943;ncbi_416967;ncbi_417366;ncbi_418004;ncbi_418311;ncbi_418812;ncbi_420442;ncbi_420533;ncbi_420570;ncbi_420638;ncbi_420878;ncbi_4211…
GO:0044087	regulation of cellular component biogenesis	45	55	0.153303	ncbi_100502566;ncbi_100857105;ncbi_107054369;ncbi_374119;ncbi_378782;ncbi_386747;ncbi_395158;ncbi_395274;ncbi_395442;ncbi_395871;ncbi_396136;ncbi_396147;ncbi_396227;ncbi_396418;ncbi_396538;ncbi_415905;ncbi_416293;ncbi_416837;ncbi_417166;ncbi_417627;ncbi_417750;ncbi_417840;ncbi_417851;ncbi_418145;ncbi_418642;ncbi_418833;ncbi_418926;ncbi_419867;ncbi_420398;ncbi_420442;ncbi_420800;ncbi_421900;ncbi_4…
GO:0007169	transmembrane receptor protein tyrosine kinase signaling pathway	106	134	0.154787	ncbi_107055275;ncbi_107056744;ncbi_373906;ncbi_373915;ncbi_373919;ncbi_373953;ncbi_373987;ncbi_374008;ncbi_374147;ncbi_374199;ncbi_378782;ncbi_378783;ncbi_378929;ncbi_386572;ncbi_395097;ncbi_395099;ncbi_395255;ncbi_395323;ncbi_395330;ncbi_395432;ncbi_395442;ncbi_395475;ncbi_395610;ncbi_395635;ncbi_395688;ncbi_395703;ncbi_395742;ncbi_395796;ncbi_395815;ncbi_395855;ncbi_395871;ncbi_395909;ncbi_3959…
GO:1903047	mitotic cell cycle process	86	108	0.154886	ncbi_100859081;ncbi_100859188;ncbi_101748777;ncbi_101750144;ncbi_107049805;ncbi_107052739;ncbi_107056983;ncbi_107057169;ncbi_374049;ncbi_374198;ncbi_374224;ncbi_395081;ncbi_395097;ncbi_395189;ncbi_395230;ncbi_395272;ncbi_395357;ncbi_395442;ncbi_395555;ncbi_395658;ncbi_395796;ncbi_396142;ncbi_396156;ncbi_396254;ncbi_396341;ncbi_396361;ncbi_396515;ncbi_404777;ncbi_408036;ncbi_414743;ncbi_415307;ncb…
GO:0071345	cellular response to cytokine stimulus	23	27	0.157121	ncbi_100859339;ncbi_107055417;ncbi_373931;ncbi_373953;ncbi_374199;ncbi_378783;ncbi_395180;ncbi_396384;ncbi_415614;ncbi_415694;ncbi_416737;ncbi_417287;ncbi_417680;ncbi_420696;ncbi_420719;ncbi_421998;ncbi_422456;ncbi_422884;ncbi_423035;ncbi_424044;ncbi_427687;ncbi_428457;ncbi_769278
GO:0003279	cardiac septum development	11	12	0.157724	ncbi_100859595;ncbi_395107;ncbi_395703;ncbi_395802;ncbi_396073;ncbi_396392;ncbi_420269;ncbi_422897;ncbi_423578;ncbi_769039;ncbi_771101
GO:0006835	dicarboxylic acid transport	11	12	0.157724	ncbi_107055371;ncbi_395393;ncbi_395443;ncbi_396444;ncbi_417965;ncbi_424843;ncbi_426074;ncbi_427246;ncbi_427352;ncbi_427877;ncbi_770344
GO:0007623	circadian rhythm	11	12	0.157724	ncbi_107055142;ncbi_107055301;ncbi_373991;ncbi_374092;ncbi_374115;ncbi_395433;ncbi_408185;ncbi_417378;ncbi_428252;ncbi_428753;ncbi_429110
GO:0021954	central nervous system neuron development	11	12	0.157724	ncbi_107056744;ncbi_374224;ncbi_374242;ncbi_395164;ncbi_395292;ncbi_395559;ncbi_395956;ncbi_396179;ncbi_415797;ncbi_419088;ncbi_424320
GO:0030301	cholesterol transport	11	12	0.157724	ncbi_395780;ncbi_396136;ncbi_396536;ncbi_396550;ncbi_416814;ncbi_416967;ncbi_417444;ncbi_420901;ncbi_423353;ncbi_424424;ncbi_426955
GO:0032387	negative regulation of intracellular transport	11	12	0.157724	ncbi_107055574;ncbi_107056095;ncbi_374118;ncbi_396085;ncbi_396093;ncbi_404536;ncbi_417547;ncbi_418335;ncbi_421879;ncbi_422585;ncbi_427417
GO:0043550	regulation of lipid kinase activity	11	12	0.157724	ncbi_373939;ncbi_395509;ncbi_395871;ncbi_396515;ncbi_417117;ncbi_421127;ncbi_421998;ncbi_427368;ncbi_428198;ncbi_429096;ncbi_770488
GO:0010608	posttranscriptional regulation of gene expression	34	41	0.158861	ncbi_101747712;ncbi_101749643;ncbi_373953;ncbi_395152;ncbi_395173;ncbi_395569;ncbi_395637;ncbi_396142;ncbi_415369;ncbi_415957;ncbi_416021;ncbi_416050;ncbi_417348;ncbi_418605;ncbi_419226;ncbi_419453;ncbi_419715;ncbi_419847;ncbi_420702;ncbi_421183;ncbi_421212;ncbi_421346;ncbi_422733;ncbi_422808;ncbi_423131;ncbi_423279;ncbi_423285;ncbi_423437;ncbi_425270;ncbi_425789;ncbi_428167;ncbi_428222;ncbi_7688…
GO:0045596	negative regulation of cell differentiation	34	41	0.158861	ncbi_100857754;ncbi_107054916;ncbi_378779;ncbi_395290;ncbi_395409;ncbi_395440;ncbi_395475;ncbi_395703;ncbi_395943;ncbi_396025;ncbi_396085;ncbi_396213;ncbi_396308;ncbi_396409;ncbi_396515;ncbi_404536;ncbi_416092;ncbi_417793;ncbi_418130;ncbi_419259;ncbi_419361;ncbi_420332;ncbi_420769;ncbi_421660;ncbi_421928;ncbi_421948;ncbi_422454;ncbi_424242;ncbi_427171;ncbi_427297;ncbi_428476;ncbi_429283;ncbi_7690…
GO:0051091	positive regulation of sequence-specific DNA binding transcription factor activity	34	41	0.158861	ncbi_100538349;ncbi_107056759;ncbi_107057054;ncbi_374141;ncbi_374175;ncbi_378921;ncbi_395385;ncbi_395703;ncbi_395796;ncbi_395909;ncbi_396203;ncbi_415614;ncbi_416476;ncbi_417123;ncbi_417287;ncbi_417898;ncbi_418529;ncbi_419399;ncbi_419715;ncbi_420215;ncbi_420420;ncbi_420677;ncbi_422720;ncbi_423302;ncbi_424528;ncbi_424716;ncbi_424991;ncbi_426792;ncbi_426852;ncbi_427803;ncbi_427850;ncbi_769909;ncbi_7…
GO:0002685	regulation of leukocyte migration	19	22	0.161358	ncbi_100857559;ncbi_100859104;ncbi_373952;ncbi_374113;ncbi_395180;ncbi_395330;ncbi_395703;ncbi_396306;ncbi_414741;ncbi_420366;ncbi_420695;ncbi_420696;ncbi_421127;ncbi_421998;ncbi_422173;ncbi_424893;ncbi_427417;ncbi_427687;ncbi_768509
GO:0006308	DNA catabolic process	19	22	0.161358	ncbi_107056677;ncbi_374049;ncbi_395173;ncbi_395476;ncbi_396500;ncbi_415577;ncbi_416329;ncbi_416420;ncbi_417898;ncbi_421109;ncbi_421236;ncbi_421366;ncbi_423688;ncbi_423971;ncbi_426499;ncbi_428688;ncbi_428750;ncbi_430764;ncbi_769677
GO:0021675	nerve development	19	22	0.161358	ncbi_100857623;ncbi_100858799;ncbi_107054548;ncbi_107056744;ncbi_395117;ncbi_395443;ncbi_395446;ncbi_395502;ncbi_395900;ncbi_395982;ncbi_396236;ncbi_396383;ncbi_418684;ncbi_420769;ncbi_421140;ncbi_422977;ncbi_429940;ncbi_431212;ncbi_769039
GO:0016055	Wnt signaling pathway	41	50	0.161727	ncbi_100857678;ncbi_107051610;ncbi_107056611;ncbi_374017;ncbi_374141;ncbi_378779;ncbi_378786;ncbi_395230;ncbi_395437;ncbi_395446;ncbi_395475;ncbi_395572;ncbi_395703;ncbi_395871;ncbi_396164;ncbi_396182;ncbi_396341;ncbi_396392;ncbi_415801;ncbi_416919;ncbi_416967;ncbi_417619;ncbi_417774;ncbi_418335;ncbi_418456;ncbi_418556;ncbi_418560;ncbi_419088;ncbi_419785;ncbi_419798;ncbi_420332;ncbi_421257;ncbi_4…
GO:0000070	mitotic sister chromatid segregation	15	17	0.162845	ncbi_101750144;ncbi_107049805;ncbi_107052739;ncbi_395189;ncbi_396156;ncbi_415841;ncbi_418733;ncbi_418910;ncbi_420358;ncbi_421607;ncbi_422822;ncbi_423213;ncbi_428348;ncbi_431608;ncbi_771857
GO:0000187	activation of MAPK activity	15	17	0.162845	ncbi_101751513;ncbi_395703;ncbi_395796;ncbi_396033;ncbi_396093;ncbi_396349;ncbi_417117;ncbi_417774;ncbi_420420;ncbi_422456;ncbi_423669;ncbi_424149;ncbi_424673;ncbi_427272;ncbi_428799
GO:0043433	negative regulation of sequence-specific DNA binding transcription factor activity	15	17	0.162845	ncbi_100857413;ncbi_101750922;ncbi_395126;ncbi_395490;ncbi_396093;ncbi_415725;ncbi_417117;ncbi_417628;ncbi_418812;ncbi_419145;ncbi_420923;ncbi_421279;ncbi_421684;ncbi_770254;ncbi_771101
GO:0010941	regulation of cell death	128	163	0.166176	ncbi_100857115;ncbi_100857422;ncbi_100857623;ncbi_101749130;ncbi_101749643;ncbi_101750767;ncbi_107049186;ncbi_107050106;ncbi_107050404;ncbi_107050945;ncbi_107052854;ncbi_107053154;ncbi_107055998;ncbi_107056239;ncbi_107057374;ncbi_373899;ncbi_373978;ncbi_373987;ncbi_373988;ncbi_374094;ncbi_378894;ncbi_378921;ncbi_395165;ncbi_395180;ncbi_395229;ncbi_395274;ncbi_395277;ncbi_395323;ncbi_395385;ncbi_3…
GO:1901700	response to oxygen-containing compound	128	163	0.166176	ncbi_100857115;ncbi_100857443;ncbi_100857678;ncbi_100859842;ncbi_101748329;ncbi_101750781;ncbi_107055574;ncbi_107056850;ncbi_107056858;ncbi_107057036;ncbi_373915;ncbi_373931;ncbi_373987;ncbi_374001;ncbi_374048;ncbi_374094;ncbi_374141;ncbi_374251;ncbi_374268;ncbi_378781;ncbi_378926;ncbi_386583;ncbi_395097;ncbi_395173;ncbi_395277;ncbi_395413;ncbi_395442;ncbi_395475;ncbi_395509;ncbi_395530;ncbi_3957…
GO:0071396	cellular response to lipid	30	36	0.166864	ncbi_100857443;ncbi_107054175;ncbi_395277;ncbi_395442;ncbi_395949;ncbi_396193;ncbi_396198;ncbi_396383;ncbi_417639;ncbi_417851;ncbi_418000;ncbi_418090;ncbi_418261;ncbi_418572;ncbi_418686;ncbi_418859;ncbi_418935;ncbi_419000;ncbi_420004;ncbi_420164;ncbi_420252;ncbi_420819;ncbi_421697;ncbi_422192;ncbi_422917;ncbi_423308;ncbi_426134;ncbi_427376;ncbi_770238;ncbi_771101
GO:1902679	negative regulation of RNA biosynthetic process	30	36	0.166864	ncbi_100857413;ncbi_100857640;ncbi_101750922;ncbi_107054175;ncbi_395099;ncbi_395126;ncbi_395490;ncbi_395982;ncbi_396093;ncbi_396182;ncbi_415307;ncbi_415725;ncbi_415841;ncbi_415981;ncbi_416720;ncbi_417117;ncbi_417628;ncbi_418812;ncbi_419145;ncbi_419453;ncbi_419493;ncbi_420923;ncbi_421279;ncbi_421684;ncbi_424673;ncbi_425378;ncbi_723780;ncbi_770254;ncbi_771101;ncbi_771549
GO:0016477	cell migration	170	218	0.167513	ncbi_100857115;ncbi_100857623;ncbi_100858225;ncbi_100858928;ncbi_100859279;ncbi_100859519;ncbi_101750767;ncbi_107049186;ncbi_107050106;ncbi_107054176;ncbi_107055275;ncbi_107056005;ncbi_107056177;ncbi_107056239;ncbi_373911;ncbi_373953;ncbi_373978;ncbi_373987;ncbi_373988;ncbi_374087;ncbi_374094;ncbi_374224;ncbi_374240;ncbi_374242;ncbi_374251;ncbi_378779;ncbi_378782;ncbi_378783;ncbi_378897;ncbi_3951…
GO:0009719	response to endogenous stimulus	205	264	0.170052	ncbi_100857380;ncbi_100857572;ncbi_100857678;ncbi_100859519;ncbi_100859629;ncbi_100859842;ncbi_101750781;ncbi_107050945;ncbi_107052049;ncbi_107052560;ncbi_107053154;ncbi_107054146;ncbi_107054175;ncbi_107054176;ncbi_107055301;ncbi_107055370;ncbi_107055407;ncbi_107055574;ncbi_107056239;ncbi_107056858;ncbi_107057036;ncbi_373890;ncbi_373915;ncbi_373919;ncbi_373931;ncbi_373953;ncbi_373987;ncbi_374018;…
GO:0060249	anatomical structure homeostasis	37	45	0.170702	ncbi_100858709;ncbi_101750527;ncbi_395323;ncbi_395871;ncbi_395909;ncbi_396103;ncbi_396281;ncbi_396526;ncbi_396542;ncbi_404538;ncbi_414847;ncbi_415458;ncbi_415694;ncbi_416016;ncbi_416420;ncbi_416737;ncbi_416967;ncbi_418447;ncbi_419633;ncbi_420033;ncbi_420332;ncbi_420859;ncbi_420974;ncbi_421852;ncbi_421902;ncbi_421950;ncbi_421998;ncbi_422849;ncbi_422882;ncbi_423789;ncbi_423877;ncbi_424242;ncbi_4272…
GO:0009058	biosynthetic process	915	1203	0.172481	ncbi_100534591;ncbi_100736561;ncbi_100857105;ncbi_100857155;ncbi_100857380;ncbi_100857383;ncbi_100857413;ncbi_100857422;ncbi_100857480;ncbi_100857613;ncbi_100857623;ncbi_100857898;ncbi_100858009;ncbi_100858240;ncbi_100858293;ncbi_100858336;ncbi_100858404;ncbi_100858486;ncbi_100858534;ncbi_100858556;ncbi_100858585;ncbi_100858750;ncbi_100858774;ncbi_100858776;ncbi_100858792;ncbi_100859081;ncbi_1008…
GO:0071495	cellular response to endogenous stimulus	111	141	0.173668	ncbi_100857380;ncbi_100857572;ncbi_100859519;ncbi_107052049;ncbi_107052560;ncbi_107054175;ncbi_107054176;ncbi_107055574;ncbi_373919;ncbi_373931;ncbi_373987;ncbi_374018;ncbi_374024;ncbi_374129;ncbi_374147;ncbi_378783;ncbi_378800;ncbi_395097;ncbi_395214;ncbi_395277;ncbi_395285;ncbi_395289;ncbi_395305;ncbi_395432;ncbi_395442;ncbi_395475;ncbi_395703;ncbi_395713;ncbi_395776;ncbi_395796;ncbi_395828;ncb…
GO:0048534	hematopoietic or lymphoid organ development	137	175	0.174602	ncbi_100858009;ncbi_100858404;ncbi_100858913;ncbi_100859138;ncbi_100859595;ncbi_101749643;ncbi_107052049;ncbi_107052739;ncbi_107054176;ncbi_107055784;ncbi_107056239;ncbi_107057054;ncbi_373919;ncbi_373931;ncbi_373937;ncbi_374017;ncbi_374024;ncbi_374094;ncbi_374129;ncbi_374199;ncbi_374215;ncbi_374224;ncbi_374251;ncbi_374259;ncbi_378783;ncbi_386574;ncbi_395146;ncbi_395229;ncbi_395257;ncbi_395274;ncb…
GO:0032870	cellular response to hormone stimulus	61	76	0.174858	ncbi_100857380;ncbi_100859519;ncbi_107054175;ncbi_374129;ncbi_378783;ncbi_395097;ncbi_395277;ncbi_395285;ncbi_395289;ncbi_395305;ncbi_395442;ncbi_395475;ncbi_395776;ncbi_395865;ncbi_395961;ncbi_396125;ncbi_396193;ncbi_396198;ncbi_396329;ncbi_396383;ncbi_396390;ncbi_396392;ncbi_396409;ncbi_415614;ncbi_415820;ncbi_415905;ncbi_417639;ncbi_417851;ncbi_417866;ncbi_418000;ncbi_418090;ncbi_418261;ncbi_4…
GO:1903533	regulation of protein targeting	26	31	0.175036	ncbi_107055275;ncbi_107055574;ncbi_107056095;ncbi_107056777;ncbi_107056858;ncbi_374118;ncbi_374141;ncbi_395312;ncbi_395442;ncbi_396085;ncbi_396093;ncbi_396216;ncbi_415704;ncbi_415725;ncbi_418335;ncbi_420420;ncbi_421404;ncbi_421879;ncbi_421928;ncbi_422585;ncbi_422720;ncbi_424796;ncbi_426867;ncbi_427417;ncbi_427803;ncbi_771549
GO:0000904	cell morphogenesis involved in differentiation	127	162	0.177507	ncbi_100857260;ncbi_100857623;ncbi_100859279;ncbi_100859902;ncbi_100996929;ncbi_101747514;ncbi_101748568;ncbi_101751397;ncbi_101751843;ncbi_107053168;ncbi_107054548;ncbi_107055275;ncbi_107055371;ncbi_107056177;ncbi_107056239;ncbi_107056744;ncbi_107056858;ncbi_107057148;ncbi_373854;ncbi_373911;ncbi_373953;ncbi_374068;ncbi_374094;ncbi_374198;ncbi_374224;ncbi_374242;ncbi_374251;ncbi_378779;ncbi_3787…
GO:0048666	neuron development	127	162	0.177507	ncbi_100857623;ncbi_100859279;ncbi_100996929;ncbi_101747514;ncbi_101748568;ncbi_101751397;ncbi_101751843;ncbi_107050919;ncbi_107053168;ncbi_107054548;ncbi_107055275;ncbi_107055371;ncbi_107056177;ncbi_107056239;ncbi_107056744;ncbi_107057148;ncbi_373854;ncbi_373911;ncbi_373952;ncbi_373953;ncbi_374198;ncbi_374224;ncbi_374242;ncbi_378897;ncbi_395099;ncbi_395101;ncbi_395164;ncbi_395165;ncbi_395180;ncb…
GO:0001783	B cell apoptotic process	6	6	0.177542	ncbi_107051182;ncbi_414741;ncbi_419194;ncbi_420332;ncbi_421127;ncbi_424528
GO:0002532	production of molecular mediator involved in inflammatory response	6	6	0.177542	ncbi_373956;ncbi_421340;ncbi_423769;ncbi_425619;ncbi_427272;ncbi_770904
GO:0003171	atrioventricular valve development	6	6	0.177542	ncbi_373988;ncbi_378779;ncbi_395491;ncbi_396392;ncbi_429089;ncbi_771101
GO:0003229	ventricular cardiac muscle tissue development	6	6	0.177542	ncbi_100857623;ncbi_373906;ncbi_373988;ncbi_396073;ncbi_420004;ncbi_423208
GO:0006090	pyruvate metabolic process	6	6	0.177542	ncbi_107053650;ncbi_396458;ncbi_418090;ncbi_420570;ncbi_422203;ncbi_425972
GO:0006282	regulation of DNA repair	6	6	0.177542	ncbi_395152;ncbi_395491;ncbi_420252;ncbi_420828;ncbi_430534;ncbi_777320
GO:0006367	transcription initiation from RNA polymerase II promoter	6	6	0.177542	ncbi_396073;ncbi_396103;ncbi_417966;ncbi_420441;ncbi_427838;ncbi_770910
GO:0006493	protein O-linked glycosylation	6	6	0.177542	ncbi_419306;ncbi_419349;ncbi_420591;ncbi_420955;ncbi_421540;ncbi_424177
GO:0014855	striated muscle cell proliferation	6	6	0.177542	ncbi_107056239;ncbi_374251;ncbi_396073;ncbi_418499;ncbi_424771;ncbi_693262
GO:0021846	cell proliferation in forebrain	6	6	0.177542	ncbi_395775;ncbi_396182;ncbi_419798;ncbi_420769;ncbi_427297;ncbi_431253
GO:0021952	central nervous system projection neuron axonogenesis	6	6	0.177542	ncbi_374224;ncbi_395164;ncbi_395559;ncbi_395956;ncbi_415797;ncbi_419088
GO:0030838	positive regulation of actin filament polymerization	6	6	0.177542	ncbi_386747;ncbi_396147;ncbi_416837;ncbi_418145;ncbi_420398;ncbi_427182
GO:0032095	regulation of response to food	6	6	0.177542	ncbi_100859819;ncbi_107053154;ncbi_374120;ncbi_408185;ncbi_415694;ncbi_416737
GO:0032105	negative regulation of response to extracellular stimulus	6	6	0.177542	ncbi_100859819;ncbi_107053154;ncbi_374120;ncbi_415694;ncbi_416737;ncbi_419040
GO:0032108	negative regulation of response to nutrient levels	6	6	0.177542	ncbi_100859819;ncbi_107053154;ncbi_374120;ncbi_415694;ncbi_416737;ncbi_419040
GO:0032273	positive regulation of protein polymerization	6	6	0.177542	ncbi_386747;ncbi_396147;ncbi_416837;ncbi_418145;ncbi_420398;ncbi_427182
GO:0032642	regulation of chemokine production	6	6	0.177542	ncbi_374136;ncbi_395491;ncbi_404536;ncbi_414741;ncbi_424893;ncbi_770254
GO:0034121	regulation of toll-like receptor signaling pathway	6	6	0.177542	ncbi_417117;ncbi_418812;ncbi_419715;ncbi_421127;ncbi_421279;ncbi_421684
GO:0034381	plasma lipoprotein particle clearance	6	6	0.177542	ncbi_100859721;ncbi_107055574;ncbi_396154;ncbi_404536;ncbi_416814;ncbi_421309
GO:0043618	regulation of transcription from RNA polymerase II promoter in response to stress	6	6	0.177542	ncbi_395796;ncbi_395909;ncbi_418488;ncbi_422713;ncbi_428952;ncbi_768374
GO:0043620	regulation of DNA-templated transcription in response to stress	6	6	0.177542	ncbi_395796;ncbi_395909;ncbi_418488;ncbi_422713;ncbi_428952;ncbi_768374
GO:0044126	regulation of growth of symbiont in host	6	6	0.177542	ncbi_107055574;ncbi_374141;ncbi_374267;ncbi_404671;ncbi_419715;ncbi_420420
GO:0045010	actin nucleation	6	6	0.177542	ncbi_386747;ncbi_396147;ncbi_416837;ncbi_418145;ncbi_420398;ncbi_427182
GO:0046365	monosaccharide catabolic process	6	6	0.177542	ncbi_396435;ncbi_420632;ncbi_423019;ncbi_430442;ncbi_770045;ncbi_777348
GO:0048532	anatomical structure arrangement	6	6	0.177542	ncbi_395117;ncbi_395900;ncbi_396236;ncbi_396308;ncbi_396487;ncbi_429940
GO:0048644	muscle organ morphogenesis	6	6	0.177542	ncbi_100857623;ncbi_373906;ncbi_395703;ncbi_396073;ncbi_420004;ncbi_423208
GO:0048709	oligodendrocyte differentiation	6	6	0.177542	ncbi_395591;ncbi_395943;ncbi_396515;ncbi_415687;ncbi_419825;ncbi_423068
GO:0050707	regulation of cytokine secretion	6	6	0.177542	ncbi_395703;ncbi_415908;ncbi_419365;ncbi_419399;ncbi_419856;ncbi_427212
GO:0055008	cardiac muscle tissue morphogenesis	6	6	0.177542	ncbi_100857623;ncbi_373906;ncbi_395703;ncbi_396073;ncbi_420004;ncbi_423208
GO:0060415	muscle tissue morphogenesis	6	6	0.177542	ncbi_100857623;ncbi_373906;ncbi_395703;ncbi_396073;ncbi_420004;ncbi_423208
GO:0060479	lung cell differentiation	6	6	0.177542	ncbi_395099;ncbi_395432;ncbi_396209;ncbi_396390;ncbi_416092;ncbi_418090
GO:0060487	lung epithelial cell differentiation	6	6	0.177542	ncbi_395099;ncbi_395432;ncbi_396209;ncbi_396390;ncbi_416092;ncbi_418090
GO:0070265	necrotic cell death	6	6	0.177542	ncbi_107053154;ncbi_378921;ncbi_395274;ncbi_418984;ncbi_419856;ncbi_429064
GO:1903531	negative regulation of secretion by cell	6	6	0.177542	ncbi_419365;ncbi_419856;ncbi_419867;ncbi_421644;ncbi_427212;ncbi_771897
GO:0043087	regulation of GTPase activity	94	119	0.180903	ncbi_100858913;ncbi_100859132;ncbi_100859744;ncbi_101748617;ncbi_107051610;ncbi_107053419;ncbi_373939;ncbi_374224;ncbi_378782;ncbi_378897;ncbi_395385;ncbi_395559;ncbi_395930;ncbi_395997;ncbi_396081;ncbi_396085;ncbi_396179;ncbi_396229;ncbi_396402;ncbi_396538;ncbi_415578;ncbi_415989;ncbi_416558;ncbi_416693;ncbi_416821;ncbi_417095;ncbi_417106;ncbi_417117;ncbi_417166;ncbi_417673;ncbi_417840;ncbi_4180…
GO:0010557	positive regulation of macromolecule biosynthetic process	64	80	0.181147	ncbi_100538349;ncbi_100857105;ncbi_100857413;ncbi_100858404;ncbi_100858751;ncbi_107053154;ncbi_107056239;ncbi_107056759;ncbi_107057054;ncbi_373919;ncbi_373987;ncbi_374120;ncbi_374141;ncbi_374175;ncbi_378779;ncbi_378921;ncbi_395230;ncbi_395323;ncbi_395385;ncbi_395635;ncbi_395679;ncbi_395703;ncbi_395796;ncbi_395909;ncbi_395941;ncbi_396033;ncbi_396073;ncbi_396103;ncbi_396203;ncbi_396227;ncbi_396438;…
GO:0002274	myeloid leukocyte activation	22	26	0.183133	ncbi_107056189;ncbi_107056976;ncbi_374113;ncbi_378783;ncbi_395324;ncbi_395393;ncbi_396187;ncbi_415614;ncbi_415905;ncbi_415908;ncbi_417712;ncbi_420104;ncbi_420719;ncbi_422654;ncbi_423290;ncbi_424341;ncbi_424673;ncbi_425291;ncbi_427272;ncbi_428597;ncbi_428786;ncbi_769278
GO:0014070	response to organic cyclic compound	97	123	0.184857	ncbi_100857443;ncbi_101747712;ncbi_101750781;ncbi_107050945;ncbi_107053154;ncbi_107054146;ncbi_107054175;ncbi_107055407;ncbi_107055574;ncbi_107056239;ncbi_107056858;ncbi_373890;ncbi_373953;ncbi_374001;ncbi_374040;ncbi_374048;ncbi_374094;ncbi_378779;ncbi_395109;ncbi_395198;ncbi_395274;ncbi_395277;ncbi_395312;ncbi_395413;ncbi_395442;ncbi_395465;ncbi_395635;ncbi_395679;ncbi_395780;ncbi_395855;ncbi_3…
GO:0019637	organophosphate metabolic process	273	354	0.185138	ncbi_100857294;ncbi_100857898;ncbi_100858336;ncbi_100858997;ncbi_100859339;ncbi_100859655;ncbi_100859860;ncbi_100859906;ncbi_100996929;ncbi_101748239;ncbi_101748596;ncbi_101749042;ncbi_101751843;ncbi_107049003;ncbi_107049047;ncbi_107049192;ncbi_107049323;ncbi_107050508;ncbi_107053154;ncbi_107053650;ncbi_107055071;ncbi_107055371;ncbi_107055787;ncbi_107055940;ncbi_107056043;ncbi_107056095;ncbi_1070…
GO:1902589	single-organism organelle organization	276	358	0.186379	ncbi_100857185;ncbi_100857640;ncbi_100857678;ncbi_100857793;ncbi_100858619;ncbi_100858683;ncbi_100859104;ncbi_100859200;ncbi_100996929;ncbi_101747308;ncbi_101748777;ncbi_101750144;ncbi_101751339;ncbi_101751843;ncbi_107049520;ncbi_107049805;ncbi_107050261;ncbi_107051182;ncbi_107051610;ncbi_107052460;ncbi_107052739;ncbi_107053154;ncbi_107055209;ncbi_107055275;ncbi_107055417;ncbi_107056345;ncbi_1070…
GO:0003006	developmental process involved in reproduction	87	110	0.186472	ncbi_100857678;ncbi_100858709;ncbi_101749375;ncbi_107049324;ncbi_107055407;ncbi_107055417;ncbi_107056239;ncbi_107057205;ncbi_374019;ncbi_374054;ncbi_374204;ncbi_374224;ncbi_378783;ncbi_395180;ncbi_395229;ncbi_395285;ncbi_395323;ncbi_395324;ncbi_395382;ncbi_395432;ncbi_395509;ncbi_395517;ncbi_395556;ncbi_395679;ncbi_395703;ncbi_395776;ncbi_395790;ncbi_395815;ncbi_395909;ncbi_396105;ncbi_396121;ncb…
GO:0032990	cell part morphogenesis	87	110	0.186472	ncbi_100859279;ncbi_100859902;ncbi_100996929;ncbi_101748568;ncbi_101751397;ncbi_101751843;ncbi_107053168;ncbi_107054548;ncbi_107055275;ncbi_107056239;ncbi_107056744;ncbi_107057148;ncbi_373854;ncbi_373911;ncbi_373953;ncbi_374198;ncbi_374224;ncbi_374242;ncbi_378897;ncbi_395099;ncbi_395101;ncbi_395164;ncbi_395180;ncbi_395292;ncbi_395324;ncbi_395409;ncbi_395442;ncbi_395559;ncbi_395572;ncbi_395748;ncb…
GO:0048858	cell projection morphogenesis	87	110	0.186472	ncbi_100859279;ncbi_100859902;ncbi_100996929;ncbi_101748568;ncbi_101751397;ncbi_101751843;ncbi_107053168;ncbi_107054548;ncbi_107055275;ncbi_107056239;ncbi_107056744;ncbi_107057148;ncbi_373854;ncbi_373911;ncbi_373953;ncbi_374198;ncbi_374224;ncbi_374242;ncbi_378897;ncbi_395099;ncbi_395101;ncbi_395164;ncbi_395180;ncbi_395292;ncbi_395324;ncbi_395409;ncbi_395442;ncbi_395559;ncbi_395572;ncbi_395748;ncb…
GO:0009059	macromolecule biosynthetic process	768	1009	0.188635	ncbi_100534591;ncbi_100857105;ncbi_100857380;ncbi_100857413;ncbi_100857422;ncbi_100857480;ncbi_100857613;ncbi_100857623;ncbi_100858009;ncbi_100858240;ncbi_100858404;ncbi_100858486;ncbi_100858534;ncbi_100858556;ncbi_100858585;ncbi_100858750;ncbi_100858774;ncbi_100858776;ncbi_100858792;ncbi_100859081;ncbi_100859104;ncbi_100859133;ncbi_100859138;ncbi_100859189;ncbi_100859279;ncbi_100859347;ncbi_1008…
GO:0070647	protein modification by small protein conjugation or removal	155	199	0.189616	ncbi_100538349;ncbi_100857678;ncbi_100858619;ncbi_100858988;ncbi_101751906;ncbi_107049323;ncbi_107054175;ncbi_107056030;ncbi_107056794;ncbi_107056983;ncbi_373930;ncbi_373931;ncbi_374026;ncbi_374038;ncbi_374094;ncbi_374119;ncbi_374123;ncbi_374253;ncbi_395126;ncbi_395436;ncbi_395516;ncbi_395609;ncbi_395943;ncbi_396487;ncbi_396515;ncbi_415319;ncbi_415380;ncbi_415697;ncbi_415725;ncbi_415739;ncbi_4159…
GO:0050790	regulation of catalytic activity	307	399	0.189803	ncbi_100858751;ncbi_100858827;ncbi_100858838;ncbi_100858913;ncbi_100859132;ncbi_100859744;ncbi_100859819;ncbi_100859842;ncbi_100859853;ncbi_101748617;ncbi_101748777;ncbi_101749216;ncbi_101751402;ncbi_101751513;ncbi_101751827;ncbi_107051610;ncbi_107053154;ncbi_107053419;ncbi_107055275;ncbi_107055371;ncbi_107056239;ncbi_107056759;ncbi_107056983;ncbi_107057169;ncbi_373939;ncbi_373953;ncbi_373987;ncb…
GO:0044093	positive regulation of molecular function	171	220	0.189864	ncbi_100538349;ncbi_100858751;ncbi_100859819;ncbi_100859842;ncbi_100859853;ncbi_101751402;ncbi_101751513;ncbi_107051610;ncbi_107053154;ncbi_107055275;ncbi_107056239;ncbi_107056759;ncbi_107057054;ncbi_107057169;ncbi_373953;ncbi_373987;ncbi_374001;ncbi_374094;ncbi_374119;ncbi_374123;ncbi_374141;ncbi_374175;ncbi_374199;ncbi_378779;ncbi_378782;ncbi_378783;ncbi_378921;ncbi_378929;ncbi_395081;ncbi_3950…
GO:0001701	in utero embryonic development	29	35	0.190426	ncbi_101748190;ncbi_107055417;ncbi_107056858;ncbi_374026;ncbi_374094;ncbi_374246;ncbi_374251;ncbi_395542;ncbi_395760;ncbi_396087;ncbi_396103;ncbi_416967;ncbi_417851;ncbi_417868;ncbi_418216;ncbi_419187;ncbi_419194;ncbi_419327;ncbi_419922;ncbi_420004;ncbi_421177;ncbi_421376;ncbi_422456;ncbi_422585;ncbi_423042;ncbi_423182;ncbi_423305;ncbi_427838;ncbi_427915
GO:0001935	endothelial cell proliferation	29	35	0.190426	ncbi_101750767;ncbi_107049047;ncbi_373987;ncbi_374094;ncbi_374147;ncbi_374159;ncbi_378779;ncbi_395323;ncbi_395703;ncbi_395802;ncbi_395844;ncbi_395909;ncbi_396025;ncbi_396085;ncbi_396306;ncbi_396412;ncbi_396482;ncbi_396515;ncbi_408185;ncbi_417137;ncbi_417772;ncbi_418833;ncbi_420744;ncbi_421364;ncbi_421928;ncbi_423302;ncbi_424044;ncbi_424673;ncbi_429084
GO:0051051	negative regulation of transport	29	35	0.190426	ncbi_100858122;ncbi_100858624;ncbi_100859189;ncbi_107050945;ncbi_107055574;ncbi_107056095;ncbi_374118;ncbi_374119;ncbi_395198;ncbi_395393;ncbi_395491;ncbi_396085;ncbi_396093;ncbi_404304;ncbi_404536;ncbi_417547;ncbi_418335;ncbi_419194;ncbi_419365;ncbi_419856;ncbi_419867;ncbi_421644;ncbi_421879;ncbi_422345;ncbi_422585;ncbi_427212;ncbi_427417;ncbi_427721;ncbi_771897
GO:0010721	negative regulation of cell development	18	21	0.19062	ncbi_100857754;ncbi_107054916;ncbi_395409;ncbi_395475;ncbi_395703;ncbi_395943;ncbi_396085;ncbi_396213;ncbi_396308;ncbi_396515;ncbi_419361;ncbi_421660;ncbi_421928;ncbi_421948;ncbi_427297;ncbi_428476;ncbi_429283;ncbi_769039
GO:0031570	DNA integrity checkpoint	18	21	0.19062	ncbi_374246;ncbi_395297;ncbi_395555;ncbi_396341;ncbi_404777;ncbi_415489;ncbi_415548;ncbi_416575;ncbi_417101;ncbi_417938;ncbi_419847;ncbi_421373;ncbi_421417;ncbi_423197;ncbi_423688;ncbi_426254;ncbi_427473;ncbi_427848
GO:0031929	TOR signaling	18	21	0.19062	ncbi_100858284;ncbi_100859842;ncbi_107053650;ncbi_373929;ncbi_396192;ncbi_416503;ncbi_416558;ncbi_417166;ncbi_419811;ncbi_420357;ncbi_420988;ncbi_421387;ncbi_421895;ncbi_424027;ncbi_427422;ncbi_427447;ncbi_427850;ncbi_429110
GO:0050863	regulation of T cell activation	18	21	0.19062	ncbi_395097;ncbi_395312;ncbi_395476;ncbi_395556;ncbi_396062;ncbi_396384;ncbi_396452;ncbi_404671;ncbi_415577;ncbi_418090;ncbi_418406;ncbi_419145;ncbi_419194;ncbi_420215;ncbi_420769;ncbi_423895;ncbi_427272;ncbi_776459
GO:0071417	cellular response to organonitrogen compound	18	21	0.19062	ncbi_395097;ncbi_395475;ncbi_396086;ncbi_396409;ncbi_415577;ncbi_415614;ncbi_415905;ncbi_417866;ncbi_419399;ncbi_421387;ncbi_422203;ncbi_423962;ncbi_427214;ncbi_769469;ncbi_770238;ncbi_771549;ncbi_772385;ncbi_776459
GO:1903037	regulation of leukocyte cell-cell adhesion	18	21	0.19062	ncbi_395097;ncbi_395312;ncbi_395476;ncbi_395556;ncbi_396062;ncbi_396384;ncbi_396452;ncbi_404671;ncbi_415577;ncbi_418090;ncbi_418406;ncbi_419145;ncbi_419194;ncbi_420215;ncbi_420769;ncbi_423895;ncbi_427272;ncbi_776459
GO:0010038	response to metal ion	36	44	0.192166	ncbi_100859094;ncbi_100859449;ncbi_107055370;ncbi_107055940;ncbi_107056858;ncbi_373916;ncbi_373987;ncbi_374065;ncbi_374153;ncbi_395274;ncbi_395393;ncbi_395703;ncbi_395855;ncbi_395982;ncbi_396239;ncbi_396512;ncbi_414798;ncbi_415402;ncbi_415711;ncbi_420088;ncbi_420819;ncbi_420988;ncbi_421534;ncbi_423521;ncbi_423778;ncbi_423971;ncbi_424090;ncbi_424152;ncbi_424673;ncbi_426335;ncbi_427173;ncbi_427214;…
GO:0010243	response to organonitrogen compound	80	101	0.19218	ncbi_100857678;ncbi_100859842;ncbi_101750781;ncbi_107050945;ncbi_107056858;ncbi_107057036;ncbi_373890;ncbi_373915;ncbi_373931;ncbi_374040;ncbi_374141;ncbi_374268;ncbi_378781;ncbi_386583;ncbi_395097;ncbi_395198;ncbi_395475;ncbi_395509;ncbi_395530;ncbi_395653;ncbi_395855;ncbi_395929;ncbi_396000;ncbi_396066;ncbi_396086;ncbi_396093;ncbi_396237;ncbi_396243;ncbi_396409;ncbi_396458;ncbi_404536;ncbi_4154…
GO:0010876	lipid localization	53	66	0.196157	ncbi_100857443;ncbi_100859655;ncbi_100859721;ncbi_101747893;ncbi_101749375;ncbi_107055574;ncbi_107056850;ncbi_374120;ncbi_395479;ncbi_395556;ncbi_395780;ncbi_395815;ncbi_396136;ncbi_396154;ncbi_396536;ncbi_396550;ncbi_404297;ncbi_408185;ncbi_415320;ncbi_415718;ncbi_416159;ncbi_416814;ncbi_416967;ncbi_417399;ncbi_417444;ncbi_418004;ncbi_418533;ncbi_418685;ncbi_418749;ncbi_419345;ncbi_420533;ncbi_4…
GO:0000077	DNA damage checkpoint	14	16	0.196228	ncbi_374246;ncbi_395297;ncbi_395555;ncbi_396341;ncbi_404777;ncbi_415548;ncbi_416575;ncbi_417101;ncbi_419847;ncbi_421373;ncbi_421417;ncbi_423197;ncbi_427473;ncbi_427848
GO:0002244	hematopoietic progenitor cell differentiation	14	16	0.196228	ncbi_101749643;ncbi_378783;ncbi_396103;ncbi_396298;ncbi_396482;ncbi_415507;ncbi_419115;ncbi_420004;ncbi_420504;ncbi_420588;ncbi_426359;ncbi_769007;ncbi_771113;ncbi_776054
GO:0002687	positive regulation of leukocyte migration	14	16	0.196228	ncbi_100857559;ncbi_100859104;ncbi_374113;ncbi_395180;ncbi_395330;ncbi_395703;ncbi_396306;ncbi_414741;ncbi_420366;ncbi_420695;ncbi_420696;ncbi_421998;ncbi_427417;ncbi_768509
GO:0007163	establishment or maintenance of cell polarity	14	16	0.196228	ncbi_107056744;ncbi_374018;ncbi_395701;ncbi_396174;ncbi_396469;ncbi_416626;ncbi_416727;ncbi_418090;ncbi_418235;ncbi_420135;ncbi_421498;ncbi_424991;ncbi_427368;ncbi_427946
GO:0016579	protein deubiquitination	14	16	0.196228	ncbi_415380;ncbi_415725;ncbi_415944;ncbi_418290;ncbi_419925;ncbi_421193;ncbi_421684;ncbi_423032;ncbi_424685;ncbi_426746;ncbi_428158;ncbi_428266;ncbi_429286;ncbi_777320
GO:0030203	glycosaminoglycan metabolic process	14	16	0.196228	ncbi_107051237;ncbi_395594;ncbi_396018;ncbi_415521;ncbi_415908;ncbi_416032;ncbi_418081;ncbi_418090;ncbi_421745;ncbi_422488;ncbi_422849;ncbi_423632;ncbi_424703;ncbi_427294
GO:0001824	blastocyst development	10	11	0.196415	ncbi_101748190;ncbi_107056858;ncbi_374246;ncbi_395542;ncbi_396087;ncbi_396103;ncbi_417851;ncbi_419194;ncbi_419327;ncbi_427838
GO:0003209	cardiac atrium morphogenesis	10	11	0.196415	ncbi_373988;ncbi_374031;ncbi_395437;ncbi_395703;ncbi_395802;ncbi_395949;ncbi_396073;ncbi_396383;ncbi_396392;ncbi_429089
GO:0006289	nucleotide-excision repair	10	11	0.196415	ncbi_395126;ncbi_395999;ncbi_396542;ncbi_416420;ncbi_416551;ncbi_422903;ncbi_423521;ncbi_424226;ncbi_424754;ncbi_427153
GO:0007041	lysosomal transport	10	11	0.196415	ncbi_100857812;ncbi_101748329;ncbi_415720;ncbi_416016;ncbi_417930;ncbi_420714;ncbi_420968;ncbi_422388;ncbi_423377;ncbi_427297
GO:0007127	meiosis I	10	11	0.196415	ncbi_100857678;ncbi_100859200;ncbi_395447;ncbi_395555;ncbi_415935;ncbi_417938;ncbi_421387;ncbi_425544;ncbi_427903;ncbi_772081
GO:0008543	fibroblast growth factor receptor signaling pathway	10	11	0.196415	ncbi_373919;ncbi_373987;ncbi_395432;ncbi_395703;ncbi_396515;ncbi_418020;ncbi_418909;ncbi_422826;ncbi_425467;ncbi_428104
GO:0009063	cellular amino acid catabolic process	10	11	0.196415	ncbi_395375;ncbi_415803;ncbi_415884;ncbi_416200;ncbi_418193;ncbi_420632;ncbi_422409;ncbi_426785;ncbi_769005;ncbi_770344
GO:0016052	carbohydrate catabolic process	10	11	0.196415	ncbi_107053650;ncbi_373890;ncbi_396435;ncbi_418090;ncbi_420632;ncbi_422203;ncbi_423019;ncbi_430442;ncbi_770045;ncbi_777348
GO:0021879	forebrain neuron differentiation	10	11	0.196415	ncbi_374240;ncbi_395292;ncbi_395359;ncbi_395703;ncbi_395943;ncbi_395950;ncbi_395982;ncbi_419327;ncbi_429283;ncbi_772259
GO:0021955	central nervous system neuron axonogenesis	10	11	0.196415	ncbi_107056744;ncbi_374224;ncbi_374242;ncbi_395164;ncbi_395559;ncbi_395956;ncbi_396179;ncbi_415797;ncbi_419088;ncbi_424320
GO:0042102	positive regulation of T cell proliferation	10	11	0.196415	ncbi_395097;ncbi_395312;ncbi_395556;ncbi_396062;ncbi_404671;ncbi_415577;ncbi_418090;ncbi_420215;ncbi_423895;ncbi_427272
GO:0043551	regulation of phosphatidylinositol 3-kinase activity	10	11	0.196415	ncbi_373939;ncbi_395509;ncbi_395871;ncbi_396515;ncbi_417117;ncbi_421127;ncbi_421998;ncbi_427368;ncbi_428198;ncbi_770488
GO:0044344	cellular response to fibroblast growth factor stimulus	10	11	0.196415	ncbi_373919;ncbi_373987;ncbi_395432;ncbi_395703;ncbi_396515;ncbi_418020;ncbi_418909;ncbi_422826;ncbi_425467;ncbi_428104
GO:0044724	single-organism carbohydrate catabolic process	10	11	0.196415	ncbi_107053650;ncbi_373890;ncbi_396435;ncbi_418090;ncbi_420632;ncbi_422203;ncbi_423019;ncbi_430442;ncbi_770045;ncbi_777348
GO:0048168	regulation of neuronal synaptic plasticity	10	11	0.196415	ncbi_100858799;ncbi_373933;ncbi_395393;ncbi_396085;ncbi_396229;ncbi_415544;ncbi_418015;ncbi_418207;ncbi_428252;ncbi_428352
GO:0050671	positive regulation of lymphocyte proliferation	10	11	0.196415	ncbi_395097;ncbi_395312;ncbi_395556;ncbi_396062;ncbi_404671;ncbi_415577;ncbi_418090;ncbi_420215;ncbi_423895;ncbi_427272
GO:0071774	response to fibroblast growth factor	10	11	0.196415	ncbi_373919;ncbi_373987;ncbi_395432;ncbi_395703;ncbi_396515;ncbi_418020;ncbi_418909;ncbi_422826;ncbi_425467;ncbi_428104
GO:1903725	regulation of phospholipid metabolic process	10	11	0.196415	ncbi_373939;ncbi_395509;ncbi_395871;ncbi_396515;ncbi_417117;ncbi_421127;ncbi_421998;ncbi_427368;ncbi_428198;ncbi_770488
GO:0002237	response to molecule of bacterial origin	46	57	0.199994	ncbi_100857635;ncbi_107055370;ncbi_107055574;ncbi_373953;ncbi_374141;ncbi_378926;ncbi_395146;ncbi_395393;ncbi_395703;ncbi_396093;ncbi_396482;ncbi_404671;ncbi_415614;ncbi_415805;ncbi_416814;ncbi_417117;ncbi_418605;ncbi_418812;ncbi_419715;ncbi_419847;ncbi_420189;ncbi_420215;ncbi_420420;ncbi_421183;ncbi_421279;ncbi_421340;ncbi_421684;ncbi_421821;ncbi_421921;ncbi_422705;ncbi_422884;ncbi_423035;ncbi_4…
GO:0010035	response to inorganic substance	39	48	0.202829	ncbi_100857115;ncbi_100859094;ncbi_100859449;ncbi_107055370;ncbi_107055940;ncbi_107056858;ncbi_373916;ncbi_373987;ncbi_374065;ncbi_374119;ncbi_374153;ncbi_395274;ncbi_395393;ncbi_395703;ncbi_395855;ncbi_395982;ncbi_396239;ncbi_396512;ncbi_414798;ncbi_415402;ncbi_415577;ncbi_415711;ncbi_420088;ncbi_420819;ncbi_420988;ncbi_421534;ncbi_423521;ncbi_423778;ncbi_423971;ncbi_424090;ncbi_424152;ncbi_4246…
GO:0030855	epithelial cell differentiation	76	96	0.203043	ncbi_100857115;ncbi_100858404;ncbi_100858486;ncbi_101750213;ncbi_107054176;ncbi_107054548;ncbi_107056005;ncbi_107056858;ncbi_373978;ncbi_374019;ncbi_374065;ncbi_378779;ncbi_395099;ncbi_395290;ncbi_395432;ncbi_395446;ncbi_395556;ncbi_395569;ncbi_395574;ncbi_395590;ncbi_395703;ncbi_395802;ncbi_395943;ncbi_395949;ncbi_395982;ncbi_396105;ncbi_396121;ncbi_396192;ncbi_396198;ncbi_396209;ncbi_396236;ncb…
GO:0051173	positive regulation of nitrogen compound metabolic process	56	70	0.20323	ncbi_100538349;ncbi_107056759;ncbi_107057054;ncbi_373919;ncbi_374120;ncbi_374141;ncbi_374175;ncbi_378779;ncbi_378921;ncbi_395225;ncbi_395230;ncbi_395385;ncbi_395679;ncbi_395703;ncbi_395776;ncbi_395796;ncbi_395855;ncbi_395909;ncbi_396073;ncbi_396085;ncbi_396103;ncbi_396203;ncbi_396229;ncbi_415614;ncbi_415905;ncbi_416476;ncbi_417123;ncbi_417287;ncbi_417898;ncbi_418010;ncbi_418529;ncbi_419399;ncbi_4…
GO:0034645	cellular macromolecule biosynthetic process	756	994	0.20428	ncbi_100534591;ncbi_100857105;ncbi_100857380;ncbi_100857413;ncbi_100857422;ncbi_100857480;ncbi_100857613;ncbi_100857623;ncbi_100858009;ncbi_100858240;ncbi_100858404;ncbi_100858486;ncbi_100858534;ncbi_100858556;ncbi_100858585;ncbi_100858750;ncbi_100858774;ncbi_100858776;ncbi_100858792;ncbi_100859081;ncbi_100859104;ncbi_100859133;ncbi_100859138;ncbi_100859279;ncbi_100859347;ncbi_100859367;ncbi_1008…
GO:0044249	cellular biosynthetic process	875	1152	0.205252	ncbi_100534591;ncbi_100736561;ncbi_100857105;ncbi_100857155;ncbi_100857380;ncbi_100857383;ncbi_100857413;ncbi_100857422;ncbi_100857480;ncbi_100857613;ncbi_100857623;ncbi_100857898;ncbi_100858009;ncbi_100858240;ncbi_100858336;ncbi_100858404;ncbi_100858486;ncbi_100858534;ncbi_100858556;ncbi_100858585;ncbi_100858750;ncbi_100858774;ncbi_100858776;ncbi_100858792;ncbi_100859081;ncbi_100859104;ncbi_1008…
GO:0033554	cellular response to stress	217	281	0.206709	ncbi_100538349;ncbi_100857105;ncbi_100857678;ncbi_100859200;ncbi_100859283;ncbi_100859819;ncbi_100859853;ncbi_101748329;ncbi_101748777;ncbi_101751011;ncbi_107049323;ncbi_107049324;ncbi_107049805;ncbi_107051675;ncbi_107053650;ncbi_107054146;ncbi_107055402;ncbi_107055727;ncbi_107056744;ncbi_107056759;ncbi_107056777;ncbi_373915;ncbi_373929;ncbi_373939;ncbi_373953;ncbi_373991;ncbi_374003;ncbi_374026;…
GO:0032880	regulation of protein localization	49	61	0.208138	ncbi_107054146;ncbi_107055275;ncbi_107055301;ncbi_107055574;ncbi_107056095;ncbi_107056777;ncbi_107056858;ncbi_373915;ncbi_374064;ncbi_374118;ncbi_374141;ncbi_395312;ncbi_395442;ncbi_395703;ncbi_395815;ncbi_395997;ncbi_396085;ncbi_396093;ncbi_396216;ncbi_396383;ncbi_396444;ncbi_415704;ncbi_415725;ncbi_415908;ncbi_418335;ncbi_419128;ncbi_419365;ncbi_419399;ncbi_419856;ncbi_420063;ncbi_420420;ncbi_4…
GO:0071900	regulation of protein serine/threonine kinase activity	69	87	0.209449	ncbi_100858827;ncbi_100858838;ncbi_101748777;ncbi_101751513;ncbi_107051610;ncbi_374047;ncbi_374049;ncbi_374191;ncbi_374192;ncbi_374272;ncbi_395145;ncbi_395330;ncbi_395385;ncbi_395432;ncbi_395476;ncbi_395559;ncbi_395642;ncbi_395703;ncbi_395796;ncbi_395802;ncbi_395909;ncbi_396033;ncbi_396085;ncbi_396093;ncbi_396182;ncbi_396229;ncbi_396341;ncbi_396349;ncbi_404536;ncbi_415905;ncbi_415908;ncbi_416575;…
GO:0048667	cell morphogenesis involved in neuron differentiation	92	117	0.209465	ncbi_100857623;ncbi_100859279;ncbi_100996929;ncbi_101747514;ncbi_101748568;ncbi_101751397;ncbi_101751843;ncbi_107053168;ncbi_107054548;ncbi_107055275;ncbi_107055371;ncbi_107056177;ncbi_107056239;ncbi_107056744;ncbi_107057148;ncbi_373854;ncbi_373911;ncbi_373953;ncbi_374198;ncbi_374224;ncbi_374242;ncbi_378897;ncbi_395099;ncbi_395101;ncbi_395164;ncbi_395180;ncbi_395292;ncbi_395324;ncbi_395409;ncbi_3…
GO:0065009	regulation of molecular function	429	561	0.209681	ncbi_100538349;ncbi_100857413;ncbi_100858624;ncbi_100858751;ncbi_100858827;ncbi_100858838;ncbi_100858913;ncbi_100859132;ncbi_100859744;ncbi_100859819;ncbi_100859842;ncbi_100859853;ncbi_101748617;ncbi_101748777;ncbi_101749216;ncbi_101750922;ncbi_101751402;ncbi_101751513;ncbi_101751827;ncbi_107050261;ncbi_107051182;ncbi_107051610;ncbi_107052460;ncbi_107053154;ncbi_107053419;ncbi_107054175;ncbi_1070…
GO:0030182	neuron differentiation	185	239	0.210346	ncbi_100857623;ncbi_100857754;ncbi_100859104;ncbi_100859279;ncbi_100996929;ncbi_101747514;ncbi_101748568;ncbi_101750213;ncbi_101750337;ncbi_101751397;ncbi_101751513;ncbi_101751843;ncbi_107050088;ncbi_107050919;ncbi_107051027;ncbi_107052848;ncbi_107053168;ncbi_107054548;ncbi_107055275;ncbi_107055371;ncbi_107056177;ncbi_107056239;ncbi_107056744;ncbi_107057148;ncbi_373854;ncbi_373906;ncbi_373911;ncb…
GO:0065008	regulation of biological quality	466	610	0.21063	ncbi_100502566;ncbi_100857105;ncbi_100857115;ncbi_100857298;ncbi_100857420;ncbi_100857508;ncbi_100857635;ncbi_100857678;ncbi_100857815;ncbi_100858009;ncbi_100858122;ncbi_100858225;ncbi_100858284;ncbi_100858304;ncbi_100858404;ncbi_100858624;ncbi_100858709;ncbi_100858799;ncbi_100858913;ncbi_100858928;ncbi_100859104;ncbi_100859629;ncbi_100859819;ncbi_101747493;ncbi_101750527;ncbi_101751011;ncbi_1017…
GO:0045893	positive regulation of transcription, DNA-templated	42	52	0.212446	ncbi_100538349;ncbi_107056759;ncbi_107057054;ncbi_373919;ncbi_374120;ncbi_374141;ncbi_374175;ncbi_378779;ncbi_378921;ncbi_395230;ncbi_395385;ncbi_395679;ncbi_395703;ncbi_395796;ncbi_395909;ncbi_396073;ncbi_396103;ncbi_396203;ncbi_415614;ncbi_416476;ncbi_417123;ncbi_417287;ncbi_417898;ncbi_418529;ncbi_419399;ncbi_419715;ncbi_420215;ncbi_420420;ncbi_420677;ncbi_422720;ncbi_423302;ncbi_424090;ncbi_4…
GO:1902680	positive regulation of RNA biosynthetic process	42	52	0.212446	ncbi_100538349;ncbi_107056759;ncbi_107057054;ncbi_373919;ncbi_374120;ncbi_374141;ncbi_374175;ncbi_378779;ncbi_378921;ncbi_395230;ncbi_395385;ncbi_395679;ncbi_395703;ncbi_395796;ncbi_395909;ncbi_396073;ncbi_396103;ncbi_396203;ncbi_415614;ncbi_416476;ncbi_417123;ncbi_417287;ncbi_417898;ncbi_418529;ncbi_419399;ncbi_419715;ncbi_420215;ncbi_420420;ncbi_420677;ncbi_422720;ncbi_423302;ncbi_424090;ncbi_4…
GO:1903508	positive regulation of nucleic acid-templated transcription	42	52	0.212446	ncbi_100538349;ncbi_107056759;ncbi_107057054;ncbi_373919;ncbi_374120;ncbi_374141;ncbi_374175;ncbi_378779;ncbi_378921;ncbi_395230;ncbi_395385;ncbi_395679;ncbi_395703;ncbi_395796;ncbi_395909;ncbi_396073;ncbi_396103;ncbi_396203;ncbi_415614;ncbi_416476;ncbi_417123;ncbi_417287;ncbi_417898;ncbi_418529;ncbi_419399;ncbi_419715;ncbi_420215;ncbi_420420;ncbi_420677;ncbi_422720;ncbi_423302;ncbi_424090;ncbi_4…
GO:0007009	plasma membrane organization	21	25	0.212497	ncbi_101749333;ncbi_101751397;ncbi_107049003;ncbi_107056858;ncbi_395324;ncbi_395568;ncbi_395871;ncbi_396237;ncbi_396550;ncbi_404536;ncbi_415309;ncbi_415544;ncbi_417802;ncbi_418032;ncbi_418353;ncbi_419399;ncbi_419903;ncbi_427546;ncbi_428352;ncbi_428895;ncbi_724081
GO:0009187	cyclic nucleotide metabolic process	21	25	0.212497	ncbi_107049003;ncbi_107049192;ncbi_107053154;ncbi_107055787;ncbi_395339;ncbi_395971;ncbi_396281;ncbi_396436;ncbi_417887;ncbi_420935;ncbi_421047;ncbi_421998;ncbi_422407;ncbi_422585;ncbi_423042;ncbi_423064;ncbi_423395;ncbi_428252;ncbi_428516;ncbi_768374;ncbi_771973
GO:0019221	cytokine-mediated signaling pathway	21	25	0.212497	ncbi_107055417;ncbi_373931;ncbi_374199;ncbi_378783;ncbi_395180;ncbi_396384;ncbi_415614;ncbi_415694;ncbi_416737;ncbi_417287;ncbi_417680;ncbi_420696;ncbi_420719;ncbi_421998;ncbi_422456;ncbi_422884;ncbi_423035;ncbi_424044;ncbi_427687;ncbi_428457;ncbi_769278
GO:0051301	cell division	21	25	0.212497	ncbi_100859902;ncbi_107051182;ncbi_107056239;ncbi_373972;ncbi_374224;ncbi_395442;ncbi_395775;ncbi_395855;ncbi_396147;ncbi_415309;ncbi_415855;ncbi_416503;ncbi_417601;ncbi_417868;ncbi_421033;ncbi_423437;ncbi_424328;ncbi_424519;ncbi_428175;ncbi_493647;ncbi_771207
GO:0060541	respiratory system development	21	25	0.212497	ncbi_100858404;ncbi_374147;ncbi_395099;ncbi_395323;ncbi_395432;ncbi_395437;ncbi_396105;ncbi_396209;ncbi_396281;ncbi_396390;ncbi_396438;ncbi_396515;ncbi_416092;ncbi_418090;ncbi_419194;ncbi_420596;ncbi_421257;ncbi_421697;ncbi_422415;ncbi_426068;ncbi_769935
GO:0070646	protein modification by small protein removal	21	25	0.212497	ncbi_395126;ncbi_395436;ncbi_415380;ncbi_415725;ncbi_415944;ncbi_417913;ncbi_418290;ncbi_419925;ncbi_421193;ncbi_421684;ncbi_422758;ncbi_423032;ncbi_424020;ncbi_424359;ncbi_424685;ncbi_426746;ncbi_428078;ncbi_428158;ncbi_428266;ncbi_429286;ncbi_777320
GO:0033157	regulation of intracellular protein transport	28	34	0.216475	ncbi_107055275;ncbi_107055574;ncbi_107056095;ncbi_107056777;ncbi_107056858;ncbi_374118;ncbi_374141;ncbi_395312;ncbi_395442;ncbi_396085;ncbi_396093;ncbi_396216;ncbi_415704;ncbi_415725;ncbi_418335;ncbi_420420;ncbi_421404;ncbi_421487;ncbi_421879;ncbi_421928;ncbi_422585;ncbi_422720;ncbi_424796;ncbi_426867;ncbi_427417;ncbi_427803;ncbi_770513;ncbi_771549
GO:0040008	regulation of growth	28	34	0.216475	ncbi_101751011;ncbi_107055275;ncbi_107055574;ncbi_373922;ncbi_374141;ncbi_374224;ncbi_374267;ncbi_374272;ncbi_395409;ncbi_395703;ncbi_395802;ncbi_395909;ncbi_396081;ncbi_396174;ncbi_396213;ncbi_396466;ncbi_396538;ncbi_404671;ncbi_415544;ncbi_416711;ncbi_417614;ncbi_418935;ncbi_419715;ncbi_420420;ncbi_423838;ncbi_424325;ncbi_427687;ncbi_427838
GO:0051146	striated muscle cell differentiation	28	34	0.216475	ncbi_100857115;ncbi_107055417;ncbi_373906;ncbi_374048;ncbi_374259;ncbi_395509;ncbi_395635;ncbi_395760;ncbi_395802;ncbi_396013;ncbi_396073;ncbi_396103;ncbi_396211;ncbi_396236;ncbi_396418;ncbi_396526;ncbi_415432;ncbi_415961;ncbi_416092;ncbi_418090;ncbi_418335;ncbi_418456;ncbi_423298;ncbi_423320;ncbi_423437;ncbi_768866;ncbi_769007;ncbi_776816
GO:1903827	regulation of cellular protein localization	28	34	0.216475	ncbi_107055275;ncbi_107055574;ncbi_107056095;ncbi_107056777;ncbi_107056858;ncbi_374118;ncbi_374141;ncbi_395312;ncbi_395442;ncbi_396085;ncbi_396093;ncbi_396216;ncbi_415704;ncbi_415725;ncbi_418335;ncbi_420420;ncbi_421404;ncbi_421487;ncbi_421879;ncbi_421928;ncbi_422585;ncbi_422720;ncbi_424796;ncbi_426867;ncbi_427417;ncbi_427803;ncbi_770513;ncbi_771549
GO:0009653	anatomical structure morphogenesis	468	613	0.218427	ncbi_100857115;ncbi_100857260;ncbi_100857422;ncbi_100857572;ncbi_100857623;ncbi_100857875;ncbi_100857929;ncbi_100858009;ncbi_100858359;ncbi_100858404;ncbi_100858555;ncbi_100858556;ncbi_100858585;ncbi_100859138;ncbi_100859279;ncbi_100859595;ncbi_100859629;ncbi_100859755;ncbi_100859902;ncbi_100996929;ncbi_101747514;ncbi_101748190;ncbi_101748329;ncbi_101748568;ncbi_101749098;ncbi_101750767;ncbi_1017…
GO:0009628	response to abiotic stimulus	130	167	0.220185	ncbi_100857115;ncbi_100857678;ncbi_100858639;ncbi_100858928;ncbi_101748329;ncbi_107049324;ncbi_107049805;ncbi_107051182;ncbi_107055370;ncbi_107055371;ncbi_107055402;ncbi_107056777;ncbi_107057036;ncbi_107057514;ncbi_373890;ncbi_373931;ncbi_373991;ncbi_374119;ncbi_374198;ncbi_378783;ncbi_378926;ncbi_386572;ncbi_395092;ncbi_395145;ncbi_395274;ncbi_395385;ncbi_395413;ncbi_395427;ncbi_395443;ncbi_3954…
GO:0001819	positive regulation of cytokine production	55	69	0.222585	ncbi_100857105;ncbi_107053154;ncbi_107055574;ncbi_107057583;ncbi_373987;ncbi_374026;ncbi_374136;ncbi_374141;ncbi_378921;ncbi_395312;ncbi_395385;ncbi_395491;ncbi_395516;ncbi_395703;ncbi_395796;ncbi_395971;ncbi_396062;ncbi_396227;ncbi_396383;ncbi_396384;ncbi_396412;ncbi_404536;ncbi_404671;ncbi_408036;ncbi_414741;ncbi_415781;ncbi_415908;ncbi_416723;ncbi_417287;ncbi_418383;ncbi_419399;ncbi_419715;ncb…
GO:0008104	protein localization	331	432	0.223791	ncbi_100857565;ncbi_100857815;ncbi_100858284;ncbi_100858304;ncbi_100858360;ncbi_100858473;ncbi_100858486;ncbi_100859104;ncbi_100859555;ncbi_100859842;ncbi_100859902;ncbi_101749333;ncbi_107049003;ncbi_107049192;ncbi_107049323;ncbi_107049452;ncbi_107049466;ncbi_107050261;ncbi_107050296;ncbi_107050618;ncbi_107051182;ncbi_107052461;ncbi_107053633;ncbi_107054146;ncbi_107054175;ncbi_107055071;ncbi_1070…
GO:0007033	vacuole organization	17	20	0.224081	ncbi_101752092;ncbi_107056095;ncbi_415320;ncbi_415720;ncbi_419922;ncbi_420968;ncbi_421141;ncbi_421273;ncbi_421514;ncbi_421879;ncbi_421902;ncbi_422388;ncbi_424688;ncbi_427294;ncbi_427297;ncbi_428616;ncbi_428864
GO:0010970	establishment of localization by movement along microtubule	17	20	0.224081	ncbi_100857285;ncbi_374198;ncbi_374224;ncbi_415843;ncbi_415990;ncbi_416839;ncbi_419063;ncbi_419528;ncbi_420500;ncbi_420866;ncbi_421852;ncbi_423768;ncbi_423865;ncbi_426790;ncbi_427389;ncbi_428309;ncbi_771421
GO:0022409	positive regulation of cell-cell adhesion	17	20	0.224081	ncbi_395097;ncbi_395312;ncbi_395556;ncbi_395594;ncbi_395703;ncbi_395755;ncbi_396062;ncbi_404671;ncbi_415577;ncbi_418090;ncbi_419194;ncbi_420215;ncbi_420769;ncbi_423895;ncbi_424666;ncbi_427272;ncbi_776459
GO:0043270	positive regulation of ion transport	17	20	0.224081	ncbi_100858122;ncbi_100858624;ncbi_107053154;ncbi_374119;ncbi_378897;ncbi_395393;ncbi_396073;ncbi_396236;ncbi_404304;ncbi_415805;ncbi_419082;ncbi_423090;ncbi_426792;ncbi_427212;ncbi_427633;ncbi_427850;ncbi_428252
GO:0050708	regulation of protein secretion	17	20	0.224081	ncbi_107054146;ncbi_107055301;ncbi_373915;ncbi_374064;ncbi_395703;ncbi_395815;ncbi_395997;ncbi_396383;ncbi_415908;ncbi_419365;ncbi_419399;ncbi_419856;ncbi_421644;ncbi_423612;ncbi_424325;ncbi_427212;ncbi_769850
GO:0050864	regulation of B cell activation	17	20	0.224081	ncbi_107057054;ncbi_373939;ncbi_395146;ncbi_395385;ncbi_395476;ncbi_414741;ncbi_416476;ncbi_417870;ncbi_419194;ncbi_419346;ncbi_421127;ncbi_421279;ncbi_424912;ncbi_493647;ncbi_769007;ncbi_769212;ncbi_770275
GO:0051648	vesicle localization	17	20	0.224081	ncbi_100857285;ncbi_100858304;ncbi_100858799;ncbi_107056879;ncbi_374224;ncbi_396237;ncbi_415544;ncbi_418651;ncbi_420063;ncbi_420398;ncbi_420866;ncbi_421231;ncbi_421273;ncbi_423290;ncbi_423768;ncbi_426790;ncbi_427389
GO:0044260	cellular macromolecule metabolic process	1411	1866	0.225653	ncbi_100533998;ncbi_100534591;ncbi_100538349;ncbi_100857105;ncbi_100857115;ncbi_100857185;ncbi_100857260;ncbi_100857285;ncbi_100857298;ncbi_100857380;ncbi_100857413;ncbi_100857422;ncbi_100857480;ncbi_100857512;ncbi_100857587;ncbi_100857613;ncbi_100857623;ncbi_100857640;ncbi_100857678;ncbi_100857754;ncbi_100857793;ncbi_100858009;ncbi_100858073;ncbi_100858240;ncbi_100858284;ncbi_100858404;ncbi_1008…
GO:1901576	organic substance biosynthetic process	880	1160	0.228462	ncbi_100534591;ncbi_100857105;ncbi_100857155;ncbi_100857380;ncbi_100857413;ncbi_100857422;ncbi_100857480;ncbi_100857613;ncbi_100857623;ncbi_100858009;ncbi_100858240;ncbi_100858293;ncbi_100858336;ncbi_100858404;ncbi_100858486;ncbi_100858534;ncbi_100858556;ncbi_100858585;ncbi_100858750;ncbi_100858774;ncbi_100858776;ncbi_100858792;ncbi_100859081;ncbi_100859104;ncbi_100859133;ncbi_100859138;ncbi_1008…
GO:0009100	glycoprotein metabolic process	48	60	0.229138	ncbi_100858284;ncbi_100859367;ncbi_107049003;ncbi_107049017;ncbi_107049323;ncbi_107050758;ncbi_107051237;ncbi_107052466;ncbi_107055776;ncbi_107056478;ncbi_374253;ncbi_378779;ncbi_395078;ncbi_395798;ncbi_396121;ncbi_396169;ncbi_416934;ncbi_417733;ncbi_418090;ncbi_418958;ncbi_419306;ncbi_419349;ncbi_419495;ncbi_420591;ncbi_420619;ncbi_420655;ncbi_420955;ncbi_421540;ncbi_422203;ncbi_422491;ncbi_4225…
GO:0051172	negative regulation of nitrogen compound metabolic process	48	60	0.229138	ncbi_100857413;ncbi_100857640;ncbi_101747712;ncbi_101750922;ncbi_107049027;ncbi_107054175;ncbi_374147;ncbi_378926;ncbi_395099;ncbi_395126;ncbi_395490;ncbi_395491;ncbi_395982;ncbi_396093;ncbi_396182;ncbi_396412;ncbi_404536;ncbi_415307;ncbi_415725;ncbi_415841;ncbi_415981;ncbi_416096;ncbi_416503;ncbi_416720;ncbi_417117;ncbi_417348;ncbi_417628;ncbi_418812;ncbi_419145;ncbi_419453;ncbi_419493;ncbi_4202…
GO:0007005	mitochondrion organization	31	38	0.229608	ncbi_100858284;ncbi_373888;ncbi_395222;ncbi_395393;ncbi_395476;ncbi_395745;ncbi_416350;ncbi_416503;ncbi_416609;ncbi_417565;ncbi_419522;ncbi_420610;ncbi_420976;ncbi_421016;ncbi_421206;ncbi_421497;ncbi_421691;ncbi_421902;ncbi_422388;ncbi_422898;ncbi_422935;ncbi_423312;ncbi_423768;ncbi_423901;ncbi_423971;ncbi_424796;ncbi_424900;ncbi_427422;ncbi_769007;ncbi_770762;ncbi_770933
GO:0030335	positive regulation of cell migration	24	29	0.230281	ncbi_100857559;ncbi_100859104;ncbi_373987;ncbi_374113;ncbi_395180;ncbi_395330;ncbi_395432;ncbi_395703;ncbi_395909;ncbi_396227;ncbi_396306;ncbi_414741;ncbi_417117;ncbi_420366;ncbi_420695;ncbi_420696;ncbi_421183;ncbi_421998;ncbi_423302;ncbi_424666;ncbi_426885;ncbi_427417;ncbi_768509;ncbi_768878
GO:0051272	positive regulation of cellular component movement	24	29	0.230281	ncbi_100857559;ncbi_100859104;ncbi_373987;ncbi_374113;ncbi_395180;ncbi_395330;ncbi_395432;ncbi_395703;ncbi_395909;ncbi_396227;ncbi_396306;ncbi_414741;ncbi_417117;ncbi_420366;ncbi_420695;ncbi_420696;ncbi_421183;ncbi_421998;ncbi_423302;ncbi_424666;ncbi_426885;ncbi_427417;ncbi_768509;ncbi_768878
GO:1901701	cellular response to oxygen-containing compound	24	29	0.230281	ncbi_100857443;ncbi_101748329;ncbi_395097;ncbi_395277;ncbi_395475;ncbi_395949;ncbi_396409;ncbi_415614;ncbi_415905;ncbi_416693;ncbi_417866;ncbi_419399;ncbi_420819;ncbi_421387;ncbi_421684;ncbi_421688;ncbi_422203;ncbi_423962;ncbi_427214;ncbi_768655;ncbi_769469;ncbi_771549;ncbi_772385;ncbi_776459
GO:2000147	positive regulation of cell motility	24	29	0.230281	ncbi_100857559;ncbi_100859104;ncbi_373987;ncbi_374113;ncbi_395180;ncbi_395330;ncbi_395432;ncbi_395703;ncbi_395909;ncbi_396227;ncbi_396306;ncbi_414741;ncbi_417117;ncbi_420366;ncbi_420695;ncbi_420696;ncbi_421183;ncbi_421998;ncbi_423302;ncbi_424666;ncbi_426885;ncbi_427417;ncbi_768509;ncbi_768878
GO:0042127	regulation of cell proliferation	110	141	0.230512	ncbi_100857105;ncbi_100857572;ncbi_107052049;ncbi_107055301;ncbi_107056239;ncbi_107056858;ncbi_107057054;ncbi_373906;ncbi_373939;ncbi_373988;ncbi_374246;ncbi_374251;ncbi_378779;ncbi_395097;ncbi_395146;ncbi_395312;ncbi_395323;ncbi_395385;ncbi_395432;ncbi_395442;ncbi_395446;ncbi_395476;ncbi_395479;ncbi_395491;ncbi_395509;ncbi_395556;ncbi_395635;ncbi_395703;ncbi_395802;ncbi_395865;ncbi_395909;ncbi_3…
GO:0048870	cell motility	208	270	0.234728	ncbi_100857115;ncbi_100857260;ncbi_100857623;ncbi_100858225;ncbi_100858284;ncbi_100858404;ncbi_100858928;ncbi_100859279;ncbi_100859519;ncbi_101750767;ncbi_107049186;ncbi_107050106;ncbi_107054176;ncbi_107055275;ncbi_107056005;ncbi_107056177;ncbi_107056239;ncbi_373906;ncbi_373911;ncbi_373939;ncbi_373953;ncbi_373972;ncbi_373978;ncbi_373987;ncbi_373988;ncbi_374001;ncbi_374087;ncbi_374094;ncbi_374224;…
GO:0051674	localization of cell	208	270	0.234728	ncbi_100857115;ncbi_100857260;ncbi_100857623;ncbi_100858225;ncbi_100858284;ncbi_100858404;ncbi_100858928;ncbi_100859279;ncbi_100859519;ncbi_101750767;ncbi_107049186;ncbi_107050106;ncbi_107054176;ncbi_107055275;ncbi_107056005;ncbi_107056177;ncbi_107056239;ncbi_373906;ncbi_373911;ncbi_373939;ncbi_373953;ncbi_373972;ncbi_373978;ncbi_373987;ncbi_373988;ncbi_374001;ncbi_374087;ncbi_374094;ncbi_374224;…
GO:0006984	ER-nucleus signaling pathway	13	15	0.235195	ncbi_395688;ncbi_396341;ncbi_415697;ncbi_416208;ncbi_416934;ncbi_418335;ncbi_419958;ncbi_420442;ncbi_423285;ncbi_423585;ncbi_424276;ncbi_425042;ncbi_428266
GO:0008652	cellular amino acid biosynthetic process	13	15	0.235195	ncbi_107057073;ncbi_395443;ncbi_416371;ncbi_417227;ncbi_417386;ncbi_418193;ncbi_420293;ncbi_420574;ncbi_421918;ncbi_422069;ncbi_422600;ncbi_769203;ncbi_770344
GO:0043200	response to amino acid	13	15	0.235195	ncbi_100859842;ncbi_107056858;ncbi_386583;ncbi_395509;ncbi_395530;ncbi_396000;ncbi_396243;ncbi_419605;ncbi_419811;ncbi_421387;ncbi_422350;ncbi_423986;ncbi_424027
GO:0048638	regulation of developmental growth	13	15	0.235195	ncbi_101751011;ncbi_374272;ncbi_395409;ncbi_395703;ncbi_395802;ncbi_395909;ncbi_396081;ncbi_396213;ncbi_396538;ncbi_416711;ncbi_423838;ncbi_424325;ncbi_427838
GO:0043543	protein acylation	41	51	0.235432	ncbi_100857185;ncbi_100857285;ncbi_100857793;ncbi_107052460;ncbi_374048;ncbi_395146;ncbi_395393;ncbi_395491;ncbi_395865;ncbi_396066;ncbi_396274;ncbi_396458;ncbi_416050;ncbi_416440;ncbi_416503;ncbi_417144;ncbi_417731;ncbi_417762;ncbi_418000;ncbi_419617;ncbi_420358;ncbi_420391;ncbi_420441;ncbi_420471;ncbi_421182;ncbi_421538;ncbi_422192;ncbi_422203;ncbi_422502;ncbi_423734;ncbi_424726;ncbi_424756;ncb…
GO:0018205	peptidyl-lysine modification	51	64	0.236443	ncbi_100857185;ncbi_100857640;ncbi_100857793;ncbi_101750922;ncbi_107052460;ncbi_107057065;ncbi_373931;ncbi_374026;ncbi_374048;ncbi_395146;ncbi_395393;ncbi_395491;ncbi_395865;ncbi_396274;ncbi_415942;ncbi_416050;ncbi_416440;ncbi_416503;ncbi_417144;ncbi_417731;ncbi_417762;ncbi_418000;ncbi_419617;ncbi_419826;ncbi_420023;ncbi_420441;ncbi_420471;ncbi_421182;ncbi_421482;ncbi_421538;ncbi_422192;ncbi_4222…
GO:0051129	negative regulation of cellular component organization	51	64	0.236443	ncbi_100502566;ncbi_100857115;ncbi_107051182;ncbi_373983;ncbi_395174;ncbi_395393;ncbi_395409;ncbi_395475;ncbi_395511;ncbi_395703;ncbi_395774;ncbi_395941;ncbi_396203;ncbi_396213;ncbi_396227;ncbi_396418;ncbi_396521;ncbi_415307;ncbi_415905;ncbi_416575;ncbi_416977;ncbi_416984;ncbi_417771;ncbi_418090;ncbi_418642;ncbi_418944;ncbi_419288;ncbi_419361;ncbi_419493;ncbi_420252;ncbi_420442;ncbi_420588;ncbi_4…
GO:0003300	cardiac muscle hypertrophy	5	5	0.236857	ncbi_416113;ncbi_418090;ncbi_418335;ncbi_422677;ncbi_769007
GO:0006007	glucose catabolic process	5	5	0.236857	ncbi_396435;ncbi_420632;ncbi_423019;ncbi_430442;ncbi_770045
GO:0006536	glutamate metabolic process	5	5	0.236857	ncbi_395443;ncbi_395726;ncbi_423612;ncbi_424043;ncbi_770734
GO:0006942	regulation of striated muscle contraction	5	5	0.236857	ncbi_107053154;ncbi_373890;ncbi_395855;ncbi_396073;ncbi_422677
GO:0007062	sister chromatid cohesion	5	5	0.236857	ncbi_417012;ncbi_420358;ncbi_421226;ncbi_428348;ncbi_431608
GO:0007602	phototransduction	5	5	0.236857	ncbi_395780;ncbi_395834;ncbi_395855;ncbi_422704;ncbi_772315
GO:0009185	ribonucleoside diphosphate metabolic process	5	5	0.236857	ncbi_107053650;ncbi_418090;ncbi_419531;ncbi_422203;ncbi_429100
GO:0010453	regulation of cell fate commitment	5	5	0.236857	ncbi_107052560;ncbi_378800;ncbi_395591;ncbi_396308;ncbi_428534
GO:0014902	myotube differentiation	5	5	0.236857	ncbi_374048;ncbi_396236;ncbi_418090;ncbi_418456;ncbi_768866
GO:0016601	Rac protein signal transduction	5	5	0.236857	ncbi_396085;ncbi_396229;ncbi_415578;ncbi_418207;ncbi_422203
GO:0017156	calcium ion regulated exocytosis	5	5	0.236857	ncbi_100858304;ncbi_100858799;ncbi_107056879;ncbi_421231;ncbi_424341
GO:0018105	peptidyl-serine phosphorylation	5	5	0.236857	ncbi_107051182;ncbi_107055275;ncbi_378921;ncbi_396349;ncbi_426792
GO:0019320	hexose catabolic process	5	5	0.236857	ncbi_396435;ncbi_420632;ncbi_423019;ncbi_430442;ncbi_770045
GO:0019915	lipid storage	5	5	0.236857	ncbi_107055574;ncbi_374120;ncbi_415718;ncbi_416814;ncbi_424424
GO:0019933	cAMP-mediated signaling	5	5	0.236857	ncbi_100857678;ncbi_395776;ncbi_421644;ncbi_422418;ncbi_427134
GO:0021520	spinal cord motor neuron cell fate specification	5	5	0.236857	ncbi_374118;ncbi_395591;ncbi_395943;ncbi_395956;ncbi_420769
GO:0021602	cranial nerve morphogenesis	5	5	0.236857	ncbi_395117;ncbi_395900;ncbi_395982;ncbi_396236;ncbi_429940
GO:0021826	substrate-independent telencephalic tangential migration	5	5	0.236857	ncbi_395871;ncbi_419825;ncbi_427633;ncbi_428252;ncbi_772259
GO:0021843	substrate-independent telencephalic tangential interneuron migration	5	5	0.236857	ncbi_395871;ncbi_419825;ncbi_427633;ncbi_428252;ncbi_772259
GO:0022406	membrane docking	5	5	0.236857	ncbi_100858799;ncbi_395701;ncbi_396444;ncbi_422173;ncbi_423201
GO:0030252	growth hormone secretion	5	5	0.236857	ncbi_107054146;ncbi_395815;ncbi_408185;ncbi_421140;ncbi_428252
GO:0030278	regulation of ossification	5	5	0.236857	ncbi_395491;ncbi_395650;ncbi_396505;ncbi_421998;ncbi_428104
GO:0031397	negative regulation of protein ubiquitination	5	5	0.236857	ncbi_373922;ncbi_374118;ncbi_420252;ncbi_421642;ncbi_777320
GO:0031668	cellular response to extracellular stimulus	5	5	0.236857	ncbi_396487;ncbi_415841;ncbi_419828;ncbi_420923;ncbi_429110
GO:0031669	cellular response to nutrient levels	5	5	0.236857	ncbi_396487;ncbi_415841;ncbi_419828;ncbi_420923;ncbi_429110
GO:0032096	negative regulation of response to food	5	5	0.236857	ncbi_100859819;ncbi_107053154;ncbi_374120;ncbi_415694;ncbi_416737
GO:0032602	chemokine production	5	5	0.236857	ncbi_395703;ncbi_415910;ncbi_420420;ncbi_422720;ncbi_422995
GO:0034367	macromolecular complex remodeling	5	5	0.236857	ncbi_395780;ncbi_396136;ncbi_416814;ncbi_417444;ncbi_418533
GO:0034368	protein-lipid complex remodeling	5	5	0.236857	ncbi_395780;ncbi_396136;ncbi_416814;ncbi_417444;ncbi_418533
GO:0034369	plasma lipoprotein particle remodeling	5	5	0.236857	ncbi_395780;ncbi_396136;ncbi_416814;ncbi_417444;ncbi_418533
GO:0035987	endodermal cell differentiation	5	5	0.236857	ncbi_423035;ncbi_424356;ncbi_427838;ncbi_428534;ncbi_769405
GO:0042439	ethanolamine-containing compound metabolic process	5	5	0.236857	ncbi_415716;ncbi_420974;ncbi_426145;ncbi_769013;ncbi_776223
GO:0042992	negative regulation of transcription factor import into nucleus	5	5	0.236857	ncbi_374118;ncbi_396093;ncbi_418335;ncbi_422585;ncbi_427417
GO:0043101	purine-containing compound salvage	5	5	0.236857	ncbi_100857155;ncbi_395653;ncbi_419194;ncbi_423735;ncbi_769866
GO:0043921	modulation by host of viral transcription	5	5	0.236857	ncbi_395865;ncbi_418000;ncbi_419899;ncbi_423381;ncbi_424673
GO:0044766	multi-organism transport	5	5	0.236857	ncbi_395796;ncbi_396193;ncbi_421660;ncbi_426499;ncbi_427727
GO:0044773	mitotic DNA damage checkpoint	5	5	0.236857	ncbi_395555;ncbi_396341;ncbi_404777;ncbi_415548;ncbi_423197
GO:0044774	mitotic DNA integrity checkpoint	5	5	0.236857	ncbi_395555;ncbi_396341;ncbi_404777;ncbi_415548;ncbi_423197
GO:0045055	regulated exocytosis	5	5	0.236857	ncbi_100858304;ncbi_100858799;ncbi_107056879;ncbi_421231;ncbi_424341
GO:0045777	positive regulation of blood pressure	5	5	0.236857	ncbi_107056399;ncbi_373890;ncbi_374001;ncbi_422933;ncbi_427552
GO:0048875	chemical homeostasis within a tissue	5	5	0.236857	ncbi_101750527;ncbi_395323;ncbi_395909;ncbi_396281;ncbi_420974
GO:0050714	positive regulation of protein secretion	5	5	0.236857	ncbi_395703;ncbi_415908;ncbi_419399;ncbi_419856;ncbi_427212
GO:0050715	positive regulation of cytokine secretion	5	5	0.236857	ncbi_395703;ncbi_415908;ncbi_419399;ncbi_419856;ncbi_427212
GO:0052312	modulation of transcription in other organism involved in symbiotic interaction	5	5	0.236857	ncbi_395865;ncbi_418000;ncbi_419899;ncbi_423381;ncbi_424673
GO:0052472	modulation by host of symbiont transcription	5	5	0.236857	ncbi_395865;ncbi_418000;ncbi_419899;ncbi_423381;ncbi_424673
GO:0055010	ventricular cardiac muscle tissue morphogenesis	5	5	0.236857	ncbi_100857623;ncbi_373906;ncbi_396073;ncbi_420004;ncbi_423208
GO:0061082	myeloid leukocyte cytokine production	5	5	0.236857	ncbi_107055574;ncbi_374141;ncbi_378783;ncbi_395703;ncbi_414741
GO:0071496	cellular response to external stimulus	5	5	0.236857	ncbi_396487;ncbi_415841;ncbi_419828;ncbi_420923;ncbi_429110
GO:0072348	sulfur compound transport	5	5	0.236857	ncbi_101748788;ncbi_417700;ncbi_417715;ncbi_768556;ncbi_769612
GO:0072698	protein localization to microtubule cytoskeleton	5	5	0.236857	ncbi_374040;ncbi_418335;ncbi_418733;ncbi_419288;ncbi_421412
GO:1901606	alpha-amino acid catabolic process	5	5	0.236857	ncbi_415803;ncbi_422409;ncbi_426785;ncbi_769005;ncbi_770344
GO:1902579	multi-organism localization	5	5	0.236857	ncbi_395796;ncbi_396193;ncbi_421660;ncbi_426499;ncbi_427727
GO:1903321	negative regulation of protein modification by small protein conjugation or removal	5	5	0.236857	ncbi_373922;ncbi_374118;ncbi_420252;ncbi_421642;ncbi_777320
GO:1901698	response to nitrogen compound	87	111	0.237074	ncbi_100857678;ncbi_100859842;ncbi_101747712;ncbi_101750781;ncbi_107050945;ncbi_107056858;ncbi_107057036;ncbi_373890;ncbi_373915;ncbi_373931;ncbi_373953;ncbi_374040;ncbi_374141;ncbi_374268;ncbi_378781;ncbi_386583;ncbi_395097;ncbi_395109;ncbi_395198;ncbi_395475;ncbi_395509;ncbi_395530;ncbi_395653;ncbi_395855;ncbi_395929;ncbi_396000;ncbi_396066;ncbi_396086;ncbi_396093;ncbi_396237;ncbi_396243;ncbi_3…
GO:0051241	negative regulation of multicellular organismal process	64	81	0.240648	ncbi_107056239;ncbi_107057583;ncbi_107057619;ncbi_373987;ncbi_374001;ncbi_374136;ncbi_374141;ncbi_395290;ncbi_395409;ncbi_395413;ncbi_395440;ncbi_395491;ncbi_395610;ncbi_395703;ncbi_395796;ncbi_395828;ncbi_395865;ncbi_395871;ncbi_395936;ncbi_396033;ncbi_396085;ncbi_396103;ncbi_396213;ncbi_396409;ncbi_396424;ncbi_396438;ncbi_396452;ncbi_396515;ncbi_396536;ncbi_404536;ncbi_404671;ncbi_408185;ncbi_4…
GO:0000723	telomere maintenance	9	10	0.243334	ncbi_396542;ncbi_404538;ncbi_416420;ncbi_420332;ncbi_421950;ncbi_423877;ncbi_428269;ncbi_431608;ncbi_769451
GO:0002431	Fc receptor mediated stimulatory signaling pathway	9	10	0.243334	ncbi_107054369;ncbi_373953;ncbi_395871;ncbi_396147;ncbi_396526;ncbi_416246;ncbi_417547;ncbi_429041;ncbi_776816
GO:0003281	ventricular septum development	9	10	0.243334	ncbi_100859595;ncbi_395107;ncbi_395703;ncbi_395802;ncbi_396073;ncbi_420269;ncbi_423578;ncbi_769039;ncbi_771101
GO:0006584	catecholamine metabolic process	9	10	0.243334	ncbi_107056239;ncbi_107057036;ncbi_395391;ncbi_395393;ncbi_416783;ncbi_418563;ncbi_424320;ncbi_426796;ncbi_428252
GO:0006813	potassium ion transport	9	10	0.243334	ncbi_100858624;ncbi_374228;ncbi_395198;ncbi_420440;ncbi_420472;ncbi_421998;ncbi_423090;ncbi_427721;ncbi_428252
GO:0009712	catechol-containing compound metabolic process	9	10	0.243334	ncbi_107056239;ncbi_107057036;ncbi_395391;ncbi_395393;ncbi_416783;ncbi_418563;ncbi_424320;ncbi_426796;ncbi_428252
GO:0019935	cyclic-nucleotide-mediated signaling	9	10	0.243334	ncbi_100857678;ncbi_107055574;ncbi_395776;ncbi_421644;ncbi_421998;ncbi_422418;ncbi_427134;ncbi_428409;ncbi_769479
GO:0031334	positive regulation of protein complex assembly	9	10	0.243334	ncbi_386747;ncbi_395274;ncbi_395442;ncbi_396147;ncbi_416837;ncbi_418145;ncbi_420398;ncbi_420800;ncbi_427182
GO:0032200	telomere organization	9	10	0.243334	ncbi_396542;ncbi_404538;ncbi_416420;ncbi_420332;ncbi_421950;ncbi_423877;ncbi_428269;ncbi_431608;ncbi_769451
GO:0042311	vasodilation	9	10	0.243334	ncbi_107053154;ncbi_107057365;ncbi_374065;ncbi_395971;ncbi_422407;ncbi_427799;ncbi_427800;ncbi_428708;ncbi_428994
GO:0042345	regulation of NF-kappaB import into nucleus	9	10	0.243334	ncbi_107056777;ncbi_374141;ncbi_395312;ncbi_395442;ncbi_415725;ncbi_420420;ncbi_421404;ncbi_422720;ncbi_427803
GO:0043122	regulation of I-kappaB kinase/NF-kappaB signaling	9	10	0.243334	ncbi_107056777;ncbi_374141;ncbi_395312;ncbi_395442;ncbi_415725;ncbi_420420;ncbi_421404;ncbi_422720;ncbi_427803
GO:0044272	sulfur compound biosynthetic process	9	10	0.243334	ncbi_107057073;ncbi_416066;ncbi_416371;ncbi_420570;ncbi_421918;ncbi_422069;ncbi_422600;ncbi_424716;ncbi_425972
GO:0046578	regulation of Ras protein signal transduction	9	10	0.243334	ncbi_100858913;ncbi_415653;ncbi_417117;ncbi_419241;ncbi_423187;ncbi_424895;ncbi_428790;ncbi_429810;ncbi_768599
GO:0048489	synaptic vesicle transport	9	10	0.243334	ncbi_100857285;ncbi_100858304;ncbi_100858799;ncbi_107056879;ncbi_420866;ncbi_421231;ncbi_423768;ncbi_426790;ncbi_427389
GO:0051053	negative regulation of DNA metabolic process	9	10	0.243334	ncbi_374147;ncbi_378926;ncbi_395491;ncbi_396412;ncbi_404536;ncbi_416503;ncbi_420252;ncbi_424912;ncbi_777320
GO:0051056	regulation of small GTPase mediated signal transduction	9	10	0.243334	ncbi_100858913;ncbi_415653;ncbi_417117;ncbi_419241;ncbi_423187;ncbi_424895;ncbi_428790;ncbi_429810;ncbi_768599
GO:0097479	synaptic vesicle localization	9	10	0.243334	ncbi_100857285;ncbi_100858304;ncbi_100858799;ncbi_107056879;ncbi_420866;ncbi_421231;ncbi_423768;ncbi_426790;ncbi_427389
GO:0097480	establishment of synaptic vesicle localization	9	10	0.243334	ncbi_100857285;ncbi_100858304;ncbi_100858799;ncbi_107056879;ncbi_420866;ncbi_421231;ncbi_423768;ncbi_426790;ncbi_427389
GO:1903650	negative regulation of cytoplasmic transport	9	10	0.243334	ncbi_107055574;ncbi_107056095;ncbi_374118;ncbi_396085;ncbi_396093;ncbi_418335;ncbi_421879;ncbi_422585;ncbi_427417
GO:0045321	leukocyte activation	93	119	0.244608	ncbi_100858750;ncbi_100859138;ncbi_100859189;ncbi_107054175;ncbi_107054176;ncbi_107056189;ncbi_107056976;ncbi_107057054;ncbi_373919;ncbi_373931;ncbi_373937;ncbi_374001;ncbi_374113;ncbi_374215;ncbi_378783;ncbi_378897;ncbi_395146;ncbi_395180;ncbi_395229;ncbi_395274;ncbi_395312;ncbi_395324;ncbi_395362;ncbi_395393;ncbi_395556;ncbi_395865;ncbi_396062;ncbi_396103;ncbi_396182;ncbi_396187;ncbi_396384;ncb…
GO:0045892	negative regulation of transcription, DNA-templated	27	33	0.245096	ncbi_100857413;ncbi_100857640;ncbi_101750922;ncbi_107054175;ncbi_395099;ncbi_395126;ncbi_395490;ncbi_395982;ncbi_396093;ncbi_396182;ncbi_415307;ncbi_415725;ncbi_415841;ncbi_415981;ncbi_416720;ncbi_417117;ncbi_417628;ncbi_418812;ncbi_419145;ncbi_419493;ncbi_420923;ncbi_421279;ncbi_421684;ncbi_425378;ncbi_723780;ncbi_770254;ncbi_771101
GO:0071383	cellular response to steroid hormone stimulus	27	33	0.245096	ncbi_107054175;ncbi_395277;ncbi_395442;ncbi_396193;ncbi_396198;ncbi_396383;ncbi_417639;ncbi_417851;ncbi_418000;ncbi_418090;ncbi_418261;ncbi_418572;ncbi_418686;ncbi_418859;ncbi_418935;ncbi_419000;ncbi_420004;ncbi_420164;ncbi_420252;ncbi_421697;ncbi_422192;ncbi_422917;ncbi_423308;ncbi_426134;ncbi_427376;ncbi_770238;ncbi_771101
GO:1903507	negative regulation of nucleic acid-templated transcription	27	33	0.245096	ncbi_100857413;ncbi_100857640;ncbi_101750922;ncbi_107054175;ncbi_395099;ncbi_395126;ncbi_395490;ncbi_395982;ncbi_396093;ncbi_396182;ncbi_415307;ncbi_415725;ncbi_415841;ncbi_415981;ncbi_416720;ncbi_417117;ncbi_417628;ncbi_418812;ncbi_419145;ncbi_419493;ncbi_420923;ncbi_421279;ncbi_421684;ncbi_425378;ncbi_723780;ncbi_770254;ncbi_771101
GO:0009108	coenzyme biosynthetic process	20	24	0.245405	ncbi_100736561;ncbi_100857383;ncbi_100857898;ncbi_396504;ncbi_416066;ncbi_417227;ncbi_418549;ncbi_419967;ncbi_420570;ncbi_420964;ncbi_422935;ncbi_422983;ncbi_423792;ncbi_425255;ncbi_425972;ncbi_426335;ncbi_427199;ncbi_428878;ncbi_769005;ncbi_769390
GO:0043473	pigmentation	20	24	0.245405	ncbi_107057427;ncbi_378783;ncbi_395573;ncbi_395775;ncbi_395886;ncbi_396237;ncbi_408082;ncbi_415544;ncbi_416861;ncbi_418651;ncbi_420063;ncbi_420769;ncbi_420866;ncbi_421273;ncbi_421514;ncbi_424013;ncbi_429879;ncbi_768509;ncbi_769007;ncbi_770328
GO:0044085	cellular component biogenesis	322	421	0.248489	ncbi_100857247;ncbi_100857289;ncbi_100857640;ncbi_100858122;ncbi_100858284;ncbi_100858304;ncbi_100858359;ncbi_100858699;ncbi_100859104;ncbi_100859189;ncbi_100859629;ncbi_100859766;ncbi_100859860;ncbi_101751339;ncbi_107049121;ncbi_107049323;ncbi_107050088;ncbi_107050106;ncbi_107051182;ncbi_107051871;ncbi_107052460;ncbi_107053767;ncbi_107054176;ncbi_107054369;ncbi_107055417;ncbi_107055787;ncbi_1070…
GO:0031328	positive regulation of cellular biosynthetic process	57	72	0.249398	ncbi_100538349;ncbi_107056759;ncbi_107057054;ncbi_373919;ncbi_373987;ncbi_374026;ncbi_374120;ncbi_374141;ncbi_374175;ncbi_378779;ncbi_378921;ncbi_395230;ncbi_395385;ncbi_395679;ncbi_395703;ncbi_395776;ncbi_395796;ncbi_395855;ncbi_395909;ncbi_396073;ncbi_396085;ncbi_396103;ncbi_396203;ncbi_396227;ncbi_408036;ncbi_415614;ncbi_415905;ncbi_416476;ncbi_417123;ncbi_417287;ncbi_417870;ncbi_417898;ncbi_4…
GO:0015849	organic acid transport	37	46	0.251124	ncbi_107055371;ncbi_107055574;ncbi_374259;ncbi_395393;ncbi_395443;ncbi_396041;ncbi_396444;ncbi_415622;ncbi_415832;ncbi_416086;ncbi_416188;ncbi_416967;ncbi_417807;ncbi_417815;ncbi_417965;ncbi_418109;ncbi_418895;ncbi_418922;ncbi_419007;ncbi_419520;ncbi_419875;ncbi_420216;ncbi_421902;ncbi_424843;ncbi_424989;ncbi_426008;ncbi_426074;ncbi_427237;ncbi_427246;ncbi_427352;ncbi_427636;ncbi_427877;ncbi_4280…
GO:0046942	carboxylic acid transport	37	46	0.251124	ncbi_107055371;ncbi_107055574;ncbi_374259;ncbi_395393;ncbi_395443;ncbi_396041;ncbi_396444;ncbi_415622;ncbi_415832;ncbi_416086;ncbi_416188;ncbi_416967;ncbi_417807;ncbi_417815;ncbi_417965;ncbi_418109;ncbi_418895;ncbi_418922;ncbi_419007;ncbi_419520;ncbi_419875;ncbi_420216;ncbi_421902;ncbi_424843;ncbi_424989;ncbi_426008;ncbi_426074;ncbi_427237;ncbi_427246;ncbi_427352;ncbi_427636;ncbi_427877;ncbi_4280…
GO:0040007	growth	137	177	0.254619	ncbi_100857115;ncbi_100857298;ncbi_100857572;ncbi_100858404;ncbi_100858486;ncbi_100859629;ncbi_100859842;ncbi_101748596;ncbi_107049186;ncbi_107052049;ncbi_107052460;ncbi_107052848;ncbi_107053154;ncbi_107054146;ncbi_107055420;ncbi_107056138;ncbi_107056239;ncbi_373890;ncbi_373906;ncbi_373987;ncbi_374031;ncbi_374048;ncbi_374094;ncbi_374113;ncbi_374147;ncbi_374198;ncbi_374215;ncbi_374253;ncbi_378781;…
GO:0007409	axonogenesis	73	93	0.255495	ncbi_100859279;ncbi_100996929;ncbi_101748568;ncbi_101751397;ncbi_101751843;ncbi_107053168;ncbi_107054548;ncbi_107055275;ncbi_107056239;ncbi_107056744;ncbi_107057148;ncbi_373854;ncbi_373911;ncbi_373953;ncbi_374198;ncbi_374224;ncbi_374242;ncbi_378897;ncbi_395099;ncbi_395101;ncbi_395164;ncbi_395180;ncbi_395292;ncbi_395324;ncbi_395409;ncbi_395442;ncbi_395559;ncbi_395572;ncbi_395748;ncbi_395871;ncbi_3…
GO:0048812	neuron projection morphogenesis	73	93	0.255495	ncbi_100859279;ncbi_100996929;ncbi_101748568;ncbi_101751397;ncbi_101751843;ncbi_107053168;ncbi_107054548;ncbi_107055275;ncbi_107056239;ncbi_107056744;ncbi_107057148;ncbi_373854;ncbi_373911;ncbi_373953;ncbi_374198;ncbi_374224;ncbi_374242;ncbi_378897;ncbi_395099;ncbi_395101;ncbi_395164;ncbi_395180;ncbi_395292;ncbi_395324;ncbi_395409;ncbi_395442;ncbi_395559;ncbi_395572;ncbi_395748;ncbi_395871;ncbi_3…
GO:0044267	cellular protein metabolic process	732	965	0.258041	ncbi_100533998;ncbi_100538349;ncbi_100857105;ncbi_100857115;ncbi_100857185;ncbi_100857260;ncbi_100857285;ncbi_100857512;ncbi_100857587;ncbi_100857640;ncbi_100857678;ncbi_100857754;ncbi_100857793;ncbi_100858073;ncbi_100858240;ncbi_100858422;ncbi_100858486;ncbi_100858513;ncbi_100858619;ncbi_100858808;ncbi_100858873;ncbi_100858988;ncbi_100859104;ncbi_100859339;ncbi_100859853;ncbi_101748190;ncbi_1017…
GO:0002520	immune system development	143	185	0.259094	ncbi_100858009;ncbi_100858404;ncbi_100858913;ncbi_100859138;ncbi_100859595;ncbi_101749643;ncbi_107052049;ncbi_107052739;ncbi_107054176;ncbi_107055784;ncbi_107056239;ncbi_107057054;ncbi_373919;ncbi_373931;ncbi_373937;ncbi_374017;ncbi_374024;ncbi_374094;ncbi_374129;ncbi_374199;ncbi_374215;ncbi_374224;ncbi_374246;ncbi_374251;ncbi_374259;ncbi_378783;ncbi_386574;ncbi_395146;ncbi_395229;ncbi_395257;ncb…
GO:0006473	protein acetylation	40	50	0.260087	ncbi_100857185;ncbi_100857285;ncbi_100857793;ncbi_107052460;ncbi_374048;ncbi_395146;ncbi_395393;ncbi_395491;ncbi_395865;ncbi_396066;ncbi_396274;ncbi_396458;ncbi_416050;ncbi_416440;ncbi_416503;ncbi_417144;ncbi_417731;ncbi_417762;ncbi_418000;ncbi_419617;ncbi_420358;ncbi_420441;ncbi_420471;ncbi_421182;ncbi_421538;ncbi_422192;ncbi_422203;ncbi_422502;ncbi_423734;ncbi_424726;ncbi_424756;ncbi_424764;ncb…
GO:0030178	negative regulation of Wnt signaling pathway	40	50	0.260087	ncbi_100859376;ncbi_100859902;ncbi_107052049;ncbi_107052560;ncbi_107056858;ncbi_373911;ncbi_373931;ncbi_378779;ncbi_378800;ncbi_395152;ncbi_395234;ncbi_395573;ncbi_395635;ncbi_395703;ncbi_395865;ncbi_396073;ncbi_396105;ncbi_396383;ncbi_415603;ncbi_415607;ncbi_415725;ncbi_415729;ncbi_416919;ncbi_417117;ncbi_417793;ncbi_417930;ncbi_418949;ncbi_419492;ncbi_419493;ncbi_420769;ncbi_421183;ncbi_423838;…
GO:0030097	hemopoiesis	108	139	0.260811	ncbi_100858009;ncbi_100858404;ncbi_100858913;ncbi_100859595;ncbi_101749643;ncbi_107052049;ncbi_107052739;ncbi_107054176;ncbi_107055784;ncbi_107057054;ncbi_373919;ncbi_373931;ncbi_373937;ncbi_374129;ncbi_374199;ncbi_374215;ncbi_374224;ncbi_374251;ncbi_378783;ncbi_395146;ncbi_395229;ncbi_395257;ncbi_395274;ncbi_395502;ncbi_395556;ncbi_395588;ncbi_395679;ncbi_395703;ncbi_395865;ncbi_395909;ncbi_3960…
GO:0001776	leukocyte homeostasis	16	19	0.262023	ncbi_107052854;ncbi_107056239;ncbi_395274;ncbi_395476;ncbi_395556;ncbi_396018;ncbi_396087;ncbi_414741;ncbi_419194;ncbi_421127;ncbi_421684;ncbi_423324;ncbi_423895;ncbi_424528;ncbi_424997;ncbi_769007
GO:0061351	neural precursor cell proliferation	16	19	0.262023	ncbi_395573;ncbi_395775;ncbi_395909;ncbi_395943;ncbi_395949;ncbi_395950;ncbi_396085;ncbi_396105;ncbi_396182;ncbi_416184;ncbi_418090;ncbi_419798;ncbi_420769;ncbi_427297;ncbi_428252;ncbi_431253
GO:0097190	apoptotic signaling pathway	16	19	0.262023	ncbi_100859283;ncbi_107053650;ncbi_395476;ncbi_396466;ncbi_415948;ncbi_417117;ncbi_418000;ncbi_421810;ncbi_423381;ncbi_423768;ncbi_423971;ncbi_425378;ncbi_427171;ncbi_427180;ncbi_427342;ncbi_429064
GO:0016054	organic acid catabolic process	23	28	0.262394	ncbi_395375;ncbi_395479;ncbi_395491;ncbi_395929;ncbi_404536;ncbi_415803;ncbi_415884;ncbi_416068;ncbi_416200;ncbi_417366;ncbi_418004;ncbi_418193;ncbi_420533;ncbi_420632;ncbi_420638;ncbi_421687;ncbi_422409;ncbi_422715;ncbi_422869;ncbi_426785;ncbi_427561;ncbi_769005;ncbi_770344
GO:0045785	positive regulation of cell adhesion	23	28	0.262394	ncbi_395097;ncbi_395312;ncbi_395323;ncbi_395330;ncbi_395556;ncbi_395594;ncbi_395703;ncbi_395755;ncbi_395909;ncbi_396062;ncbi_404671;ncbi_415577;ncbi_417166;ncbi_418090;ncbi_419194;ncbi_420215;ncbi_420769;ncbi_421928;ncbi_423895;ncbi_424666;ncbi_427272;ncbi_427368;ncbi_776459
GO:0046395	carboxylic acid catabolic process	23	28	0.262394	ncbi_395375;ncbi_395479;ncbi_395491;ncbi_395929;ncbi_404536;ncbi_415803;ncbi_415884;ncbi_416068;ncbi_416200;ncbi_417366;ncbi_418004;ncbi_418193;ncbi_420533;ncbi_420632;ncbi_420638;ncbi_421687;ncbi_422409;ncbi_422715;ncbi_422869;ncbi_426785;ncbi_427561;ncbi_769005;ncbi_770344
GO:0051346	negative regulation of hydrolase activity	23	28	0.262394	ncbi_101749216;ncbi_374092;ncbi_395067;ncbi_395238;ncbi_395404;ncbi_396548;ncbi_404304;ncbi_416235;ncbi_417117;ncbi_417529;ncbi_417613;ncbi_418374;ncbi_421063;ncbi_422097;ncbi_423430;ncbi_424359;ncbi_424860;ncbi_426329;ncbi_429301;ncbi_430648;ncbi_768711;ncbi_768734;ncbi_770795
GO:0007249	I-kappaB kinase/NF-kappaB signaling	53	67	0.264989	ncbi_100538349;ncbi_101748239;ncbi_107055574;ncbi_107057054;ncbi_374136;ncbi_378894;ncbi_378921;ncbi_395385;ncbi_395796;ncbi_396227;ncbi_396500;ncbi_404536;ncbi_415700;ncbi_415948;ncbi_416138;ncbi_416476;ncbi_416588;ncbi_417101;ncbi_417117;ncbi_417867;ncbi_417898;ncbi_418192;ncbi_418803;ncbi_419408;ncbi_419715;ncbi_419755;ncbi_419954;ncbi_420215;ncbi_420677;ncbi_421279;ncbi_421577;ncbi_421622;ncb…
GO:0045935	positive regulation of nucleobase-containing compound metabolic process	53	67	0.264989	ncbi_100538349;ncbi_107056759;ncbi_107057054;ncbi_373919;ncbi_374120;ncbi_374141;ncbi_374175;ncbi_378779;ncbi_378921;ncbi_395225;ncbi_395230;ncbi_395385;ncbi_395679;ncbi_395703;ncbi_395776;ncbi_395796;ncbi_395855;ncbi_395909;ncbi_396073;ncbi_396085;ncbi_396103;ncbi_396203;ncbi_396229;ncbi_415614;ncbi_416476;ncbi_417123;ncbi_417287;ncbi_417898;ncbi_418010;ncbi_418529;ncbi_419399;ncbi_419715;ncbi_4…
GO:0016567	protein ubiquitination	82	105	0.267967	ncbi_100538349;ncbi_100857678;ncbi_100858619;ncbi_100858988;ncbi_107054175;ncbi_107056030;ncbi_107056794;ncbi_107056983;ncbi_374094;ncbi_374119;ncbi_374253;ncbi_395609;ncbi_396487;ncbi_396515;ncbi_415697;ncbi_415739;ncbi_415961;ncbi_416061;ncbi_416775;ncbi_416842;ncbi_417258;ncbi_417287;ncbi_417406;ncbi_417529;ncbi_417619;ncbi_417628;ncbi_417793;ncbi_417898;ncbi_417936;ncbi_418686;ncbi_418735;ncb…
GO:0032787	monocarboxylic acid metabolic process	82	105	0.267967	ncbi_100859133;ncbi_107052324;ncbi_107053650;ncbi_107055301;ncbi_373915;ncbi_373997;ncbi_374120;ncbi_374204;ncbi_395452;ncbi_395479;ncbi_395491;ncbi_395780;ncbi_395802;ncbi_395844;ncbi_395929;ncbi_396061;ncbi_396237;ncbi_396458;ncbi_396504;ncbi_404536;ncbi_414741;ncbi_415121;ncbi_415361;ncbi_415539;ncbi_415687;ncbi_415812;ncbi_416024;ncbi_416068;ncbi_416326;ncbi_416714;ncbi_416811;ncbi_416943;ncb…
GO:0010628	positive regulation of gene expression	43	54	0.268125	ncbi_100538349;ncbi_107056759;ncbi_107057054;ncbi_373919;ncbi_374120;ncbi_374141;ncbi_374175;ncbi_378779;ncbi_378921;ncbi_395230;ncbi_395385;ncbi_395679;ncbi_395703;ncbi_395796;ncbi_395909;ncbi_396073;ncbi_396103;ncbi_396203;ncbi_415614;ncbi_416476;ncbi_417123;ncbi_417287;ncbi_417898;ncbi_418529;ncbi_418833;ncbi_419399;ncbi_419715;ncbi_420215;ncbi_420420;ncbi_420677;ncbi_422720;ncbi_423302;ncbi_4…
GO:0031327	negative regulation of cellular biosynthetic process	43	54	0.268125	ncbi_100857413;ncbi_100857640;ncbi_101747712;ncbi_101750922;ncbi_107049027;ncbi_107054175;ncbi_378779;ncbi_395099;ncbi_395126;ncbi_395490;ncbi_395969;ncbi_395982;ncbi_396033;ncbi_396093;ncbi_396182;ncbi_408185;ncbi_415307;ncbi_415725;ncbi_415841;ncbi_415981;ncbi_416720;ncbi_417117;ncbi_417348;ncbi_417628;ncbi_418287;ncbi_418812;ncbi_419145;ncbi_419453;ncbi_419493;ncbi_420923;ncbi_421279;ncbi_4216…
GO:0051252	regulation of RNA metabolic process	120	155	0.271652	ncbi_100538349;ncbi_100857185;ncbi_100857413;ncbi_100857572;ncbi_100857640;ncbi_101750922;ncbi_107052049;ncbi_107052560;ncbi_107054175;ncbi_107056759;ncbi_107057054;ncbi_373919;ncbi_373952;ncbi_373953;ncbi_374018;ncbi_374024;ncbi_374120;ncbi_374141;ncbi_374147;ncbi_374175;ncbi_378779;ncbi_378800;ncbi_378921;ncbi_395099;ncbi_395126;ncbi_395214;ncbi_395225;ncbi_395230;ncbi_395385;ncbi_395490;ncbi_3…
GO:0010558	negative regulation of macromolecule biosynthetic process	46	58	0.275385	ncbi_100857413;ncbi_100857640;ncbi_101747712;ncbi_101750922;ncbi_107054175;ncbi_107055301;ncbi_374120;ncbi_395099;ncbi_395126;ncbi_395272;ncbi_395490;ncbi_395635;ncbi_395969;ncbi_395982;ncbi_396033;ncbi_396093;ncbi_396182;ncbi_404536;ncbi_408185;ncbi_415307;ncbi_415725;ncbi_415841;ncbi_415981;ncbi_416720;ncbi_417117;ncbi_417348;ncbi_417628;ncbi_418287;ncbi_418812;ncbi_419145;ncbi_419453;ncbi_4194…
GO:0010927	cellular component assembly involved in morphogenesis	46	58	0.275385	ncbi_100858359;ncbi_107054176;ncbi_107055417;ncbi_107055787;ncbi_107056611;ncbi_395509;ncbi_395802;ncbi_395883;ncbi_396013;ncbi_396073;ncbi_396103;ncbi_396211;ncbi_396526;ncbi_415694;ncbi_416092;ncbi_416598;ncbi_416684;ncbi_416737;ncbi_416839;ncbi_417327;ncbi_417457;ncbi_417671;ncbi_417887;ncbi_417889;ncbi_417969;ncbi_420628;ncbi_420633;ncbi_421400;ncbi_421762;ncbi_421835;ncbi_421958;ncbi_422433;…
GO:0033500	carbohydrate homeostasis	26	32	0.276336	ncbi_100857298;ncbi_100859819;ncbi_101750527;ncbi_101751402;ncbi_107056112;ncbi_373890;ncbi_374064;ncbi_395713;ncbi_395815;ncbi_395943;ncbi_396409;ncbi_404536;ncbi_414834;ncbi_415307;ncbi_416967;ncbi_417032;ncbi_420570;ncbi_421008;ncbi_423064;ncbi_424171;ncbi_425670;ncbi_429110;ncbi_768655;ncbi_769007;ncbi_771549;ncbi_772385
GO:0035150	regulation of tube size	26	32	0.276336	ncbi_100857115;ncbi_100857635;ncbi_100858928;ncbi_101751513;ncbi_107053154;ncbi_107057365;ncbi_373890;ncbi_374065;ncbi_374147;ncbi_395442;ncbi_395971;ncbi_408082;ncbi_415694;ncbi_416737;ncbi_421543;ncbi_422407;ncbi_426448;ncbi_427212;ncbi_427633;ncbi_427799;ncbi_427800;ncbi_428708;ncbi_428799;ncbi_428994;ncbi_768509;ncbi_769107
GO:0050880	regulation of blood vessel size	26	32	0.276336	ncbi_100857115;ncbi_100857635;ncbi_100858928;ncbi_101751513;ncbi_107053154;ncbi_107057365;ncbi_373890;ncbi_374065;ncbi_374147;ncbi_395442;ncbi_395971;ncbi_408082;ncbi_415694;ncbi_416737;ncbi_421543;ncbi_422407;ncbi_426448;ncbi_427212;ncbi_427633;ncbi_427799;ncbi_427800;ncbi_428708;ncbi_428799;ncbi_428994;ncbi_768509;ncbi_769107
GO:0072521	purine-containing compound metabolic process	195	254	0.276353	ncbi_100857155;ncbi_100858336;ncbi_100858997;ncbi_100859339;ncbi_100859860;ncbi_100996929;ncbi_101748596;ncbi_101749042;ncbi_101751843;ncbi_107049003;ncbi_107049047;ncbi_107049192;ncbi_107049323;ncbi_107050508;ncbi_107053154;ncbi_107053650;ncbi_107055071;ncbi_107055371;ncbi_107055787;ncbi_107055940;ncbi_107056043;ncbi_107056095;ncbi_107056177;ncbi_107056443;ncbi_107056580;ncbi_373891;ncbi_374159;…
GO:0043009	chordate embryonic development	107	138	0.276822	ncbi_100857678;ncbi_100858556;ncbi_101748190;ncbi_107050758;ncbi_107054369;ncbi_107055417;ncbi_107056858;ncbi_373919;ncbi_373941;ncbi_374026;ncbi_374031;ncbi_374094;ncbi_374113;ncbi_374118;ncbi_374246;ncbi_374251;ncbi_378779;ncbi_395214;ncbi_395327;ncbi_395446;ncbi_395491;ncbi_395509;ncbi_395533;ncbi_395542;ncbi_395572;ncbi_395573;ncbi_395703;ncbi_395760;ncbi_395790;ncbi_395909;ncbi_395943;ncbi_3…
GO:0007010	cytoskeleton organization	148	192	0.27706	ncbi_100858683;ncbi_100859081;ncbi_100859104;ncbi_100996929;ncbi_101747308;ncbi_101750781;ncbi_101751339;ncbi_101751843;ncbi_107051182;ncbi_107051610;ncbi_107055209;ncbi_107055275;ncbi_107055417;ncbi_107057513;ncbi_373922;ncbi_373953;ncbi_374040;ncbi_374224;ncbi_378783;ncbi_386572;ncbi_386747;ncbi_395081;ncbi_395093;ncbi_395154;ncbi_395272;ncbi_395432;ncbi_395442;ncbi_395461;ncbi_395475;ncbi_3955…
GO:0031098	stress-activated protein kinase signaling cascade	36	45	0.27802	ncbi_100857105;ncbi_100859853;ncbi_107051675;ncbi_107056744;ncbi_107056759;ncbi_374049;ncbi_374224;ncbi_378921;ncbi_395554;ncbi_395703;ncbi_395796;ncbi_395889;ncbi_396229;ncbi_415539;ncbi_417117;ncbi_417287;ncbi_419145;ncbi_419715;ncbi_420215;ncbi_420420;ncbi_420677;ncbi_421127;ncbi_421183;ncbi_421340;ncbi_421688;ncbi_421998;ncbi_422380;ncbi_422720;ncbi_423778;ncbi_424083;ncbi_424987;ncbi_424997;…
GO:0009190	cyclic nucleotide biosynthetic process	12	14	0.280243	ncbi_107049003;ncbi_107049192;ncbi_107053154;ncbi_395971;ncbi_396281;ncbi_396436;ncbi_421047;ncbi_421998;ncbi_422407;ncbi_423042;ncbi_423395;ncbi_428516
GO:0009636	response to toxic substance	12	14	0.280243	ncbi_100858009;ncbi_107056112;ncbi_374199;ncbi_395443;ncbi_395609;ncbi_396087;ncbi_396235;ncbi_415908;ncbi_416575;ncbi_424320;ncbi_425020;ncbi_769007
GO:0015914	phospholipid transport	12	14	0.280243	ncbi_395780;ncbi_396536;ncbi_416159;ncbi_418533;ncbi_418685;ncbi_418749;ncbi_419345;ncbi_421861;ncbi_422768;ncbi_422776;ncbi_424964;ncbi_431656
GO:0021988	olfactory lobe development	12	14	0.280243	ncbi_100859279;ncbi_395292;ncbi_395359;ncbi_395446;ncbi_395703;ncbi_395943;ncbi_396103;ncbi_416458;ncbi_423401;ncbi_423437;ncbi_427460;ncbi_429994
GO:0031056	regulation of histone modification	12	14	0.280243	ncbi_373983;ncbi_395174;ncbi_415307;ncbi_420252;ncbi_420441;ncbi_420839;ncbi_422203;ncbi_422904;ncbi_422917;ncbi_423035;ncbi_423381;ncbi_777320
GO:0034599	cellular response to oxidative stress	12	14	0.280243	ncbi_101748329;ncbi_107056777;ncbi_374026;ncbi_395277;ncbi_395476;ncbi_404304;ncbi_416693;ncbi_416860;ncbi_421684;ncbi_421688;ncbi_425972;ncbi_426074
GO:0034764	positive regulation of transmembrane transport	12	14	0.280243	ncbi_100858122;ncbi_100858624;ncbi_107053154;ncbi_374119;ncbi_396073;ncbi_396236;ncbi_396257;ncbi_415805;ncbi_419082;ncbi_423090;ncbi_426792;ncbi_427850
GO:0045685	regulation of glial cell differentiation	12	14	0.280243	ncbi_378779;ncbi_395324;ncbi_395559;ncbi_395635;ncbi_396085;ncbi_396515;ncbi_419825;ncbi_421948;ncbi_423437;ncbi_429283;ncbi_429994;ncbi_769039
GO:0048066	developmental pigmentation	12	14	0.280243	ncbi_378783;ncbi_395573;ncbi_395886;ncbi_396237;ncbi_408082;ncbi_416861;ncbi_420769;ncbi_424013;ncbi_429879;ncbi_768509;ncbi_769007;ncbi_770328
GO:0052652	cyclic purine nucleotide metabolic process	12	14	0.280243	ncbi_107049003;ncbi_107049192;ncbi_107053154;ncbi_395971;ncbi_396281;ncbi_396436;ncbi_421047;ncbi_421998;ncbi_422407;ncbi_423042;ncbi_423395;ncbi_428516
GO:0007270	neuron-neuron synaptic transmission	19	23	0.281987	ncbi_100858304;ncbi_100858799;ncbi_107053154;ncbi_374001;ncbi_374259;ncbi_395277;ncbi_395393;ncbi_396213;ncbi_404297;ncbi_418057;ncbi_421231;ncbi_421323;ncbi_422411;ncbi_423676;ncbi_424085;ncbi_427553;ncbi_427633;ncbi_427850;ncbi_428252
GO:0019751	polyol metabolic process	19	23	0.281987	ncbi_107052518;ncbi_107056873;ncbi_374215;ncbi_395776;ncbi_396550;ncbi_415805;ncbi_415951;ncbi_417373;ncbi_417631;ncbi_419070;ncbi_420088;ncbi_421311;ncbi_422217;ncbi_423454;ncbi_424813;ncbi_426145;ncbi_427235;ncbi_427803;ncbi_428918
GO:0046058	cAMP metabolic process	19	23	0.281987	ncbi_107049003;ncbi_107049192;ncbi_107053154;ncbi_107055787;ncbi_395339;ncbi_395971;ncbi_396281;ncbi_396436;ncbi_417887;ncbi_420935;ncbi_421047;ncbi_422585;ncbi_423042;ncbi_423064;ncbi_423395;ncbi_428252;ncbi_428516;ncbi_768374;ncbi_771973
GO:0090087	regulation of peptide transport	19	23	0.281987	ncbi_107054146;ncbi_107055301;ncbi_107056777;ncbi_373915;ncbi_374064;ncbi_374141;ncbi_395312;ncbi_395442;ncbi_395815;ncbi_395997;ncbi_396383;ncbi_415725;ncbi_420420;ncbi_421404;ncbi_422720;ncbi_423612;ncbi_424325;ncbi_427803;ncbi_769850
GO:0001775	cell activation	113	146	0.282194	ncbi_100858750;ncbi_100859138;ncbi_100859189;ncbi_101751513;ncbi_107054175;ncbi_107054176;ncbi_107056189;ncbi_107056976;ncbi_107057054;ncbi_373919;ncbi_373931;ncbi_373937;ncbi_373953;ncbi_374001;ncbi_374094;ncbi_374113;ncbi_374215;ncbi_374251;ncbi_378783;ncbi_378897;ncbi_386574;ncbi_395146;ncbi_395180;ncbi_395229;ncbi_395274;ncbi_395312;ncbi_395324;ncbi_395362;ncbi_395393;ncbi_395442;ncbi_395556;…
GO:0032446	protein modification by small protein conjugation	135	175	0.283211	ncbi_100538349;ncbi_100857678;ncbi_100858619;ncbi_100858988;ncbi_101751906;ncbi_107049323;ncbi_107054175;ncbi_107056030;ncbi_107056794;ncbi_107056983;ncbi_373930;ncbi_373931;ncbi_374026;ncbi_374038;ncbi_374094;ncbi_374119;ncbi_374123;ncbi_374253;ncbi_395516;ncbi_395609;ncbi_395943;ncbi_396487;ncbi_396515;ncbi_415319;ncbi_415697;ncbi_415739;ncbi_415961;ncbi_416003;ncbi_416061;ncbi_416117;ncbi_4166…
GO:0030522	intracellular receptor signaling pathway	39	49	0.286403	ncbi_100538349;ncbi_107054175;ncbi_107057583;ncbi_395277;ncbi_395442;ncbi_395796;ncbi_395844;ncbi_396093;ncbi_396193;ncbi_396198;ncbi_396383;ncbi_415781;ncbi_417639;ncbi_417712;ncbi_417851;ncbi_417898;ncbi_418000;ncbi_418090;ncbi_418261;ncbi_418572;ncbi_418686;ncbi_418859;ncbi_418935;ncbi_419000;ncbi_419755;ncbi_420004;ncbi_420164;ncbi_420215;ncbi_420252;ncbi_421697;ncbi_422192;ncbi_422917;ncbi_4…
GO:0051046	regulation of secretion	29	36	0.288041	ncbi_100859819;ncbi_107054146;ncbi_107055301;ncbi_373915;ncbi_373956;ncbi_374064;ncbi_395703;ncbi_395815;ncbi_395997;ncbi_396361;ncbi_396383;ncbi_404304;ncbi_415908;ncbi_418833;ncbi_419194;ncbi_419365;ncbi_419399;ncbi_419856;ncbi_419867;ncbi_421644;ncbi_422345;ncbi_423612;ncbi_424325;ncbi_427212;ncbi_427272;ncbi_427687;ncbi_428252;ncbi_769850;ncbi_771897
GO:0051726	regulation of cell cycle	84	108	0.290098	ncbi_100857405;ncbi_100858009;ncbi_100858838;ncbi_100859104;ncbi_101748329;ncbi_101748777;ncbi_107049805;ncbi_107052848;ncbi_107056239;ncbi_374047;ncbi_378779;ncbi_395124;ncbi_395146;ncbi_395152;ncbi_395432;ncbi_395476;ncbi_395555;ncbi_395609;ncbi_395635;ncbi_395802;ncbi_395865;ncbi_396142;ncbi_396182;ncbi_396235;ncbi_396341;ncbi_396361;ncbi_396390;ncbi_404747;ncbi_404777;ncbi_415548;ncbi_415559;…
GO:0009892	negative regulation of metabolic process	172	224	0.291187	ncbi_100857413;ncbi_100857640;ncbi_100857678;ncbi_100858651;ncbi_100858827;ncbi_100859721;ncbi_100859853;ncbi_100859902;ncbi_101747380;ncbi_101747712;ncbi_101748190;ncbi_101749216;ncbi_101750922;ncbi_101751827;ncbi_107049027;ncbi_107054175;ncbi_107055301;ncbi_107057036;ncbi_373906;ncbi_373922;ncbi_373983;ncbi_374087;ncbi_374092;ncbi_374118;ncbi_374120;ncbi_374147;ncbi_374191;ncbi_374192;ncbi_3742…
GO:0009792	embryo development ending in birth or egg hatching	109	141	0.295982	ncbi_100857678;ncbi_100858556;ncbi_101748190;ncbi_107049121;ncbi_107050758;ncbi_107054369;ncbi_107055417;ncbi_107056858;ncbi_373919;ncbi_373941;ncbi_373983;ncbi_374026;ncbi_374031;ncbi_374094;ncbi_374113;ncbi_374118;ncbi_374246;ncbi_374251;ncbi_378779;ncbi_395214;ncbi_395327;ncbi_395446;ncbi_395491;ncbi_395509;ncbi_395533;ncbi_395542;ncbi_395572;ncbi_395573;ncbi_395703;ncbi_395760;ncbi_395790;ncb…
GO:0002696	positive regulation of leukocyte activation	22	27	0.297583	ncbi_107057054;ncbi_373987;ncbi_374136;ncbi_395097;ncbi_395312;ncbi_395385;ncbi_395556;ncbi_395703;ncbi_395871;ncbi_396062;ncbi_404671;ncbi_415577;ncbi_416476;ncbi_418090;ncbi_419194;ncbi_420215;ncbi_420769;ncbi_422884;ncbi_423895;ncbi_424187;ncbi_427272;ncbi_776459
GO:0009952	anterior/posterior pattern specification	22	27	0.297583	ncbi_100858556;ncbi_100859138;ncbi_100859279;ncbi_107049246;ncbi_378779;ncbi_378786;ncbi_395419;ncbi_395454;ncbi_395533;ncbi_395703;ncbi_395790;ncbi_395865;ncbi_395943;ncbi_395950;ncbi_396308;ncbi_396392;ncbi_417093;ncbi_418000;ncbi_419857;ncbi_424306;ncbi_493647;ncbi_769039
GO:0050867	positive regulation of cell activation	22	27	0.297583	ncbi_107057054;ncbi_373987;ncbi_374136;ncbi_395097;ncbi_395312;ncbi_395385;ncbi_395556;ncbi_395703;ncbi_395871;ncbi_396062;ncbi_404671;ncbi_415577;ncbi_416476;ncbi_418090;ncbi_419194;ncbi_420215;ncbi_420769;ncbi_422884;ncbi_423895;ncbi_424187;ncbi_427272;ncbi_776459
GO:0051188	cofactor biosynthetic process	22	27	0.297583	ncbi_100736561;ncbi_100857383;ncbi_100857898;ncbi_396504;ncbi_396542;ncbi_416066;ncbi_416967;ncbi_417227;ncbi_418549;ncbi_419967;ncbi_420570;ncbi_420964;ncbi_422935;ncbi_422983;ncbi_423792;ncbi_425255;ncbi_425972;ncbi_426335;ncbi_427199;ncbi_428878;ncbi_769005;ncbi_769390
GO:1902532	negative regulation of intracellular signal transduction	22	27	0.297583	ncbi_374191;ncbi_374192;ncbi_374272;ncbi_378921;ncbi_395635;ncbi_395642;ncbi_396409;ncbi_404536;ncbi_416414;ncbi_416503;ncbi_417117;ncbi_418090;ncbi_419382;ncbi_421127;ncbi_421340;ncbi_421684;ncbi_421928;ncbi_423305;ncbi_423838;ncbi_423890;ncbi_425527;ncbi_431336
GO:0000165	MAPK cascade	58	74	0.298667	ncbi_100857105;ncbi_100859853;ncbi_107051675;ncbi_107055574;ncbi_107056744;ncbi_107056759;ncbi_373890;ncbi_374049;ncbi_374224;ncbi_378921;ncbi_386572;ncbi_395097;ncbi_395099;ncbi_395158;ncbi_395409;ncbi_395554;ncbi_395703;ncbi_395796;ncbi_395889;ncbi_396105;ncbi_396229;ncbi_415379;ncbi_415539;ncbi_415607;ncbi_416167;ncbi_417117;ncbi_417287;ncbi_417965;ncbi_418573;ncbi_418605;ncbi_419145;ncbi_4197…
GO:0023014	signal transduction by protein phosphorylation	58	74	0.298667	ncbi_100857105;ncbi_100859853;ncbi_107051675;ncbi_107055574;ncbi_107056744;ncbi_107056759;ncbi_373890;ncbi_374049;ncbi_374224;ncbi_378921;ncbi_386572;ncbi_395097;ncbi_395099;ncbi_395158;ncbi_395409;ncbi_395554;ncbi_395703;ncbi_395796;ncbi_395889;ncbi_396105;ncbi_396229;ncbi_415379;ncbi_415539;ncbi_415607;ncbi_416167;ncbi_417117;ncbi_417287;ncbi_417965;ncbi_418573;ncbi_418605;ncbi_419145;ncbi_4197…
GO:0061564	axon development	74	95	0.298741	ncbi_100859279;ncbi_100996929;ncbi_101748568;ncbi_101751397;ncbi_101751843;ncbi_107053168;ncbi_107054548;ncbi_107055275;ncbi_107056239;ncbi_107056744;ncbi_107057148;ncbi_373854;ncbi_373911;ncbi_373953;ncbi_374198;ncbi_374224;ncbi_374242;ncbi_378897;ncbi_395099;ncbi_395101;ncbi_395164;ncbi_395180;ncbi_395292;ncbi_395324;ncbi_395409;ncbi_395442;ncbi_395559;ncbi_395572;ncbi_395748;ncbi_395871;ncbi_3…
GO:0001825	blastocyst formation	8	9	0.299658	ncbi_101748190;ncbi_107056858;ncbi_395542;ncbi_396103;ncbi_417851;ncbi_419194;ncbi_419327;ncbi_427838
GO:0009408	response to heat	8	9	0.299658	ncbi_100858639;ncbi_395427;ncbi_395635;ncbi_414781;ncbi_416157;ncbi_420988;ncbi_422303;ncbi_427034
GO:0010518	positive regulation of phospholipase activity	8	9	0.299658	ncbi_395099;ncbi_395509;ncbi_395855;ncbi_417934;ncbi_418642;ncbi_426000;ncbi_428070;ncbi_770488
GO:0010823	negative regulation of mitochondrion organization	8	9	0.299658	ncbi_100857115;ncbi_395941;ncbi_416977;ncbi_418090;ncbi_421577;ncbi_424900;ncbi_426847;ncbi_772225
GO:0014896	muscle hypertrophy	8	9	0.299658	ncbi_396390;ncbi_396392;ncbi_416113;ncbi_418090;ncbi_418335;ncbi_422677;ncbi_423932;ncbi_769007
GO:0021539	subthalamus development	8	9	0.299658	ncbi_100859081;ncbi_101747308;ncbi_395442;ncbi_395855;ncbi_396515;ncbi_396526;ncbi_423612;ncbi_427708
GO:0034111	negative regulation of homotypic cell-cell adhesion	8	9	0.299658	ncbi_395476;ncbi_396452;ncbi_415905;ncbi_418406;ncbi_419145;ncbi_419748;ncbi_420769;ncbi_423682
GO:0034976	response to endoplasmic reticulum stress	8	9	0.299658	ncbi_107054146;ncbi_395693;ncbi_396487;ncbi_417117;ncbi_423209;ncbi_423585;ncbi_427417;ncbi_428688
GO:0042108	positive regulation of cytokine biosynthetic process	8	9	0.299658	ncbi_373987;ncbi_374141;ncbi_396227;ncbi_408036;ncbi_419715;ncbi_422720;ncbi_424528;ncbi_427272
GO:0050663	cytokine secretion	8	9	0.299658	ncbi_374031;ncbi_374141;ncbi_395703;ncbi_396536;ncbi_418833;ncbi_421273;ncbi_427272;ncbi_428605
GO:0050730	regulation of peptidyl-tyrosine phosphorylation	8	9	0.299658	ncbi_101751513;ncbi_404671;ncbi_414743;ncbi_421543;ncbi_423875;ncbi_428570;ncbi_428799;ncbi_497270
GO:0051235	maintenance of location	8	9	0.299658	ncbi_100858284;ncbi_107055574;ncbi_374120;ncbi_415718;ncbi_416814;ncbi_424424;ncbi_424715;ncbi_427422
GO:0060193	positive regulation of lipase activity	8	9	0.299658	ncbi_395099;ncbi_395509;ncbi_395855;ncbi_417934;ncbi_418642;ncbi_426000;ncbi_428070;ncbi_770488
GO:0070997	neuron death	8	9	0.299658	ncbi_107054548;ncbi_374198;ncbi_395274;ncbi_395476;ncbi_396466;ncbi_416860;ncbi_427946;ncbi_428688
GO:0071825	protein-lipid complex subunit organization	8	9	0.299658	ncbi_100859766;ncbi_395780;ncbi_396136;ncbi_396536;ncbi_416814;ncbi_417444;ncbi_418533;ncbi_424424
GO:0071827	plasma lipoprotein particle organization	8	9	0.299658	ncbi_100859766;ncbi_395780;ncbi_396136;ncbi_396536;ncbi_416814;ncbi_417444;ncbi_418533;ncbi_424424
GO:0016049	cell growth	45	57	0.300598	ncbi_100857572;ncbi_100858486;ncbi_100859629;ncbi_107053154;ncbi_107056138;ncbi_107056239;ncbi_373906;ncbi_374094;ncbi_374113;ncbi_374147;ncbi_374198;ncbi_395067;ncbi_395330;ncbi_395442;ncbi_395463;ncbi_395865;ncbi_396204;ncbi_396295;ncbi_396361;ncbi_396412;ncbi_415706;ncbi_415908;ncbi_415944;ncbi_416061;ncbi_416503;ncbi_417182;ncbi_417407;ncbi_418173;ncbi_418546;ncbi_418605;ncbi_419493;ncbi_4212…
GO:0032101	regulation of response to external stimulus	45	57	0.300598	ncbi_100857508;ncbi_100857559;ncbi_100859104;ncbi_100859819;ncbi_101750767;ncbi_107053154;ncbi_373952;ncbi_373987;ncbi_374113;ncbi_374120;ncbi_395180;ncbi_395255;ncbi_395330;ncbi_395432;ncbi_395509;ncbi_395703;ncbi_395871;ncbi_395909;ncbi_396306;ncbi_396424;ncbi_404671;ncbi_408185;ncbi_414741;ncbi_415307;ncbi_415694;ncbi_416737;ncbi_417671;ncbi_418046;ncbi_418812;ncbi_418892;ncbi_419040;ncbi_4203…
GO:0048646	anatomical structure formation involved in morphogenesis	199	260	0.303998	ncbi_100857115;ncbi_100858009;ncbi_100858359;ncbi_100858404;ncbi_100858555;ncbi_100858556;ncbi_100859595;ncbi_100859755;ncbi_101748190;ncbi_101748329;ncbi_101750767;ncbi_107050758;ncbi_107053633;ncbi_107054176;ncbi_107055275;ncbi_107055417;ncbi_107055787;ncbi_107055998;ncbi_107056611;ncbi_107056744;ncbi_107056858;ncbi_373987;ncbi_373988;ncbi_374001;ncbi_374024;ncbi_374094;ncbi_374118;ncbi_374224;…
GO:0000910	cytokinesis	15	18	0.304643	ncbi_107051182;ncbi_373972;ncbi_395442;ncbi_395855;ncbi_396147;ncbi_415309;ncbi_415855;ncbi_416503;ncbi_417601;ncbi_417868;ncbi_421033;ncbi_424328;ncbi_424519;ncbi_428175;ncbi_771207
GO:0006457	protein folding	15	18	0.304643	ncbi_100859104;ncbi_100859376;ncbi_107050261;ncbi_107057137;ncbi_396254;ncbi_396447;ncbi_396526;ncbi_414741;ncbi_417527;ncbi_418261;ncbi_418917;ncbi_419009;ncbi_421186;ncbi_423585;ncbi_424426
GO:0035051	cardiocyte differentiation	15	18	0.304643	ncbi_107056239;ncbi_373906;ncbi_373988;ncbi_378779;ncbi_395802;ncbi_395909;ncbi_396073;ncbi_396103;ncbi_396383;ncbi_396390;ncbi_396392;ncbi_416092;ncbi_417166;ncbi_769007;ncbi_771364
GO:0006475	internal protein amino acid acetylation	35	44	0.306726	ncbi_100857185;ncbi_100857793;ncbi_107052460;ncbi_374048;ncbi_395146;ncbi_395393;ncbi_395491;ncbi_395865;ncbi_396274;ncbi_416050;ncbi_416440;ncbi_416503;ncbi_417144;ncbi_417731;ncbi_417762;ncbi_418000;ncbi_419617;ncbi_420441;ncbi_420471;ncbi_421182;ncbi_421538;ncbi_422192;ncbi_422203;ncbi_422502;ncbi_423734;ncbi_424726;ncbi_424756;ncbi_424764;ncbi_424852;ncbi_424975;ncbi_427590;ncbi_427721;ncbi_4…
GO:0016573	histone acetylation	35	44	0.306726	ncbi_100857185;ncbi_100857793;ncbi_107052460;ncbi_374048;ncbi_395146;ncbi_395393;ncbi_395491;ncbi_395865;ncbi_396274;ncbi_416050;ncbi_416440;ncbi_416503;ncbi_417144;ncbi_417731;ncbi_417762;ncbi_418000;ncbi_419617;ncbi_420441;ncbi_420471;ncbi_421182;ncbi_421538;ncbi_422192;ncbi_422203;ncbi_422502;ncbi_423734;ncbi_424726;ncbi_424756;ncbi_424764;ncbi_424852;ncbi_424975;ncbi_427590;ncbi_427721;ncbi_4…
GO:0018393	internal peptidyl-lysine acetylation	35	44	0.306726	ncbi_100857185;ncbi_100857793;ncbi_107052460;ncbi_374048;ncbi_395146;ncbi_395393;ncbi_395491;ncbi_395865;ncbi_396274;ncbi_416050;ncbi_416440;ncbi_416503;ncbi_417144;ncbi_417731;ncbi_417762;ncbi_418000;ncbi_419617;ncbi_420441;ncbi_420471;ncbi_421182;ncbi_421538;ncbi_422192;ncbi_422203;ncbi_422502;ncbi_423734;ncbi_424726;ncbi_424756;ncbi_424764;ncbi_424852;ncbi_424975;ncbi_427590;ncbi_427721;ncbi_4…
GO:0018394	peptidyl-lysine acetylation	35	44	0.306726	ncbi_100857185;ncbi_100857793;ncbi_107052460;ncbi_374048;ncbi_395146;ncbi_395393;ncbi_395491;ncbi_395865;ncbi_396274;ncbi_416050;ncbi_416440;ncbi_416503;ncbi_417144;ncbi_417731;ncbi_417762;ncbi_418000;ncbi_419617;ncbi_420441;ncbi_420471;ncbi_421182;ncbi_421538;ncbi_422192;ncbi_422203;ncbi_422502;ncbi_423734;ncbi_424726;ncbi_424756;ncbi_424764;ncbi_424852;ncbi_424975;ncbi_427590;ncbi_427721;ncbi_4…
GO:0051403	stress-activated MAPK cascade	35	44	0.306726	ncbi_100857105;ncbi_100859853;ncbi_107051675;ncbi_107056744;ncbi_107056759;ncbi_374049;ncbi_374224;ncbi_378921;ncbi_395554;ncbi_395703;ncbi_395796;ncbi_395889;ncbi_396229;ncbi_415539;ncbi_417117;ncbi_417287;ncbi_419145;ncbi_419715;ncbi_420215;ncbi_420420;ncbi_420677;ncbi_421183;ncbi_421340;ncbi_421688;ncbi_421998;ncbi_422380;ncbi_422720;ncbi_423778;ncbi_424083;ncbi_424987;ncbi_424997;ncbi_425527;…
GO:0044271	cellular nitrogen compound biosynthetic process	740	978	0.307679	ncbi_100534591;ncbi_100857105;ncbi_100857155;ncbi_100857380;ncbi_100857413;ncbi_100857422;ncbi_100857480;ncbi_100857613;ncbi_100857623;ncbi_100858009;ncbi_100858240;ncbi_100858336;ncbi_100858404;ncbi_100858486;ncbi_100858534;ncbi_100858556;ncbi_100858585;ncbi_100858750;ncbi_100858774;ncbi_100858776;ncbi_100858792;ncbi_100859081;ncbi_100859104;ncbi_100859138;ncbi_100859279;ncbi_100859339;ncbi_1008…
GO:0001763	morphogenesis of a branching structure	25	31	0.310197	ncbi_100858404;ncbi_107056005;ncbi_107056460;ncbi_107056858;ncbi_374018;ncbi_378779;ncbi_395327;ncbi_395432;ncbi_395569;ncbi_395703;ncbi_395967;ncbi_396105;ncbi_396415;ncbi_416030;ncbi_418090;ncbi_419311;ncbi_419327;ncbi_420332;ncbi_420769;ncbi_421543;ncbi_421697;ncbi_422585;ncbi_426068;ncbi_428252;ncbi_771676
GO:0031647	regulation of protein stability	25	31	0.310197	ncbi_100857678;ncbi_100859104;ncbi_107050261;ncbi_378779;ncbi_395099;ncbi_395146;ncbi_395277;ncbi_395393;ncbi_395609;ncbi_395949;ncbi_396447;ncbi_396536;ncbi_416575;ncbi_417166;ncbi_417596;ncbi_418846;ncbi_422884;ncbi_423410;ncbi_423680;ncbi_424356;ncbi_424666;ncbi_426496;ncbi_428534;ncbi_429286;ncbi_771113
GO:2001233	regulation of apoptotic signaling pathway	51	65	0.312219	ncbi_100857115;ncbi_101749643;ncbi_101750767;ncbi_107050945;ncbi_107056239;ncbi_373899;ncbi_373987;ncbi_374094;ncbi_378894;ncbi_378921;ncbi_395180;ncbi_395274;ncbi_395277;ncbi_395909;ncbi_395941;ncbi_396085;ncbi_396087;ncbi_396107;ncbi_396361;ncbi_396371;ncbi_396482;ncbi_404777;ncbi_414741;ncbi_415559;ncbi_415725;ncbi_415801;ncbi_415908;ncbi_416184;ncbi_416707;ncbi_416977;ncbi_417287;ncbi_417529;…
GO:0031326	regulation of cellular biosynthetic process	158	206	0.312438	ncbi_100538349;ncbi_100857185;ncbi_100857413;ncbi_100857572;ncbi_100857640;ncbi_101747712;ncbi_101749643;ncbi_101750922;ncbi_107049027;ncbi_107050618;ncbi_107052049;ncbi_107052560;ncbi_107054175;ncbi_107056759;ncbi_107057054;ncbi_373915;ncbi_373919;ncbi_373952;ncbi_373953;ncbi_373987;ncbi_374018;ncbi_374024;ncbi_374026;ncbi_374120;ncbi_374141;ncbi_374147;ncbi_374175;ncbi_378779;ncbi_378800;ncbi_3…
GO:0000738	DNA catabolic process, exonucleolytic	4	4	0.315968	ncbi_415577;ncbi_417898;ncbi_421109;ncbi_423688
GO:0001782	B cell homeostasis	4	4	0.315968	ncbi_414741;ncbi_419194;ncbi_421684;ncbi_424528
GO:0001953	negative regulation of cell-matrix adhesion	4	4	0.315968	ncbi_418642;ncbi_419361;ncbi_421928;ncbi_424893
GO:0001978	regulation of systemic arterial blood pressure by carotid sinus baroreceptor feedback	4	4	0.315968	ncbi_107056399;ncbi_373890;ncbi_374001;ncbi_422933
GO:0001993	regulation of systemic arterial blood pressure by norepinephrine-epinephrine	4	4	0.315968	ncbi_107056399;ncbi_373890;ncbi_422933;ncbi_427552
GO:0002279	mast cell activation involved in immune response	4	4	0.315968	ncbi_107056976;ncbi_378783;ncbi_415614;ncbi_423290
GO:0002283	neutrophil activation involved in immune response	4	4	0.315968	ncbi_107056189;ncbi_396187;ncbi_424341;ncbi_428597
GO:0002335	mature B cell differentiation	4	4	0.315968	ncbi_415805;ncbi_419194;ncbi_421998;ncbi_426852
GO:0002456	T cell mediated immunity	4	4	0.315968	ncbi_107056189;ncbi_417287;ncbi_426852;ncbi_428597
GO:0003025	regulation of systemic arterial blood pressure by baroreceptor feedback	4	4	0.315968	ncbi_107056399;ncbi_373890;ncbi_374001;ncbi_422933
GO:0003071	renal system process involved in regulation of systemic arterial blood pressure	4	4	0.315968	ncbi_100857105;ncbi_373911;ncbi_421543;ncbi_428708
GO:0003299	muscle hypertrophy in response to stress	4	4	0.315968	ncbi_396390;ncbi_396392;ncbi_423932;ncbi_769007
GO:0003321	positive regulation of blood pressure by epinephrine-norepinephrine	4	4	0.315968	ncbi_107056399;ncbi_373890;ncbi_422933;ncbi_427552
GO:0006560	proline metabolic process	4	4	0.315968	ncbi_417386;ncbi_420293;ncbi_769203;ncbi_770734
GO:0006911	phagocytosis, engulfment	4	4	0.315968	ncbi_107055574;ncbi_373987;ncbi_395871;ncbi_724081
GO:0007099	centriole replication	4	4	0.315968	ncbi_101751339;ncbi_396203;ncbi_417628;ncbi_421039
GO:0008105	asymmetric protein localization	4	4	0.315968	ncbi_100858304;ncbi_395511;ncbi_418651;ncbi_426068
GO:0008272	sulfate transport	4	4	0.315968	ncbi_101748788;ncbi_417700;ncbi_417715;ncbi_768556
GO:0009151	purine deoxyribonucleotide metabolic process	4	4	0.315968	ncbi_416467;ncbi_419125;ncbi_419194;ncbi_423735
GO:0009262	deoxyribonucleotide metabolic process	4	4	0.315968	ncbi_416467;ncbi_419125;ncbi_419194;ncbi_423735
GO:0009267	cellular response to starvation	4	4	0.315968	ncbi_396487;ncbi_419828;ncbi_420923;ncbi_429110
GO:0009310	amine catabolic process	4	4	0.315968	ncbi_422409;ncbi_422934;ncbi_426785;ncbi_769005
GO:0009394	2'-deoxyribonucleotide metabolic process	4	4	0.315968	ncbi_416467;ncbi_419125;ncbi_419194;ncbi_423735
GO:0009595	detection of biotic stimulus	4	4	0.315968	ncbi_100858824;ncbi_374141;ncbi_416814;ncbi_420189
GO:0010092	specification of organ identity	4	4	0.315968	ncbi_395432;ncbi_396383;ncbi_420769;ncbi_769007
GO:0010324	membrane invagination	4	4	0.315968	ncbi_107055574;ncbi_373987;ncbi_395871;ncbi_724081
GO:0010812	negative regulation of cell-substrate adhesion	4	4	0.315968	ncbi_418642;ncbi_419361;ncbi_421928;ncbi_424893
GO:0010866	regulation of triglyceride biosynthetic process	4	4	0.315968	ncbi_107050618;ncbi_373915;ncbi_415736;ncbi_416814
GO:0010923	negative regulation of phosphatase activity	4	4	0.315968	ncbi_374092;ncbi_418374;ncbi_423430;ncbi_426329
GO:0010934	macrophage cytokine production	4	4	0.315968	ncbi_107055574;ncbi_374141;ncbi_395703;ncbi_414741
GO:0014003	oligodendrocyte development	4	4	0.315968	ncbi_395591;ncbi_396515;ncbi_415687;ncbi_419825
GO:0016079	synaptic vesicle exocytosis	4	4	0.315968	ncbi_100858304;ncbi_100858799;ncbi_107056879;ncbi_421231
GO:0019692	deoxyribose phosphate metabolic process	4	4	0.315968	ncbi_416467;ncbi_419125;ncbi_419194;ncbi_423735
GO:0021604	cranial nerve structural organization	4	4	0.315968	ncbi_395117;ncbi_395900;ncbi_396236;ncbi_429940
GO:0021761	limbic system development	4	4	0.315968	ncbi_395802;ncbi_395865;ncbi_427633;ncbi_769007
GO:0021766	hippocampus development	4	4	0.315968	ncbi_395802;ncbi_395865;ncbi_427633;ncbi_769007
GO:0021830	interneuron migration from the subpallium to the cortex	4	4	0.315968	ncbi_419825;ncbi_427633;ncbi_428252;ncbi_772259
GO:0030575	nuclear body organization	4	4	0.315968	ncbi_100858009;ncbi_373930;ncbi_395436;ncbi_396235
GO:0030728	ovulation	4	4	0.315968	ncbi_101749375;ncbi_395382;ncbi_396361;ncbi_421543
GO:0031018	endocrine pancreas development	4	4	0.315968	ncbi_107052848;ncbi_395591;ncbi_395943;ncbi_396390
GO:0031102	neuron projection regeneration	4	4	0.315968	ncbi_395559;ncbi_396383;ncbi_419528;ncbi_424673
GO:0031348	negative regulation of defense response	4	4	0.315968	ncbi_107057583;ncbi_418812;ncbi_419755;ncbi_421684
GO:0031503	protein complex localization	4	4	0.315968	ncbi_416839;ncbi_417750;ncbi_418822;ncbi_428175
GO:0032675	regulation of interleukin-6 production	4	4	0.315968	ncbi_395491;ncbi_415908;ncbi_417547;ncbi_427212
GO:0032722	positive regulation of chemokine production	4	4	0.315968	ncbi_374136;ncbi_395491;ncbi_404536;ncbi_414741
GO:0032874	positive regulation of stress-activated MAPK cascade	4	4	0.315968	ncbi_100859853;ncbi_378779;ncbi_395909;ncbi_396025
GO:0032878	regulation of establishment or maintenance of cell polarity	4	4	0.315968	ncbi_107055998;ncbi_395475;ncbi_417840;ncbi_421998
GO:0032945	negative regulation of mononuclear cell proliferation	4	4	0.315968	ncbi_395476;ncbi_396452;ncbi_418406;ncbi_419145
GO:0032957	inositol trisphosphate metabolic process	4	4	0.315968	ncbi_374215;ncbi_395776;ncbi_396550;ncbi_415805
GO:0033173	calcineurin-NFAT signaling cascade	4	4	0.315968	ncbi_396452;ncbi_415866;ncbi_416113;ncbi_418090
GO:0034122	negative regulation of toll-like receptor signaling pathway	4	4	0.315968	ncbi_417117;ncbi_418812;ncbi_421127;ncbi_421684
GO:0035456	response to interferon-beta	4	4	0.315968	ncbi_396384;ncbi_418812;ncbi_421206;ncbi_424044
GO:0035967	cellular response to topologically incorrect protein	4	4	0.315968	ncbi_107054146;ncbi_396487;ncbi_420185;ncbi_427417
GO:0042033	chemokine biosynthetic process	4	4	0.315968	ncbi_395703;ncbi_420420;ncbi_422720;ncbi_422995
GO:0042036	negative regulation of cytokine biosynthetic process	4	4	0.315968	ncbi_396033;ncbi_408185;ncbi_418287;ncbi_770254
GO:0042119	neutrophil activation	4	4	0.315968	ncbi_107056189;ncbi_396187;ncbi_424341;ncbi_428597
GO:0042130	negative regulation of T cell proliferation	4	4	0.315968	ncbi_395476;ncbi_396452;ncbi_418406;ncbi_419145
GO:0042402	cellular biogenic amine catabolic process	4	4	0.315968	ncbi_422409;ncbi_422934;ncbi_426785;ncbi_769005
GO:0042462	eye photoreceptor cell development	4	4	0.315968	ncbi_378897;ncbi_395165;ncbi_395425;ncbi_395834
GO:0042594	response to starvation	4	4	0.315968	ncbi_396487;ncbi_419828;ncbi_420923;ncbi_429110
GO:0043266	regulation of potassium ion transport	4	4	0.315968	ncbi_100858122;ncbi_100858624;ncbi_374119;ncbi_428236
GO:0045576	mast cell activation	4	4	0.315968	ncbi_107056976;ncbi_378783;ncbi_415614;ncbi_423290
GO:0046425	regulation of JAK-STAT cascade	4	4	0.315968	ncbi_107055275;ncbi_374199;ncbi_404671;ncbi_421543
GO:0048016	inositol phosphate-mediated signaling	4	4	0.315968	ncbi_396452;ncbi_415866;ncbi_416113;ncbi_418090
GO:0048645	organ formation	4	4	0.315968	ncbi_395432;ncbi_396383;ncbi_420769;ncbi_769007
GO:0050672	negative regulation of lymphocyte proliferation	4	4	0.315968	ncbi_395476;ncbi_396452;ncbi_418406;ncbi_419145
GO:0050709	negative regulation of protein secretion	4	4	0.315968	ncbi_419365;ncbi_419856;ncbi_421644;ncbi_427212
GO:0050755	chemokine metabolic process	4	4	0.315968	ncbi_395703;ncbi_420420;ncbi_422720;ncbi_422995
GO:0051181	cofactor transport	4	4	0.315968	ncbi_418004;ncbi_421365;ncbi_423365;ncbi_426887
GO:0051298	centrosome duplication	4	4	0.315968	ncbi_101751339;ncbi_396203;ncbi_417628;ncbi_421039
GO:0055006	cardiac cell development	4	4	0.315968	ncbi_395802;ncbi_395909;ncbi_396073;ncbi_769007
GO:0060306	regulation of membrane repolarization	4	4	0.315968	ncbi_100858122;ncbi_100858624;ncbi_423090;ncbi_426448
GO:0070304	positive regulation of stress-activated protein kinase signaling cascade	4	4	0.315968	ncbi_100859853;ncbi_378779;ncbi_395909;ncbi_396025
GO:0070664	negative regulation of leukocyte proliferation	4	4	0.315968	ncbi_395476;ncbi_396452;ncbi_418406;ncbi_419145
GO:0071695	anatomical structure maturation	4	4	0.315968	ncbi_107055275;ncbi_107056239;ncbi_395844;ncbi_396107
GO:0072665	protein localization to vacuole	4	4	0.315968	ncbi_107054175;ncbi_416016;ncbi_419811;ncbi_424027
GO:0098534	centriole assembly	4	4	0.315968	ncbi_101751339;ncbi_396203;ncbi_417628;ncbi_421039
GO:0098581	detection of external biotic stimulus	4	4	0.315968	ncbi_100858824;ncbi_374141;ncbi_416814;ncbi_420189
GO:0099504	synaptic vesicle cycle	4	4	0.315968	ncbi_100858304;ncbi_100858799;ncbi_107056879;ncbi_421231
GO:1904892	regulation of STAT cascade	4	4	0.315968	ncbi_107055275;ncbi_374199;ncbi_404671;ncbi_421543
GO:0001894	tissue homeostasis	28	35	0.32067	ncbi_100858709;ncbi_101750527;ncbi_395323;ncbi_395871;ncbi_395909;ncbi_396103;ncbi_396281;ncbi_396526;ncbi_414847;ncbi_415458;ncbi_415694;ncbi_416016;ncbi_416737;ncbi_416967;ncbi_418447;ncbi_419633;ncbi_420033;ncbi_420859;ncbi_420974;ncbi_421852;ncbi_421902;ncbi_421998;ncbi_422849;ncbi_422882;ncbi_423789;ncbi_424242;ncbi_427212;ncbi_776816
GO:0009755	hormone-mediated signaling pathway	41	52	0.321106	ncbi_100857380;ncbi_100859519;ncbi_107054175;ncbi_395277;ncbi_395285;ncbi_395289;ncbi_395305;ncbi_395442;ncbi_395865;ncbi_395961;ncbi_396125;ncbi_396193;ncbi_396198;ncbi_396383;ncbi_415820;ncbi_417639;ncbi_417851;ncbi_418000;ncbi_418090;ncbi_418261;ncbi_418572;ncbi_418686;ncbi_418859;ncbi_418935;ncbi_419000;ncbi_420004;ncbi_420164;ncbi_420252;ncbi_421148;ncbi_421697;ncbi_422192;ncbi_422917;ncbi_4…
GO:0010564	regulation of cell cycle process	41	52	0.321106	ncbi_100858838;ncbi_107049805;ncbi_395146;ncbi_395152;ncbi_395432;ncbi_395609;ncbi_395802;ncbi_395865;ncbi_396142;ncbi_415559;ncbi_416575;ncbi_417101;ncbi_417117;ncbi_417868;ncbi_417913;ncbi_418744;ncbi_418833;ncbi_419009;ncbi_419063;ncbi_419493;ncbi_420070;ncbi_420653;ncbi_420668;ncbi_421040;ncbi_421192;ncbi_421448;ncbi_421642;ncbi_422182;ncbi_422364;ncbi_422502;ncbi_422585;ncbi_422805;ncbi_4236…
GO:0002573	myeloid leukocyte differentiation	18	22	0.322298	ncbi_107052049;ncbi_374224;ncbi_378783;ncbi_395865;ncbi_395909;ncbi_396191;ncbi_396298;ncbi_396469;ncbi_415846;ncbi_418020;ncbi_420004;ncbi_420628;ncbi_421127;ncbi_421183;ncbi_423669;ncbi_424673;ncbi_769007;ncbi_769909
GO:0007259	JAK-STAT cascade	18	22	0.322298	ncbi_373953;ncbi_378783;ncbi_395158;ncbi_395385;ncbi_396383;ncbi_396409;ncbi_396453;ncbi_396515;ncbi_404671;ncbi_415614;ncbi_417407;ncbi_418090;ncbi_420078;ncbi_420980;ncbi_421127;ncbi_426867;ncbi_427212;ncbi_769039
GO:0010821	regulation of mitochondrion organization	18	22	0.322298	ncbi_100857115;ncbi_100859081;ncbi_378894;ncbi_395941;ncbi_416977;ncbi_418090;ncbi_421577;ncbi_423778;ncbi_423815;ncbi_423971;ncbi_424796;ncbi_424900;ncbi_425619;ncbi_426847;ncbi_427708;ncbi_427820;ncbi_772225;ncbi_772251
GO:0043254	regulation of protein complex assembly	18	22	0.322298	ncbi_100502566;ncbi_107054369;ncbi_386747;ncbi_395274;ncbi_395442;ncbi_396147;ncbi_396227;ncbi_396418;ncbi_416837;ncbi_417750;ncbi_418145;ncbi_420398;ncbi_420442;ncbi_420800;ncbi_422882;ncbi_422886;ncbi_427182;ncbi_771421
GO:0050808	synapse organization	18	22	0.322298	ncbi_107054175;ncbi_107056318;ncbi_107056744;ncbi_374198;ncbi_374259;ncbi_395314;ncbi_395530;ncbi_395703;ncbi_395997;ncbi_396179;ncbi_408185;ncbi_421019;ncbi_422176;ncbi_424085;ncbi_426448;ncbi_427850;ncbi_428878;ncbi_771265
GO:0097696	STAT cascade	18	22	0.322298	ncbi_373953;ncbi_378783;ncbi_395158;ncbi_395385;ncbi_396383;ncbi_396409;ncbi_396453;ncbi_396515;ncbi_404671;ncbi_415614;ncbi_417407;ncbi_418090;ncbi_420078;ncbi_420980;ncbi_421127;ncbi_426867;ncbi_427212;ncbi_769039
GO:2001235	positive regulation of apoptotic signaling pathway	18	22	0.322298	ncbi_107056239;ncbi_373899;ncbi_378894;ncbi_378921;ncbi_395274;ncbi_396085;ncbi_396107;ncbi_396361;ncbi_415725;ncbi_415801;ncbi_415908;ncbi_416184;ncbi_417287;ncbi_419096;ncbi_421543;ncbi_424528;ncbi_424860;ncbi_428708
GO:0042592	homeostatic process	219	287	0.324659	ncbi_100857115;ncbi_100857298;ncbi_100857815;ncbi_100858009;ncbi_100858122;ncbi_100858225;ncbi_100858404;ncbi_100858709;ncbi_100858913;ncbi_100859819;ncbi_101747493;ncbi_101750527;ncbi_101751402;ncbi_101752092;ncbi_107049192;ncbi_107049992;ncbi_107050758;ncbi_107052518;ncbi_107052854;ncbi_107053327;ncbi_107055301;ncbi_107055784;ncbi_107055998;ncbi_107056112;ncbi_107056239;ncbi_107056858;ncbi_3738…
GO:0006996	organelle organization	488	644	0.328633	ncbi_100857185;ncbi_100857640;ncbi_100857678;ncbi_100857793;ncbi_100858009;ncbi_100858284;ncbi_100858619;ncbi_100858683;ncbi_100859081;ncbi_100859104;ncbi_100859200;ncbi_100859381;ncbi_100859629;ncbi_100996929;ncbi_101747308;ncbi_101748777;ncbi_101750144;ncbi_101750199;ncbi_101750781;ncbi_101751339;ncbi_101751843;ncbi_101751988;ncbi_101752092;ncbi_107049167;ncbi_107049324;ncbi_107049520;ncbi_1070…
GO:0002683	negative regulation of immune system process	31	39	0.329544	ncbi_100857572;ncbi_107056239;ncbi_373952;ncbi_374136;ncbi_395290;ncbi_395440;ncbi_395476;ncbi_396085;ncbi_396409;ncbi_396438;ncbi_396452;ncbi_404536;ncbi_417117;ncbi_417547;ncbi_418406;ncbi_418812;ncbi_419145;ncbi_419194;ncbi_419259;ncbi_420332;ncbi_420769;ncbi_421127;ncbi_421404;ncbi_421684;ncbi_422454;ncbi_424893;ncbi_424912;ncbi_427171;ncbi_427687;ncbi_770427;ncbi_771897
GO:0003230	cardiac atrium development	11	13	0.331746	ncbi_373988;ncbi_374031;ncbi_395437;ncbi_395703;ncbi_395802;ncbi_395949;ncbi_396073;ncbi_396383;ncbi_396392;ncbi_422897;ncbi_429089
GO:0034767	positive regulation of ion transmembrane transport	11	13	0.331746	ncbi_100858122;ncbi_100858624;ncbi_107053154;ncbi_374119;ncbi_396073;ncbi_396236;ncbi_415805;ncbi_419082;ncbi_423090;ncbi_426792;ncbi_427850
GO:0042089	cytokine biosynthetic process	11	13	0.331746	ncbi_107057054;ncbi_395556;ncbi_395703;ncbi_396062;ncbi_396384;ncbi_396500;ncbi_416476;ncbi_420420;ncbi_422720;ncbi_422995;ncbi_776459
GO:0042107	cytokine metabolic process	11	13	0.331746	ncbi_107057054;ncbi_395556;ncbi_395703;ncbi_396062;ncbi_396384;ncbi_396500;ncbi_416476;ncbi_420420;ncbi_422720;ncbi_422995;ncbi_776459
GO:0050931	pigment cell differentiation	11	13	0.331746	ncbi_378783;ncbi_395573;ncbi_395886;ncbi_396237;ncbi_408082;ncbi_420769;ncbi_424013;ncbi_429879;ncbi_768509;ncbi_769007;ncbi_770328
GO:0051591	response to cAMP	11	13	0.331746	ncbi_396066;ncbi_415402;ncbi_417700;ncbi_417840;ncbi_418212;ncbi_419867;ncbi_422418;ncbi_423090;ncbi_427214;ncbi_769469;ncbi_771549
GO:0016043	cellular component organization	933	1236	0.334583	ncbi_100502566;ncbi_100857105;ncbi_100857185;ncbi_100857247;ncbi_100857260;ncbi_100857285;ncbi_100857623;ncbi_100857640;ncbi_100857678;ncbi_100857695;ncbi_100857793;ncbi_100857875;ncbi_100858009;ncbi_100858122;ncbi_100858284;ncbi_100858304;ncbi_100858359;ncbi_100858619;ncbi_100858683;ncbi_100859081;ncbi_100859104;ncbi_100859189;ncbi_100859200;ncbi_100859279;ncbi_100859381;ncbi_100859629;ncbi_1008…
GO:0015850	organic hydroxy compound transport	21	26	0.335829	ncbi_107055574;ncbi_374001;ncbi_395393;ncbi_395780;ncbi_395815;ncbi_396136;ncbi_396536;ncbi_396550;ncbi_404297;ncbi_408185;ncbi_415402;ncbi_416814;ncbi_416967;ncbi_417444;ncbi_420901;ncbi_423353;ncbi_424424;ncbi_426955;ncbi_427272;ncbi_428252;ncbi_770436
GO:0033044	regulation of chromosome organization	21	26	0.335829	ncbi_373983;ncbi_395152;ncbi_395174;ncbi_396298;ncbi_415307;ncbi_416575;ncbi_419493;ncbi_420252;ncbi_420441;ncbi_420653;ncbi_420839;ncbi_421040;ncbi_422182;ncbi_422203;ncbi_422904;ncbi_422917;ncbi_423035;ncbi_423381;ncbi_431608;ncbi_769277;ncbi_777320
GO:0035264	multicellular organism growth	21	26	0.335829	ncbi_374198;ncbi_374215;ncbi_374253;ncbi_378781;ncbi_395099;ncbi_395556;ncbi_395815;ncbi_396453;ncbi_415694;ncbi_415718;ncbi_416208;ncbi_416737;ncbi_418090;ncbi_421140;ncbi_421543;ncbi_423418;ncbi_423714;ncbi_423895;ncbi_428252;ncbi_428727;ncbi_772385
GO:1903649	regulation of cytoplasmic transport	34	43	0.337186	ncbi_107055574;ncbi_107056095;ncbi_107056777;ncbi_107056858;ncbi_374040;ncbi_374118;ncbi_374141;ncbi_374153;ncbi_378897;ncbi_395198;ncbi_395312;ncbi_395393;ncbi_395442;ncbi_395855;ncbi_396085;ncbi_396093;ncbi_396216;ncbi_396236;ncbi_415704;ncbi_415725;ncbi_418335;ncbi_419748;ncbi_420420;ncbi_421404;ncbi_421487;ncbi_421879;ncbi_421998;ncbi_422585;ncbi_422720;ncbi_426867;ncbi_427212;ncbi_427417;ncb…
GO:0006508	proteolysis	227	298	0.340075	ncbi_100857115;ncbi_100857572;ncbi_100857678;ncbi_100858486;ncbi_100859431;ncbi_101752092;ncbi_107049323;ncbi_107049703;ncbi_107049835;ncbi_107050976;ncbi_107053767;ncbi_107054175;ncbi_107054267;ncbi_107054572;ncbi_107055301;ncbi_107055407;ncbi_107055420;ncbi_107056095;ncbi_107056983;ncbi_374113;ncbi_374119;ncbi_374123;ncbi_395126;ncbi_395277;ncbi_395297;ncbi_395413;ncbi_395436;ncbi_395454;ncbi_3…
GO:0009416	response to light stimulus	53	68	0.342072	ncbi_100857115;ncbi_100857678;ncbi_100858928;ncbi_107051182;ncbi_107056777;ncbi_107057036;ncbi_107057514;ncbi_373890;ncbi_374198;ncbi_395092;ncbi_395145;ncbi_395476;ncbi_395659;ncbi_395780;ncbi_395834;ncbi_395855;ncbi_395999;ncbi_396085;ncbi_396229;ncbi_396341;ncbi_396486;ncbi_404671;ncbi_415548;ncbi_415739;ncbi_415908;ncbi_416420;ncbi_416977;ncbi_417606;ncbi_418207;ncbi_418546;ncbi_419493;ncbi_4…
GO:0010639	negative regulation of organelle organization	37	47	0.343857	ncbi_100502566;ncbi_100857115;ncbi_107051182;ncbi_373983;ncbi_395174;ncbi_395393;ncbi_395511;ncbi_395774;ncbi_395941;ncbi_396203;ncbi_396227;ncbi_396418;ncbi_396521;ncbi_415307;ncbi_416575;ncbi_416977;ncbi_417771;ncbi_418090;ncbi_418642;ncbi_419288;ncbi_419493;ncbi_420252;ncbi_420588;ncbi_420653;ncbi_421040;ncbi_421577;ncbi_422740;ncbi_422882;ncbi_422904;ncbi_422917;ncbi_424900;ncbi_426847;ncbi_4…
GO:0007254	JNK cascade	24	30	0.346623	ncbi_100857105;ncbi_100859853;ncbi_107051675;ncbi_107056744;ncbi_374049;ncbi_374224;ncbi_378921;ncbi_395703;ncbi_395889;ncbi_396229;ncbi_417117;ncbi_417287;ncbi_419145;ncbi_419715;ncbi_420215;ncbi_420420;ncbi_420677;ncbi_421340;ncbi_421998;ncbi_422720;ncbi_424997;ncbi_425527;ncbi_427687;ncbi_769797
GO:0002260	lymphocyte homeostasis	14	17	0.352016	ncbi_107052854;ncbi_107056239;ncbi_395274;ncbi_395476;ncbi_395556;ncbi_396018;ncbi_414741;ncbi_419194;ncbi_421127;ncbi_421684;ncbi_423324;ncbi_423895;ncbi_424528;ncbi_769007
GO:0006898	receptor-mediated endocytosis	14	17	0.352016	ncbi_107054175;ncbi_373953;ncbi_386572;ncbi_395272;ncbi_395393;ncbi_395701;ncbi_395871;ncbi_416288;ncbi_417547;ncbi_419825;ncbi_420649;ncbi_422879;ncbi_423042;ncbi_426000
GO:0007281	germ cell development	14	17	0.352016	ncbi_107049324;ncbi_107055407;ncbi_107057205;ncbi_374204;ncbi_378783;ncbi_396295;ncbi_416337;ncbi_416737;ncbi_417938;ncbi_420033;ncbi_422935;ncbi_426732;ncbi_427073;ncbi_427903
GO:0009991	response to extracellular stimulus	14	17	0.352016	ncbi_374001;ncbi_378781;ncbi_396197;ncbi_396487;ncbi_415694;ncbi_415841;ncbi_416737;ncbi_419828;ncbi_420923;ncbi_424528;ncbi_424821;ncbi_425073;ncbi_427636;ncbi_429110
GO:0014013	regulation of gliogenesis	14	17	0.352016	ncbi_107054916;ncbi_378779;ncbi_395324;ncbi_395559;ncbi_395573;ncbi_395635;ncbi_396085;ncbi_396515;ncbi_419825;ncbi_421948;ncbi_423437;ncbi_429283;ncbi_429994;ncbi_769039
GO:0018022	peptidyl-lysine methylation	14	17	0.352016	ncbi_100857640;ncbi_101750922;ncbi_107057065;ncbi_415942;ncbi_417144;ncbi_419826;ncbi_420023;ncbi_421482;ncbi_422203;ncbi_422540;ncbi_422917;ncbi_423035;ncbi_423445;ncbi_425840
GO:0031346	positive regulation of cell projection organization	14	17	0.352016	ncbi_100858225;ncbi_107056634;ncbi_373854;ncbi_374094;ncbi_395154;ncbi_395909;ncbi_396081;ncbi_396103;ncbi_396154;ncbi_396229;ncbi_396438;ncbi_396538;ncbi_417117;ncbi_427850
GO:0031667	response to nutrient levels	14	17	0.352016	ncbi_374001;ncbi_378781;ncbi_396197;ncbi_396487;ncbi_415694;ncbi_415841;ncbi_416737;ncbi_419828;ncbi_420923;ncbi_424528;ncbi_424821;ncbi_425073;ncbi_427636;ncbi_429110
GO:0034112	positive regulation of homotypic cell-cell adhesion	14	17	0.352016	ncbi_395097;ncbi_395312;ncbi_395556;ncbi_395594;ncbi_396062;ncbi_404671;ncbi_415577;ncbi_418090;ncbi_419194;ncbi_420215;ncbi_420769;ncbi_423895;ncbi_427272;ncbi_776459
GO:0046530	photoreceptor cell differentiation	14	17	0.352016	ncbi_107052848;ncbi_378897;ncbi_395165;ncbi_395289;ncbi_395425;ncbi_395834;ncbi_395909;ncbi_395943;ncbi_423401;ncbi_423865;ncbi_424733;ncbi_424991;ncbi_427460;ncbi_429125
GO:0097164	ammonium ion metabolic process	14	17	0.352016	ncbi_107056239;ncbi_395393;ncbi_395799;ncbi_408026;ncbi_415716;ncbi_416783;ncbi_418563;ncbi_420088;ncbi_420974;ncbi_424320;ncbi_426145;ncbi_427235;ncbi_769013;ncbi_776223
GO:2001020	regulation of response to DNA damage stimulus	14	17	0.352016	ncbi_101749643;ncbi_395152;ncbi_395180;ncbi_395491;ncbi_396087;ncbi_404777;ncbi_414741;ncbi_416977;ncbi_419382;ncbi_420252;ncbi_420828;ncbi_423032;ncbi_430534;ncbi_777320
GO:0048871	multicellular organismal homeostasis	43	55	0.354988	ncbi_100857115;ncbi_100858709;ncbi_101750527;ncbi_107049192;ncbi_107050758;ncbi_107055301;ncbi_107056858;ncbi_395323;ncbi_395594;ncbi_395871;ncbi_395909;ncbi_396103;ncbi_396281;ncbi_396526;ncbi_414847;ncbi_415458;ncbi_415694;ncbi_415908;ncbi_416016;ncbi_416737;ncbi_416967;ncbi_418447;ncbi_419633;ncbi_420033;ncbi_420859;ncbi_420974;ncbi_421088;ncbi_421852;ncbi_421902;ncbi_421998;ncbi_422849;ncbi_4…
GO:0006928	movement of cell or subcellular component	250	329	0.358967	ncbi_100857115;ncbi_100857260;ncbi_100857285;ncbi_100857623;ncbi_100858122;ncbi_100858225;ncbi_100858284;ncbi_100858404;ncbi_100858624;ncbi_100858928;ncbi_100859279;ncbi_100859519;ncbi_101750767;ncbi_107049186;ncbi_107050106;ncbi_107054176;ncbi_107054369;ncbi_107054548;ncbi_107055275;ncbi_107056005;ncbi_107056177;ncbi_107056239;ncbi_107056744;ncbi_373906;ncbi_373911;ncbi_373939;ncbi_373953;ncbi_3…
GO:0006643	membrane lipid metabolic process	30	38	0.362941	ncbi_107049673;ncbi_378783;ncbi_378903;ncbi_395602;ncbi_407778;ncbi_415320;ncbi_415687;ncbi_417006;ncbi_419077;ncbi_420050;ncbi_420088;ncbi_420819;ncbi_420902;ncbi_421327;ncbi_421689;ncbi_421902;ncbi_422188;ncbi_423318;ncbi_423454;ncbi_423714;ncbi_426131;ncbi_426145;ncbi_426879;ncbi_427235;ncbi_428918;ncbi_431201;ncbi_768530;ncbi_769013;ncbi_771503;ncbi_776223
GO:0006753	nucleoside phosphate metabolic process	219	288	0.363854	ncbi_100857898;ncbi_100858336;ncbi_100858997;ncbi_100859339;ncbi_100859860;ncbi_100996929;ncbi_101748596;ncbi_101749042;ncbi_101751843;ncbi_107049003;ncbi_107049047;ncbi_107049192;ncbi_107049323;ncbi_107050508;ncbi_107053154;ncbi_107053650;ncbi_107055071;ncbi_107055371;ncbi_107055787;ncbi_107055940;ncbi_107056043;ncbi_107056095;ncbi_107056177;ncbi_107056443;ncbi_107056580;ncbi_373891;ncbi_374159;…
GO:0009890	negative regulation of biosynthetic process	49	63	0.36396	ncbi_100857413;ncbi_100857640;ncbi_101747712;ncbi_101750922;ncbi_107049027;ncbi_107054175;ncbi_107055301;ncbi_374120;ncbi_378779;ncbi_395099;ncbi_395126;ncbi_395272;ncbi_395490;ncbi_395635;ncbi_395969;ncbi_395982;ncbi_396033;ncbi_396093;ncbi_396182;ncbi_404536;ncbi_408185;ncbi_415307;ncbi_415725;ncbi_415841;ncbi_415981;ncbi_416720;ncbi_417117;ncbi_417348;ncbi_417628;ncbi_418287;ncbi_418812;ncbi_4…
GO:0001959	regulation of cytokine-mediated signaling pathway	17	21	0.36629	ncbi_100857413;ncbi_374224;ncbi_395292;ncbi_395703;ncbi_396188;ncbi_396409;ncbi_396536;ncbi_404536;ncbi_414741;ncbi_415781;ncbi_417529;ncbi_417547;ncbi_420004;ncbi_420215;ncbi_422995;ncbi_427803;ncbi_770387
GO:0006865	amino acid transport	17	21	0.36629	ncbi_374259;ncbi_395393;ncbi_395443;ncbi_415622;ncbi_415832;ncbi_417965;ncbi_418109;ncbi_418895;ncbi_418922;ncbi_419007;ncbi_420216;ncbi_421902;ncbi_424843;ncbi_424989;ncbi_427246;ncbi_427352;ncbi_769612
GO:0008277	regulation of G-protein coupled receptor protein signaling pathway	17	21	0.36629	ncbi_395152;ncbi_395393;ncbi_395619;ncbi_395646;ncbi_395855;ncbi_416024;ncbi_419752;ncbi_421832;ncbi_422544;ncbi_422704;ncbi_422879;ncbi_423929;ncbi_425792;ncbi_426000;ncbi_426557;ncbi_429125;ncbi_769193
GO:0060759	regulation of response to cytokine stimulus	17	21	0.36629	ncbi_100857413;ncbi_374224;ncbi_395292;ncbi_395703;ncbi_396188;ncbi_396409;ncbi_396536;ncbi_404536;ncbi_414741;ncbi_415781;ncbi_417529;ncbi_417547;ncbi_420004;ncbi_420215;ncbi_422995;ncbi_427803;ncbi_770387
GO:0090130	tissue migration	17	21	0.36629	ncbi_100857115;ncbi_107056239;ncbi_374094;ncbi_374251;ncbi_378783;ncbi_395479;ncbi_396438;ncbi_396469;ncbi_396536;ncbi_415603;ncbi_416117;ncbi_416727;ncbi_416814;ncbi_420441;ncbi_424186;ncbi_424187;ncbi_426013
GO:0000245	spliceosomal complex assembly	7	8	0.366434	ncbi_416157;ncbi_417971;ncbi_419608;ncbi_424479;ncbi_431605;ncbi_503574;ncbi_772264
GO:0001960	negative regulation of cytokine-mediated signaling pathway	7	8	0.366434	ncbi_100857413;ncbi_395292;ncbi_396409;ncbi_396536;ncbi_404536;ncbi_417529;ncbi_417547
GO:0001976	neurological system process involved in regulation of systemic arterial blood pressure	7	8	0.366434	ncbi_107056399;ncbi_373890;ncbi_374001;ncbi_418623;ncbi_421543;ncbi_422933;ncbi_428708
GO:0006333	chromatin assembly or disassembly	7	8	0.366434	ncbi_100859629;ncbi_395658;ncbi_423239;ncbi_424155;ncbi_427819;ncbi_723780;ncbi_770217
GO:0007618	mating	7	8	0.366434	ncbi_374198;ncbi_395578;ncbi_419194;ncbi_426639;ncbi_427552;ncbi_427633;ncbi_770953
GO:0008630	intrinsic apoptotic signaling pathway in response to DNA damage	7	8	0.366434	ncbi_100859283;ncbi_107053650;ncbi_415948;ncbi_418000;ncbi_423381;ncbi_427180;ncbi_427342
GO:0009072	aromatic amino acid family metabolic process	7	8	0.366434	ncbi_395775;ncbi_415884;ncbi_418330;ncbi_422409;ncbi_426335;ncbi_426785;ncbi_769005
GO:0032012	regulation of ARF protein signal transduction	7	8	0.366434	ncbi_100858913;ncbi_417117;ncbi_419241;ncbi_423187;ncbi_424895;ncbi_428790;ncbi_768599
GO:0032479	regulation of type I interferon production	7	8	0.366434	ncbi_396384;ncbi_416723;ncbi_419755;ncbi_421404;ncbi_422720;ncbi_423727;ncbi_427105
GO:0032623	interleukin-2 production	7	8	0.366434	ncbi_107057054;ncbi_395556;ncbi_396062;ncbi_416476;ncbi_417870;ncbi_423895;ncbi_776459
GO:0034502	protein localization to chromosome	7	8	0.366434	ncbi_107051182;ncbi_374253;ncbi_416575;ncbi_418733;ncbi_420286;ncbi_424726;ncbi_769451
GO:0042058	regulation of epidermal growth factor receptor signaling pathway	7	8	0.366434	ncbi_101751513;ncbi_414743;ncbi_416016;ncbi_423875;ncbi_428570;ncbi_428799;ncbi_497270
GO:0042430	indole-containing compound metabolic process	7	8	0.366434	ncbi_395799;ncbi_396066;ncbi_396286;ncbi_408026;ncbi_422409;ncbi_426785;ncbi_769005
GO:0046661	male sex differentiation	7	8	0.366434	ncbi_395432;ncbi_395509;ncbi_396105;ncbi_396415;ncbi_420033;ncbi_424030;ncbi_428605
GO:0060761	negative regulation of response to cytokine stimulus	7	8	0.366434	ncbi_100857413;ncbi_395292;ncbi_396409;ncbi_396536;ncbi_404536;ncbi_417529;ncbi_417547
GO:0061180	mammary gland epithelium development	7	8	0.366434	ncbi_100857115;ncbi_100858404;ncbi_395292;ncbi_395703;ncbi_396341;ncbi_419327;ncbi_420004
GO:0072028	nephron morphogenesis	7	8	0.366434	ncbi_107052049;ncbi_395569;ncbi_395949;ncbi_422585;ncbi_427838;ncbi_428605;ncbi_769039
GO:0097193	intrinsic apoptotic signaling pathway	7	8	0.366434	ncbi_100859283;ncbi_107053650;ncbi_415948;ncbi_418000;ncbi_423381;ncbi_427180;ncbi_427342
GO:1901184	regulation of ERBB signaling pathway	7	8	0.366434	ncbi_101751513;ncbi_414743;ncbi_416016;ncbi_423875;ncbi_428570;ncbi_428799;ncbi_497270
GO:0040011	locomotion	234	308	0.367728	ncbi_100857115;ncbi_100857260;ncbi_100857623;ncbi_100858225;ncbi_100858284;ncbi_100858404;ncbi_100858928;ncbi_100859279;ncbi_100859519;ncbi_101750767;ncbi_107049186;ncbi_107050106;ncbi_107050212;ncbi_107054176;ncbi_107054548;ncbi_107055275;ncbi_107056005;ncbi_107056177;ncbi_107056239;ncbi_107056744;ncbi_107057036;ncbi_373906;ncbi_373911;ncbi_373939;ncbi_373953;ncbi_373972;ncbi_373978;ncbi_373987;…
GO:2001141	regulation of RNA biosynthetic process	114	149	0.371627	ncbi_100538349;ncbi_100857185;ncbi_100857413;ncbi_100857572;ncbi_100857640;ncbi_101750922;ncbi_107052049;ncbi_107052560;ncbi_107054175;ncbi_107056759;ncbi_107057054;ncbi_373919;ncbi_373952;ncbi_373953;ncbi_374018;ncbi_374024;ncbi_374120;ncbi_374141;ncbi_374147;ncbi_374175;ncbi_378779;ncbi_378800;ncbi_378921;ncbi_395099;ncbi_395126;ncbi_395214;ncbi_395230;ncbi_395385;ncbi_395490;ncbi_395679;ncbi_3…
GO:0006629	lipid metabolic process	203	267	0.373058	ncbi_100857115;ncbi_100857294;ncbi_100857298;ncbi_100857929;ncbi_100858293;ncbi_100859133;ncbi_100859655;ncbi_100859721;ncbi_100859906;ncbi_101747962;ncbi_101748239;ncbi_101750527;ncbi_101751681;ncbi_107049673;ncbi_107052324;ncbi_107055301;ncbi_107055407;ncbi_373915;ncbi_374120;ncbi_374198;ncbi_374204;ncbi_374224;ncbi_378779;ncbi_378783;ncbi_378903;ncbi_395099;ncbi_395145;ncbi_395285;ncbi_395373;…
GO:0033036	macromolecule localization	407	538	0.374701	ncbi_100857443;ncbi_100857565;ncbi_100857815;ncbi_100858284;ncbi_100858304;ncbi_100858360;ncbi_100858473;ncbi_100858486;ncbi_100858776;ncbi_100859104;ncbi_100859200;ncbi_100859555;ncbi_100859655;ncbi_100859721;ncbi_100859842;ncbi_100859902;ncbi_101747893;ncbi_101749333;ncbi_101749375;ncbi_101749643;ncbi_101751988;ncbi_107049003;ncbi_107049192;ncbi_107049323;ncbi_107049452;ncbi_107049466;ncbi_1070…
GO:0001667	ameboidal-type cell migration	36	46	0.374846	ncbi_100857115;ncbi_107056239;ncbi_373987;ncbi_374094;ncbi_374251;ncbi_378783;ncbi_395479;ncbi_395491;ncbi_395569;ncbi_395573;ncbi_395949;ncbi_395950;ncbi_396107;ncbi_396383;ncbi_396469;ncbi_396536;ncbi_408082;ncbi_415603;ncbi_415614;ncbi_415908;ncbi_416117;ncbi_416266;ncbi_416720;ncbi_416727;ncbi_416814;ncbi_420441;ncbi_421928;ncbi_423661;ncbi_423714;ncbi_424186;ncbi_424187;ncbi_424306;ncbi_4245…
GO:0006022	aminoglycan metabolic process	20	25	0.377034	ncbi_107051237;ncbi_373992;ncbi_395594;ncbi_396018;ncbi_414781;ncbi_415320;ncbi_415521;ncbi_415566;ncbi_415908;ncbi_416032;ncbi_418081;ncbi_418090;ncbi_421745;ncbi_422488;ncbi_422849;ncbi_423038;ncbi_423632;ncbi_424535;ncbi_424703;ncbi_427294
GO:1901699	cellular response to nitrogen compound	20	25	0.377034	ncbi_101747712;ncbi_395097;ncbi_395475;ncbi_396086;ncbi_396409;ncbi_415577;ncbi_415614;ncbi_415905;ncbi_417866;ncbi_419399;ncbi_421387;ncbi_422203;ncbi_423437;ncbi_423962;ncbi_427214;ncbi_769469;ncbi_770238;ncbi_771549;ncbi_772385;ncbi_776459
GO:0001525	angiogenesis	61	79	0.377663	ncbi_100857115;ncbi_100858009;ncbi_100858404;ncbi_100859595;ncbi_100859755;ncbi_101748329;ncbi_107055998;ncbi_373987;ncbi_374001;ncbi_378782;ncbi_395130;ncbi_395180;ncbi_395323;ncbi_395324;ncbi_395491;ncbi_395509;ncbi_395610;ncbi_395703;ncbi_395865;ncbi_395909;ncbi_395950;ncbi_396085;ncbi_396103;ncbi_396121;ncbi_396182;ncbi_396227;ncbi_396235;ncbi_396295;ncbi_396306;ncbi_396383;ncbi_396390;ncbi_3…
GO:0003013	circulatory system process	61	79	0.377663	ncbi_100857105;ncbi_100857115;ncbi_100857635;ncbi_100858122;ncbi_100858624;ncbi_100858928;ncbi_100859819;ncbi_101751513;ncbi_107053154;ncbi_107056399;ncbi_107057365;ncbi_373890;ncbi_373911;ncbi_374001;ncbi_374065;ncbi_374147;ncbi_395330;ncbi_395442;ncbi_395765;ncbi_395909;ncbi_395971;ncbi_396243;ncbi_404536;ncbi_408082;ncbi_415694;ncbi_416737;ncbi_417883;ncbi_418130;ncbi_418623;ncbi_419498;ncbi_4…
GO:0002521	leukocyte differentiation	64	83	0.380456	ncbi_107052049;ncbi_107054176;ncbi_107057054;ncbi_373919;ncbi_373931;ncbi_373937;ncbi_374215;ncbi_374224;ncbi_378783;ncbi_395146;ncbi_395229;ncbi_395257;ncbi_395274;ncbi_395556;ncbi_395865;ncbi_395909;ncbi_396062;ncbi_396103;ncbi_396182;ncbi_396191;ncbi_396298;ncbi_396384;ncbi_396409;ncbi_396469;ncbi_404671;ncbi_414741;ncbi_415577;ncbi_415607;ncbi_415805;ncbi_415846;ncbi_415910;ncbi_416092;ncbi_4…
GO:0046434	organophosphate catabolic process	138	181	0.38243	ncbi_100858997;ncbi_100859860;ncbi_100996929;ncbi_101751843;ncbi_107049047;ncbi_107049323;ncbi_107050508;ncbi_107055071;ncbi_107055371;ncbi_107056095;ncbi_107056177;ncbi_107056443;ncbi_107056580;ncbi_373891;ncbi_374159;ncbi_378910;ncbi_395416;ncbi_395424;ncbi_395425;ncbi_395442;ncbi_395653;ncbi_395658;ncbi_395712;ncbi_395871;ncbi_395921;ncbi_396004;ncbi_396072;ncbi_396086;ncbi_396153;ncbi_396193;…
GO:0006163	purine nucleotide metabolic process	187	246	0.382836	ncbi_100858336;ncbi_100858997;ncbi_100859339;ncbi_100859860;ncbi_100996929;ncbi_101748596;ncbi_101749042;ncbi_101751843;ncbi_107049003;ncbi_107049047;ncbi_107049192;ncbi_107049323;ncbi_107050508;ncbi_107053154;ncbi_107053650;ncbi_107055071;ncbi_107055371;ncbi_107055787;ncbi_107055940;ncbi_107056095;ncbi_107056177;ncbi_107056443;ncbi_107056580;ncbi_373891;ncbi_374159;ncbi_374259;ncbi_378910;ncbi_3…
GO:0048514	blood vessel morphogenesis	70	91	0.38548	ncbi_100857115;ncbi_100858009;ncbi_100858404;ncbi_100859595;ncbi_100859755;ncbi_101748329;ncbi_107055998;ncbi_107056005;ncbi_373941;ncbi_373987;ncbi_374001;ncbi_374094;ncbi_378782;ncbi_395130;ncbi_395180;ncbi_395323;ncbi_395324;ncbi_395491;ncbi_395509;ncbi_395610;ncbi_395703;ncbi_395713;ncbi_395802;ncbi_395865;ncbi_395909;ncbi_395950;ncbi_396085;ncbi_396103;ncbi_396121;ncbi_396182;ncbi_396227;ncb…
GO:0060341	regulation of cellular localization	70	91	0.38548	ncbi_100859819;ncbi_107054146;ncbi_107055275;ncbi_107055301;ncbi_107055574;ncbi_107056095;ncbi_107056777;ncbi_107056858;ncbi_373915;ncbi_373953;ncbi_373956;ncbi_374040;ncbi_374064;ncbi_374118;ncbi_374141;ncbi_374153;ncbi_378897;ncbi_395198;ncbi_395312;ncbi_395393;ncbi_395442;ncbi_395703;ncbi_395815;ncbi_395855;ncbi_395971;ncbi_395997;ncbi_396085;ncbi_396093;ncbi_396174;ncbi_396216;ncbi_396236;ncb…
GO:0034329	cell junction assembly	23	29	0.385492	ncbi_107050106;ncbi_107056858;ncbi_373911;ncbi_378897;ncbi_395427;ncbi_395442;ncbi_396024;ncbi_396103;ncbi_396133;ncbi_396503;ncbi_416184;ncbi_416503;ncbi_418642;ncbi_419361;ncbi_419824;ncbi_420481;ncbi_421711;ncbi_422740;ncbi_423589;ncbi_424328;ncbi_424519;ncbi_426885;ncbi_428309
GO:0038127	ERBB signaling pathway	23	29	0.385492	ncbi_373953;ncbi_378929;ncbi_395099;ncbi_395330;ncbi_395796;ncbi_395855;ncbi_395951;ncbi_395982;ncbi_396229;ncbi_396409;ncbi_408036;ncbi_415614;ncbi_416647;ncbi_418761;ncbi_421098;ncbi_421543;ncbi_422456;ncbi_423908;ncbi_426000;ncbi_428222;ncbi_428543;ncbi_430689;ncbi_770246
GO:0061138	morphogenesis of a branching epithelium	23	29	0.385492	ncbi_100858404;ncbi_107056005;ncbi_107056460;ncbi_107056858;ncbi_374018;ncbi_378779;ncbi_395327;ncbi_395432;ncbi_395569;ncbi_395703;ncbi_396105;ncbi_396415;ncbi_416030;ncbi_418090;ncbi_419311;ncbi_419327;ncbi_420332;ncbi_420769;ncbi_421543;ncbi_421697;ncbi_422585;ncbi_426068;ncbi_771676
GO:0071704	organic substance metabolic process	2076	2762	0.386916	ncbi_100533998;ncbi_100534591;ncbi_100538349;ncbi_100857105;ncbi_100857115;ncbi_100857155;ncbi_100857185;ncbi_100857260;ncbi_100857285;ncbi_100857294;ncbi_100857298;ncbi_100857380;ncbi_100857383;ncbi_100857413;ncbi_100857422;ncbi_100857480;ncbi_100857512;ncbi_100857572;ncbi_100857587;ncbi_100857613;ncbi_100857623;ncbi_100857640;ncbi_100857678;ncbi_100857754;ncbi_100857793;ncbi_100857898;ncbi_1008…
GO:0002762	negative regulation of myeloid leukocyte differentiation	10	12	0.38987	ncbi_395290;ncbi_395440;ncbi_396085;ncbi_396409;ncbi_404536;ncbi_419259;ncbi_420332;ncbi_422454;ncbi_427171;ncbi_770427
GO:0002831	regulation of response to biotic stimulus	10	12	0.38987	ncbi_395871;ncbi_404671;ncbi_415307;ncbi_418812;ncbi_420189;ncbi_420398;ncbi_423324;ncbi_427417;ncbi_428386;ncbi_770246
GO:0006171	cAMP biosynthetic process	10	12	0.38987	ncbi_107049003;ncbi_107049192;ncbi_107053154;ncbi_395971;ncbi_396281;ncbi_396436;ncbi_421047;ncbi_423042;ncbi_423395;ncbi_428516
GO:0007569	cell aging	10	12	0.38987	ncbi_100859104;ncbi_373929;ncbi_396103;ncbi_396229;ncbi_404304;ncbi_415905;ncbi_421183;ncbi_421950;ncbi_424900;ncbi_431608
GO:0010822	positive regulation of mitochondrion organization	10	12	0.38987	ncbi_100859081;ncbi_378894;ncbi_423778;ncbi_423815;ncbi_423971;ncbi_424796;ncbi_425619;ncbi_427708;ncbi_427820;ncbi_772251
GO:0032411	positive regulation of transporter activity	10	12	0.38987	ncbi_374119;ncbi_395277;ncbi_396073;ncbi_396236;ncbi_415805;ncbi_415905;ncbi_418989;ncbi_419082;ncbi_426792;ncbi_427850
GO:0043407	negative regulation of MAP kinase activity	10	12	0.38987	ncbi_374191;ncbi_374192;ncbi_374272;ncbi_395642;ncbi_419382;ncbi_421340;ncbi_423838;ncbi_423890;ncbi_425527;ncbi_431336
GO:0043487	regulation of RNA stability	10	12	0.38987	ncbi_395152;ncbi_395569;ncbi_395637;ncbi_396142;ncbi_419453;ncbi_419715;ncbi_419847;ncbi_421183;ncbi_425789;ncbi_768866
GO:0043488	regulation of mRNA stability	10	12	0.38987	ncbi_395152;ncbi_395569;ncbi_395637;ncbi_396142;ncbi_419453;ncbi_419715;ncbi_419847;ncbi_421183;ncbi_425789;ncbi_768866
GO:0045638	negative regulation of myeloid cell differentiation	10	12	0.38987	ncbi_395290;ncbi_395440;ncbi_396085;ncbi_396409;ncbi_404536;ncbi_419259;ncbi_420332;ncbi_422454;ncbi_427171;ncbi_770427
GO:0050769	positive regulation of neurogenesis	10	12	0.38987	ncbi_378779;ncbi_395324;ncbi_395635;ncbi_395802;ncbi_395909;ncbi_396081;ncbi_396154;ncbi_417117;ncbi_429994;ncbi_769039
GO:0051962	positive regulation of nervous system development	10	12	0.38987	ncbi_378779;ncbi_395324;ncbi_395635;ncbi_395802;ncbi_395909;ncbi_396081;ncbi_396154;ncbi_417117;ncbi_429994;ncbi_769039
GO:1901099	negative regulation of signal transduction in absence of ligand	10	12	0.38987	ncbi_107050758;ncbi_373906;ncbi_395432;ncbi_395569;ncbi_416184;ncbi_416679;ncbi_420167;ncbi_420719;ncbi_424083;ncbi_429496
GO:1901988	negative regulation of cell cycle phase transition	10	12	0.38987	ncbi_416575;ncbi_417868;ncbi_418833;ncbi_419493;ncbi_420653;ncbi_421040;ncbi_422502;ncbi_422585;ncbi_424356;ncbi_769277
GO:0022411	cellular component disassembly	26	33	0.392372	ncbi_100857695;ncbi_100858009;ncbi_107053650;ncbi_107057148;ncbi_373906;ncbi_373988;ncbi_396235;ncbi_415607;ncbi_416546;ncbi_416950;ncbi_417110;ncbi_418095;ncbi_420119;ncbi_420472;ncbi_421127;ncbi_421151;ncbi_423320;ncbi_423971;ncbi_424325;ncbi_426499;ncbi_427205;ncbi_427625;ncbi_427819;ncbi_427821;ncbi_771207;ncbi_771345
GO:0031396	regulation of protein ubiquitination	26	33	0.392372	ncbi_107056983;ncbi_373922;ncbi_374118;ncbi_395297;ncbi_395796;ncbi_415357;ncbi_415509;ncbi_415559;ncbi_416575;ncbi_417205;ncbi_417898;ncbi_420017;ncbi_420252;ncbi_420653;ncbi_421642;ncbi_421998;ncbi_423586;ncbi_424563;ncbi_426937;ncbi_427342;ncbi_427473;ncbi_430878;ncbi_493647;ncbi_769277;ncbi_770553;ncbi_777320
GO:1903320	regulation of protein modification by small protein conjugation or removal	26	33	0.392372	ncbi_107056983;ncbi_373922;ncbi_374118;ncbi_395297;ncbi_395796;ncbi_415357;ncbi_415509;ncbi_415559;ncbi_416575;ncbi_417205;ncbi_417898;ncbi_420017;ncbi_420252;ncbi_420653;ncbi_421642;ncbi_421998;ncbi_423586;ncbi_424563;ncbi_426937;ncbi_427342;ncbi_427473;ncbi_430878;ncbi_493647;ncbi_769277;ncbi_770553;ncbi_777320
GO:0040017	positive regulation of locomotion	29	37	0.398109	ncbi_100857559;ncbi_100859104;ncbi_101750767;ncbi_373987;ncbi_374113;ncbi_395180;ncbi_395255;ncbi_395330;ncbi_395432;ncbi_395491;ncbi_395703;ncbi_395909;ncbi_396227;ncbi_396306;ncbi_396349;ncbi_414741;ncbi_417117;ncbi_420366;ncbi_420695;ncbi_420696;ncbi_421183;ncbi_421998;ncbi_422573;ncbi_423302;ncbi_424666;ncbi_426885;ncbi_427417;ncbi_768509;ncbi_768878
GO:1901292	nucleoside phosphate catabolic process	137	180	0.399063	ncbi_100858997;ncbi_100859860;ncbi_100996929;ncbi_101751843;ncbi_107049047;ncbi_107049323;ncbi_107050508;ncbi_107055071;ncbi_107055371;ncbi_107056095;ncbi_107056177;ncbi_107056443;ncbi_107056580;ncbi_373891;ncbi_374159;ncbi_378910;ncbi_395416;ncbi_395424;ncbi_395425;ncbi_395442;ncbi_395653;ncbi_395658;ncbi_395712;ncbi_395871;ncbi_395921;ncbi_396004;ncbi_396072;ncbi_396086;ncbi_396153;ncbi_396193;…
GO:0034097	response to cytokine	57	74	0.400042	ncbi_100859339;ncbi_107055417;ncbi_373931;ncbi_373953;ncbi_374113;ncbi_374199;ncbi_378783;ncbi_378921;ncbi_378926;ncbi_395154;ncbi_395180;ncbi_395229;ncbi_395393;ncbi_395594;ncbi_395703;ncbi_395865;ncbi_396033;ncbi_396061;ncbi_396188;ncbi_396216;ncbi_396371;ncbi_396384;ncbi_396487;ncbi_404671;ncbi_415614;ncbi_415694;ncbi_415908;ncbi_416023;ncbi_416027;ncbi_416737;ncbi_417117;ncbi_417226;ncbi_4172…
GO:0032501	multicellular organismal process	1092	1451	0.402008	ncbi_100170842;ncbi_100857105;ncbi_100857115;ncbi_100857422;ncbi_100857559;ncbi_100857572;ncbi_100857623;ncbi_100857635;ncbi_100857678;ncbi_100857754;ncbi_100857815;ncbi_100857875;ncbi_100857929;ncbi_100858009;ncbi_100858122;ncbi_100858293;ncbi_100858304;ncbi_100858404;ncbi_100858534;ncbi_100858556;ncbi_100858585;ncbi_100858624;ncbi_100858709;ncbi_100858799;ncbi_100858913;ncbi_100858928;ncbi_1008…
GO:0007050	cell cycle arrest	13	16	0.404051	ncbi_395432;ncbi_395609;ncbi_396341;ncbi_396390;ncbi_417117;ncbi_417226;ncbi_417407;ncbi_418833;ncbi_421206;ncbi_422585;ncbi_423446;ncbi_430534;ncbi_431601
GO:0019827	stem cell population maintenance	13	16	0.404051	ncbi_101747712;ncbi_395230;ncbi_395432;ncbi_395802;ncbi_396105;ncbi_396515;ncbi_415607;ncbi_418090;ncbi_418456;ncbi_419327;ncbi_419785;ncbi_427297;ncbi_769039
GO:0048469	cell maturation	13	16	0.404051	ncbi_100857480;ncbi_100858404;ncbi_101751843;ncbi_374198;ncbi_396107;ncbi_396298;ncbi_415559;ncbi_416036;ncbi_419824;ncbi_419825;ncbi_424320;ncbi_428198;ncbi_771676
GO:0050870	positive regulation of T cell activation	13	16	0.404051	ncbi_395097;ncbi_395312;ncbi_395556;ncbi_396062;ncbi_404671;ncbi_415577;ncbi_418090;ncbi_419194;ncbi_420215;ncbi_420769;ncbi_423895;ncbi_427272;ncbi_776459
GO:0071375	cellular response to peptide hormone stimulus	13	16	0.404051	ncbi_395097;ncbi_395475;ncbi_396409;ncbi_415614;ncbi_415905;ncbi_417866;ncbi_419399;ncbi_422203;ncbi_423962;ncbi_427214;ncbi_771549;ncbi_772385;ncbi_776459
GO:0098727	maintenance of cell number	13	16	0.404051	ncbi_101747712;ncbi_395230;ncbi_395432;ncbi_395802;ncbi_396105;ncbi_396515;ncbi_415607;ncbi_418090;ncbi_418456;ncbi_419327;ncbi_419785;ncbi_427297;ncbi_769039
GO:1901653	cellular response to peptide	13	16	0.404051	ncbi_395097;ncbi_395475;ncbi_396409;ncbi_415614;ncbi_415905;ncbi_417866;ncbi_419399;ncbi_422203;ncbi_423962;ncbi_427214;ncbi_771549;ncbi_772385;ncbi_776459
GO:1902041	regulation of extrinsic apoptotic signaling pathway via death domain receptors	13	16	0.404051	ncbi_100857115;ncbi_107050945;ncbi_373987;ncbi_395941;ncbi_396085;ncbi_396087;ncbi_396482;ncbi_416707;ncbi_417529;ncbi_419187;ncbi_421684;ncbi_426464;ncbi_431670
GO:1902275	regulation of chromatin organization	13	16	0.404051	ncbi_373983;ncbi_395174;ncbi_396298;ncbi_415307;ncbi_420252;ncbi_420441;ncbi_420839;ncbi_422203;ncbi_422904;ncbi_422917;ncbi_423035;ncbi_423381;ncbi_777320
GO:1903039	positive regulation of leukocyte cell-cell adhesion	13	16	0.404051	ncbi_395097;ncbi_395312;ncbi_395556;ncbi_396062;ncbi_404671;ncbi_415577;ncbi_418090;ncbi_419194;ncbi_420215;ncbi_420769;ncbi_423895;ncbi_427272;ncbi_776459
GO:0055086	nucleobase-containing small molecule metabolic process	231	305	0.406471	ncbi_100857155;ncbi_100857898;ncbi_100858336;ncbi_100858997;ncbi_100859339;ncbi_100859860;ncbi_100996929;ncbi_101748596;ncbi_101749042;ncbi_101751843;ncbi_107049003;ncbi_107049047;ncbi_107049192;ncbi_107049323;ncbi_107050508;ncbi_107053154;ncbi_107053168;ncbi_107053650;ncbi_107055071;ncbi_107055371;ncbi_107055787;ncbi_107055940;ncbi_107056043;ncbi_107056095;ncbi_107056177;ncbi_107056443;ncbi_1070…
GO:0044281	small molecule metabolic process	482	639	0.410975	ncbi_100857155;ncbi_100857298;ncbi_100857383;ncbi_100857898;ncbi_100858336;ncbi_100858997;ncbi_100859133;ncbi_100859339;ncbi_100859356;ncbi_100859653;ncbi_100859860;ncbi_100996929;ncbi_101747660;ncbi_101747962;ncbi_101748239;ncbi_101748258;ncbi_101748596;ncbi_101749042;ncbi_101751843;ncbi_107049003;ncbi_107049047;ncbi_107049192;ncbi_107049323;ncbi_107049913;ncbi_107050508;ncbi_107052324;ncbi_1070…
GO:0005975	carbohydrate metabolic process	121	159	0.411369	ncbi_100857298;ncbi_100858486;ncbi_100859356;ncbi_100859653;ncbi_101751402;ncbi_101752092;ncbi_107049003;ncbi_107049017;ncbi_107049323;ncbi_107050926;ncbi_107051237;ncbi_107052466;ncbi_107052518;ncbi_107053650;ncbi_107054146;ncbi_107054176;ncbi_107055776;ncbi_107056478;ncbi_107056850;ncbi_107056873;ncbi_373890;ncbi_373997;ncbi_374253;ncbi_395071;ncbi_395078;ncbi_395097;ncbi_395373;ncbi_395480;ncb…
GO:0010631	epithelial cell migration	16	20	0.413789	ncbi_100857115;ncbi_107056239;ncbi_374094;ncbi_374251;ncbi_378783;ncbi_395479;ncbi_396469;ncbi_396536;ncbi_415603;ncbi_416117;ncbi_416727;ncbi_416814;ncbi_420441;ncbi_424186;ncbi_424187;ncbi_426013
GO:0010769	regulation of cell morphogenesis involved in differentiation	16	20	0.413789	ncbi_100859104;ncbi_101751011;ncbi_107054175;ncbi_107055275;ncbi_395409;ncbi_395475;ncbi_395491;ncbi_395559;ncbi_395703;ncbi_395909;ncbi_396081;ncbi_396213;ncbi_419361;ncbi_421928;ncbi_429041;ncbi_769797
GO:0015748	organophosphate ester transport	16	20	0.413789	ncbi_100857298;ncbi_100859356;ncbi_395780;ncbi_396536;ncbi_416159;ncbi_418004;ncbi_418533;ncbi_418685;ncbi_418749;ncbi_419345;ncbi_421861;ncbi_422768;ncbi_422776;ncbi_424703;ncbi_424964;ncbi_431656
GO:0018958	phenol-containing compound metabolic process	16	20	0.413789	ncbi_107056239;ncbi_107057036;ncbi_373903;ncbi_395391;ncbi_395393;ncbi_395775;ncbi_395799;ncbi_396237;ncbi_408026;ncbi_416783;ncbi_416937;ncbi_418563;ncbi_420004;ncbi_424320;ncbi_426796;ncbi_428252
GO:0090132	epithelium migration	16	20	0.413789	ncbi_100857115;ncbi_107056239;ncbi_374094;ncbi_374251;ncbi_378783;ncbi_395479;ncbi_396469;ncbi_396536;ncbi_415603;ncbi_416117;ncbi_416727;ncbi_416814;ncbi_420441;ncbi_424186;ncbi_424187;ncbi_426013
GO:0006820	anion transport	81	106	0.41544	ncbi_100857687;ncbi_101748788;ncbi_107055371;ncbi_107055574;ncbi_374259;ncbi_395393;ncbi_395443;ncbi_395498;ncbi_395780;ncbi_395809;ncbi_396041;ncbi_396173;ncbi_396192;ncbi_396257;ncbi_396444;ncbi_396536;ncbi_415433;ncbi_415622;ncbi_415832;ncbi_416086;ncbi_416159;ncbi_416188;ncbi_416698;ncbi_416967;ncbi_417647;ncbi_417700;ncbi_417715;ncbi_417807;ncbi_417815;ncbi_417965;ncbi_418004;ncbi_418109;ncb…
GO:0006461	protein complex assembly	148	195	0.419082	ncbi_100857247;ncbi_100858122;ncbi_100858304;ncbi_100859104;ncbi_100859189;ncbi_100859629;ncbi_100859860;ncbi_107049323;ncbi_107051182;ncbi_107051871;ncbi_107052460;ncbi_107054369;ncbi_107056858;ncbi_107057137;ncbi_107057139;ncbi_373930;ncbi_374064;ncbi_374065;ncbi_374228;ncbi_374269;ncbi_378921;ncbi_386572;ncbi_395116;ncbi_395117;ncbi_395145;ncbi_395154;ncbi_395198;ncbi_395442;ncbi_395475;ncbi_3…
GO:0070271	protein complex biogenesis	148	195	0.419082	ncbi_100857247;ncbi_100858122;ncbi_100858304;ncbi_100859104;ncbi_100859189;ncbi_100859629;ncbi_100859860;ncbi_107049323;ncbi_107051182;ncbi_107051871;ncbi_107052460;ncbi_107054369;ncbi_107056858;ncbi_107057137;ncbi_107057139;ncbi_373930;ncbi_374064;ncbi_374065;ncbi_374228;ncbi_374269;ncbi_378921;ncbi_386572;ncbi_395116;ncbi_395117;ncbi_395145;ncbi_395154;ncbi_395198;ncbi_395442;ncbi_395475;ncbi_3…
GO:0000082	G1/S transition of mitotic cell cycle	3	3	0.421477	ncbi_396142;ncbi_417868;ncbi_418488
GO:0000266	mitochondrial fission	3	3	0.421477	ncbi_416350;ncbi_423971;ncbi_424796
GO:0000289	nuclear-transcribed mRNA poly(A) tail shortening	3	3	0.421477	ncbi_395225;ncbi_418010;ncbi_422733
GO:0001676	long-chain fatty acid metabolic process	3	3	0.421477	ncbi_374204;ncbi_396237;ncbi_416024
GO:0002070	epithelial cell maturation	3	3	0.421477	ncbi_100858404;ncbi_415559;ncbi_771676
GO:0002312	B cell activation involved in immune response	3	3	0.421477	ncbi_415805;ncbi_419194;ncbi_421998
GO:0002313	mature B cell differentiation involved in immune response	3	3	0.421477	ncbi_415805;ncbi_419194;ncbi_421998
GO:0002455	humoral immune response mediated by circulating immunoglobulin	3	3	0.421477	ncbi_100858751;ncbi_419504;ncbi_427947
GO:0002467	germinal center formation	3	3	0.421477	ncbi_419194;ncbi_421684;ncbi_769007
GO:0002551	mast cell chemotaxis	3	3	0.421477	ncbi_395255;ncbi_395909;ncbi_422573
GO:0002643	regulation of tolerance induction	3	3	0.421477	ncbi_396062;ncbi_418406;ncbi_419145
GO:0002645	positive regulation of tolerance induction	3	3	0.421477	ncbi_396062;ncbi_418406;ncbi_419145
GO:0002664	regulation of T cell tolerance induction	3	3	0.421477	ncbi_396062;ncbi_418406;ncbi_419145
GO:0002666	positive regulation of T cell tolerance induction	3	3	0.421477	ncbi_396062;ncbi_418406;ncbi_419145
GO:0002901	mature B cell apoptotic process	3	3	0.421477	ncbi_414741;ncbi_419194;ncbi_424528
GO:0003072	renal control of peripheral vascular resistance involved in regulation of systemic arterial blood pressure	3	3	0.421477	ncbi_100857105;ncbi_421543;ncbi_428708
GO:0003283	atrial septum development	3	3	0.421477	ncbi_396073;ncbi_396392;ncbi_422897
GO:0006085	acetyl-CoA biosynthetic process	3	3	0.421477	ncbi_416066;ncbi_420570;ncbi_425972
GO:0006096	glycolytic process	3	3	0.421477	ncbi_107053650;ncbi_418090;ncbi_422203
GO:0006165	nucleoside diphosphate phosphorylation	3	3	0.421477	ncbi_107053650;ncbi_418090;ncbi_422203
GO:0006182	cGMP biosynthetic process	3	3	0.421477	ncbi_395971;ncbi_421998;ncbi_422407
GO:0006266	DNA ligation	3	3	0.421477	ncbi_396086;ncbi_417530;ncbi_430516
GO:0006383	transcription from RNA polymerase III promoter	3	3	0.421477	ncbi_100857613;ncbi_417164;ncbi_417990
GO:0006451	translational readthrough	3	3	0.421477	ncbi_416021;ncbi_422808;ncbi_771778
GO:0006561	proline biosynthetic process	3	3	0.421477	ncbi_417386;ncbi_420293;ncbi_769203
GO:0006569	tryptophan catabolic process	3	3	0.421477	ncbi_422409;ncbi_426785;ncbi_769005
GO:0006662	glycerol ether metabolic process	3	3	0.421477	ncbi_421687;ncbi_423028;ncbi_424903
GO:0006670	sphingosine metabolic process	3	3	0.421477	ncbi_420088;ncbi_426145;ncbi_427235
GO:0006684	sphingomyelin metabolic process	3	3	0.421477	ncbi_426145;ncbi_769013;ncbi_776223
GO:0006757	ATP generation from ADP	3	3	0.421477	ncbi_107053650;ncbi_418090;ncbi_422203
GO:0006907	pinocytosis	3	3	0.421477	ncbi_396024;ncbi_415309;ncbi_419847
GO:0007064	mitotic sister chromatid cohesion	3	3	0.421477	ncbi_420358;ncbi_428348;ncbi_431608
GO:0007129	synapsis	3	3	0.421477	ncbi_100857678;ncbi_100859200;ncbi_772081
GO:0007200	phospholipase C-activating G-protein coupled receptor signaling pathway	3	3	0.421477	ncbi_427633;ncbi_428252;ncbi_431664
GO:0007549	dosage compensation	3	3	0.421477	ncbi_373983;ncbi_419454;ncbi_420119
GO:0007584	response to nutrient	3	3	0.421477	ncbi_396197;ncbi_415841;ncbi_424821
GO:0007622	rhythmic behavior	3	3	0.421477	ncbi_378786;ncbi_395433;ncbi_408185
GO:0008608	attachment of spindle microtubules to kinetochore	3	3	0.421477	ncbi_415607;ncbi_419361;ncbi_421376
GO:0009074	aromatic amino acid family catabolic process	3	3	0.421477	ncbi_422409;ncbi_426785;ncbi_769005
GO:0009084	glutamine family amino acid biosynthetic process	3	3	0.421477	ncbi_417386;ncbi_420293;ncbi_769203
GO:0009113	purine nucleobase biosynthetic process	3	3	0.421477	ncbi_100857155;ncbi_395653;ncbi_419194
GO:0009120	deoxyribonucleoside metabolic process	3	3	0.421477	ncbi_418176;ncbi_419194;ncbi_429083
GO:0009135	purine nucleoside diphosphate metabolic process	3	3	0.421477	ncbi_107053650;ncbi_418090;ncbi_422203
GO:0009138	pyrimidine nucleoside diphosphate metabolic process	3	3	0.421477	ncbi_419531;ncbi_421921;ncbi_429100
GO:0009155	purine deoxyribonucleotide catabolic process	3	3	0.421477	ncbi_416467;ncbi_419125;ncbi_419194
GO:0009179	purine ribonucleoside diphosphate metabolic process	3	3	0.421477	ncbi_107053650;ncbi_418090;ncbi_422203
GO:0009264	deoxyribonucleotide catabolic process	3	3	0.421477	ncbi_416467;ncbi_419125;ncbi_419194
GO:0009615	response to virus	3	3	0.421477	ncbi_107057583;ncbi_415781;ncbi_419755
GO:0010039	response to iron ion	3	3	0.421477	ncbi_373916;ncbi_395393;ncbi_395982
GO:0010565	regulation of cellular ketone metabolic process	3	3	0.421477	ncbi_374065;ncbi_395393;ncbi_420570
GO:0010603	regulation of cytoplasmic mRNA processing body assembly	3	3	0.421477	ncbi_416293;ncbi_417851;ncbi_418926
GO:0010623	developmental programmed cell death	3	3	0.421477	ncbi_395865;ncbi_429064;ncbi_776138
GO:0010872	regulation of cholesterol esterification	3	3	0.421477	ncbi_395780;ncbi_396536;ncbi_421543
GO:0010878	cholesterol storage	3	3	0.421477	ncbi_107055574;ncbi_374120;ncbi_416814
GO:0010888	negative regulation of lipid storage	3	3	0.421477	ncbi_374120;ncbi_417866;ncbi_420673
GO:0010951	negative regulation of endopeptidase activity	3	3	0.421477	ncbi_417529;ncbi_417613;ncbi_424860
GO:0015812	gamma-aminobutyric acid transport	3	3	0.421477	ncbi_374259;ncbi_418895;ncbi_427246
GO:0016578	histone deubiquitination	3	3	0.421477	ncbi_415944;ncbi_419925;ncbi_428158
GO:0018149	peptide cross-linking	3	3	0.421477	ncbi_107049186;ncbi_422672;ncbi_427247
GO:0018200	peptidyl-glutamic acid modification	3	3	0.421477	ncbi_416684;ncbi_427460;ncbi_427507
GO:0019471	4-hydroxyproline metabolic process	3	3	0.421477	ncbi_416326;ncbi_423704;ncbi_768374
GO:0021781	glial cell fate commitment	3	3	0.421477	ncbi_395943;ncbi_396298;ncbi_423068
GO:0021799	cerebral cortex radially oriented cell migration	3	3	0.421477	ncbi_417117;ncbi_419843;ncbi_420769
GO:0021889	olfactory bulb interneuron differentiation	3	3	0.421477	ncbi_395292;ncbi_395359;ncbi_395703
GO:0030857	negative regulation of epithelial cell differentiation	3	3	0.421477	ncbi_396025;ncbi_416092;ncbi_769039
GO:0030968	endoplasmic reticulum unfolded protein response	3	3	0.421477	ncbi_107054146;ncbi_396487;ncbi_427417
GO:0031145	anaphase-promoting complex-dependent proteasomal ubiquitin-dependent protein catabolic process	3	3	0.421477	ncbi_416575;ncbi_417913;ncbi_419493
GO:0032092	positive regulation of protein binding	3	3	0.421477	ncbi_417287;ncbi_419715;ncbi_769007
GO:0032303	regulation of icosanoid secretion	3	3	0.421477	ncbi_404304;ncbi_422345;ncbi_427272
GO:0032490	detection of molecule of bacterial origin	3	3	0.421477	ncbi_374141;ncbi_416814;ncbi_420189
GO:0032493	response to bacterial lipoprotein	3	3	0.421477	ncbi_107055574;ncbi_374141;ncbi_419715
GO:0032897	negative regulation of viral transcription	3	3	0.421477	ncbi_419453;ncbi_424673;ncbi_771549
GO:0032905	transforming growth factor beta1 production	3	3	0.421477	ncbi_395457;ncbi_396390;ncbi_418573
GO:0032988	ribonucleoprotein complex disassembly	3	3	0.421477	ncbi_417110;ncbi_420472;ncbi_427205
GO:0033057	multicellular organism reproductive behavior	3	3	0.421477	ncbi_426639;ncbi_427552;ncbi_427633
GO:0033194	response to hydroperoxide	3	3	0.421477	ncbi_107055574;ncbi_418178;ncbi_420232
GO:0034453	microtubule anchoring	3	3	0.421477	ncbi_415990;ncbi_427297;ncbi_428928
GO:0034620	cellular response to unfolded protein	3	3	0.421477	ncbi_107054146;ncbi_396487;ncbi_427417
GO:0035065	regulation of histone acetylation	3	3	0.421477	ncbi_373983;ncbi_415307;ncbi_422904
GO:0035329	hippo signaling	3	3	0.421477	ncbi_395158;ncbi_416167;ncbi_417576
GO:0035384	thioester biosynthetic process	3	3	0.421477	ncbi_416066;ncbi_420570;ncbi_425972
GO:0035588	G-protein coupled purinergic receptor signaling pathway	3	3	0.421477	ncbi_107049027;ncbi_419825;ncbi_427705
GO:0035924	cellular response to vascular endothelial growth factor stimulus	3	3	0.421477	ncbi_395909;ncbi_396227;ncbi_423302
GO:0035929	steroid hormone secretion	3	3	0.421477	ncbi_395815;ncbi_404297;ncbi_408185
GO:0035930	corticosteroid hormone secretion	3	3	0.421477	ncbi_395815;ncbi_404297;ncbi_408185
GO:0035933	glucocorticoid secretion	3	3	0.421477	ncbi_395815;ncbi_404297;ncbi_408185
GO:0036037	CD8-positive, alpha-beta T cell activation	3	3	0.421477	ncbi_100859138;ncbi_396384;ncbi_420647
GO:0036315	cellular response to sterol	3	3	0.421477	ncbi_100857443;ncbi_395949;ncbi_420819
GO:0038084	vascular endothelial growth factor signaling pathway	3	3	0.421477	ncbi_395909;ncbi_396227;ncbi_423302
GO:0038089	positive regulation of cell migration by vascular endothelial growth factor signaling pathway	3	3	0.421477	ncbi_395909;ncbi_396227;ncbi_423302
GO:0039528	cytoplasmic pattern recognition receptor signaling pathway in response to virus	3	3	0.421477	ncbi_107057583;ncbi_415781;ncbi_419755
GO:0040034	regulation of development, heterochronic	3	3	0.421477	ncbi_395943;ncbi_419070;ncbi_769039
GO:0042116	macrophage activation	3	3	0.421477	ncbi_395393;ncbi_420719;ncbi_424673
GO:0042133	neurotransmitter metabolic process	3	3	0.421477	ncbi_395314;ncbi_395743;ncbi_416783
GO:0042436	indole-containing compound catabolic process	3	3	0.421477	ncbi_422409;ncbi_426785;ncbi_769005
GO:0043029	T cell homeostasis	3	3	0.421477	ncbi_107056239;ncbi_395274;ncbi_423895
GO:0043114	regulation of vascular permeability	3	3	0.421477	ncbi_107053154;ncbi_395330;ncbi_395909
GO:0043154	negative regulation of cysteine-type endopeptidase activity involved in apoptotic process	3	3	0.421477	ncbi_417529;ncbi_417613;ncbi_424860
GO:0043267	negative regulation of potassium ion transport	3	3	0.421477	ncbi_100858122;ncbi_100858624;ncbi_374119
GO:0043400	cortisol secretion	3	3	0.421477	ncbi_395815;ncbi_404297;ncbi_408185
GO:0043901	negative regulation of multi-organism process	3	3	0.421477	ncbi_419453;ncbi_424673;ncbi_771549
GO:0044843	cell cycle G1/S phase transition	3	3	0.421477	ncbi_396142;ncbi_417868;ncbi_418488
GO:0045005	DNA-dependent DNA replication maintenance of fidelity	3	3	0.421477	ncbi_415548;ncbi_417226;ncbi_424291
GO:0045132	meiotic chromosome segregation	3	3	0.421477	ncbi_100857678;ncbi_100859200;ncbi_772081
GO:0045143	homologous chromosome segregation	3	3	0.421477	ncbi_100857678;ncbi_100859200;ncbi_772081
GO:0045738	negative regulation of DNA repair	3	3	0.421477	ncbi_395491;ncbi_420252;ncbi_777320
GO:0046031	ADP metabolic process	3	3	0.421477	ncbi_107053650;ncbi_418090;ncbi_422203
GO:0046068	cGMP metabolic process	3	3	0.421477	ncbi_395971;ncbi_421998;ncbi_422407
GO:0046148	pigment biosynthetic process	3	3	0.421477	ncbi_100857155;ncbi_395653;ncbi_419194
GO:0046218	indolalkylamine catabolic process	3	3	0.421477	ncbi_422409;ncbi_426785;ncbi_769005
GO:0046386	deoxyribose phosphate catabolic process	3	3	0.421477	ncbi_416467;ncbi_419125;ncbi_419194
GO:0046519	sphingoid metabolic process	3	3	0.421477	ncbi_420088;ncbi_426145;ncbi_427235
GO:0046794	transport of virus	3	3	0.421477	ncbi_395796;ncbi_396193;ncbi_426499
GO:0046939	nucleotide phosphorylation	3	3	0.421477	ncbi_107053650;ncbi_418090;ncbi_422203
GO:0048525	negative regulation of viral process	3	3	0.421477	ncbi_419453;ncbi_424673;ncbi_771549
GO:0048537	mucosal-associated lymphoid tissue development	3	3	0.421477	ncbi_374259;ncbi_395146;ncbi_419194
GO:0050691	regulation of defense response to virus by host	3	3	0.421477	ncbi_404671;ncbi_415307;ncbi_427417
GO:0051458	corticotropin secretion	3	3	0.421477	ncbi_107053154;ncbi_408185;ncbi_427214
GO:0051560	mitochondrial calcium ion homeostasis	3	3	0.421477	ncbi_100857815;ncbi_418946;ncbi_420837
GO:0051607	defense response to virus	3	3	0.421477	ncbi_107057583;ncbi_415781;ncbi_419755
GO:0051693	actin filament capping	3	3	0.421477	ncbi_396227;ncbi_396418;ncbi_422882
GO:0052646	alditol phosphate metabolic process	3	3	0.421477	ncbi_420664;ncbi_426008;ncbi_428374
GO:0055003	cardiac myofibril assembly	3	3	0.421477	ncbi_395802;ncbi_396073;ncbi_769007
GO:0055013	cardiac muscle cell development	3	3	0.421477	ncbi_395802;ncbi_396073;ncbi_769007
GO:0061013	regulation of mRNA catabolic process	3	3	0.421477	ncbi_395225;ncbi_418010;ncbi_422733
GO:0061014	positive regulation of mRNA catabolic process	3	3	0.421477	ncbi_395225;ncbi_418010;ncbi_422733
GO:0061245	establishment or maintenance of bipolar cell polarity	3	3	0.421477	ncbi_374018;ncbi_395701;ncbi_424991
GO:0070192	chromosome organization involved in meiotic cell cycle	3	3	0.421477	ncbi_100857678;ncbi_100859200;ncbi_772081
GO:0070231	T cell apoptotic process	3	3	0.421477	ncbi_107056239;ncbi_420769;ncbi_423895
GO:0070339	response to bacterial lipopeptide	3	3	0.421477	ncbi_107055574;ncbi_374141;ncbi_419715
GO:0070972	protein localization to endoplasmic reticulum	3	3	0.421477	ncbi_396487;ncbi_423322;ncbi_424715
GO:0071616	acyl-CoA biosynthetic process	3	3	0.421477	ncbi_416066;ncbi_420570;ncbi_425972
GO:0072384	organelle transport along microtubule	3	3	0.421477	ncbi_415990;ncbi_419063;ncbi_771421
GO:0097306	cellular response to alcohol	3	3	0.421477	ncbi_100857443;ncbi_395949;ncbi_420819
GO:0097531	mast cell migration	3	3	0.421477	ncbi_395255;ncbi_395909;ncbi_422573
GO:0098586	cellular response to virus	3	3	0.421477	ncbi_107057583;ncbi_415781;ncbi_419755
GO:1901976	regulation of cell cycle checkpoint	3	3	0.421477	ncbi_415559;ncbi_417913;ncbi_420668
GO:1902115	regulation of organelle assembly	3	3	0.421477	ncbi_416293;ncbi_417851;ncbi_418926
GO:1903053	regulation of extracellular matrix organization	3	3	0.421477	ncbi_418833;ncbi_424186;ncbi_424187
GO:1903311	regulation of mRNA metabolic process	3	3	0.421477	ncbi_395225;ncbi_418010;ncbi_422733
GO:1903313	positive regulation of mRNA metabolic process	3	3	0.421477	ncbi_395225;ncbi_418010;ncbi_422733
GO:1903901	negative regulation of viral life cycle	3	3	0.421477	ncbi_419453;ncbi_424673;ncbi_771549
GO:1990267	response to transition metal nanoparticle	3	3	0.421477	ncbi_373916;ncbi_395393;ncbi_395982
GO:2000117	negative regulation of cysteine-type endopeptidase activity	3	3	0.421477	ncbi_417529;ncbi_417613;ncbi_424860
GO:2000736	regulation of stem cell differentiation	3	3	0.421477	ncbi_395491;ncbi_395509;ncbi_423068
GO:2000756	regulation of peptidyl-lysine acetylation	3	3	0.421477	ncbi_373983;ncbi_415307;ncbi_422904
GO:2001021	negative regulation of response to DNA damage stimulus	3	3	0.421477	ncbi_395491;ncbi_420252;ncbi_777320
GO:0022414	reproductive process	160	211	0.421838	ncbi_100857678;ncbi_100857815;ncbi_100858709;ncbi_100859081;ncbi_100859104;ncbi_100859200;ncbi_101748777;ncbi_101749375;ncbi_107049324;ncbi_107050618;ncbi_107053154;ncbi_107055407;ncbi_107055417;ncbi_107056239;ncbi_107057073;ncbi_107057205;ncbi_107057236;ncbi_374001;ncbi_374014;ncbi_374019;ncbi_374054;ncbi_374094;ncbi_374198;ncbi_374204;ncbi_374224;ncbi_378783;ncbi_378895;ncbi_378906;ncbi_395180;…
GO:0048511	rhythmic process	22	28	0.426608	ncbi_101749375;ncbi_107055142;ncbi_107055301;ncbi_107055370;ncbi_107055727;ncbi_373991;ncbi_374001;ncbi_374092;ncbi_374115;ncbi_378786;ncbi_395382;ncbi_395433;ncbi_396361;ncbi_408185;ncbi_417378;ncbi_418335;ncbi_421543;ncbi_426000;ncbi_428252;ncbi_428753;ncbi_429100;ncbi_429110
GO:0098655	cation transmembrane transport	22	28	0.426608	ncbi_100858624;ncbi_107049047;ncbi_374159;ncbi_374228;ncbi_395427;ncbi_395474;ncbi_395497;ncbi_395760;ncbi_417304;ncbi_418162;ncbi_418895;ncbi_420259;ncbi_420837;ncbi_423090;ncbi_426199;ncbi_427460;ncbi_428420;ncbi_768854;ncbi_769141;ncbi_769469;ncbi_769770;ncbi_776719
GO:0098660	inorganic ion transmembrane transport	22	28	0.426608	ncbi_100858624;ncbi_107049047;ncbi_374159;ncbi_374228;ncbi_395427;ncbi_395474;ncbi_395497;ncbi_395760;ncbi_417304;ncbi_418162;ncbi_418895;ncbi_420259;ncbi_420837;ncbi_423090;ncbi_426199;ncbi_427460;ncbi_428420;ncbi_768854;ncbi_769141;ncbi_769469;ncbi_769770;ncbi_776719
GO:0098662	inorganic cation transmembrane transport	22	28	0.426608	ncbi_100858624;ncbi_107049047;ncbi_374159;ncbi_374228;ncbi_395427;ncbi_395474;ncbi_395497;ncbi_395760;ncbi_417304;ncbi_418162;ncbi_418895;ncbi_420259;ncbi_420837;ncbi_423090;ncbi_426199;ncbi_427460;ncbi_428420;ncbi_768854;ncbi_769141;ncbi_769469;ncbi_769770;ncbi_776719
GO:0009166	nucleotide catabolic process	135	178	0.433067	ncbi_100858997;ncbi_100859860;ncbi_100996929;ncbi_101751843;ncbi_107049047;ncbi_107049323;ncbi_107050508;ncbi_107055071;ncbi_107055371;ncbi_107056095;ncbi_107056177;ncbi_107056443;ncbi_107056580;ncbi_373891;ncbi_374159;ncbi_378910;ncbi_395416;ncbi_395424;ncbi_395425;ncbi_395442;ncbi_395653;ncbi_395658;ncbi_395712;ncbi_395871;ncbi_395921;ncbi_396004;ncbi_396072;ncbi_396086;ncbi_396153;ncbi_396193;…
GO:0072523	purine-containing compound catabolic process	135	178	0.433067	ncbi_100858997;ncbi_100859860;ncbi_100996929;ncbi_101751843;ncbi_107049047;ncbi_107049323;ncbi_107050508;ncbi_107055071;ncbi_107055371;ncbi_107056095;ncbi_107056177;ncbi_107056443;ncbi_107056580;ncbi_373891;ncbi_374159;ncbi_378910;ncbi_395416;ncbi_395424;ncbi_395425;ncbi_395442;ncbi_395653;ncbi_395658;ncbi_395712;ncbi_395871;ncbi_396004;ncbi_396025;ncbi_396072;ncbi_396086;ncbi_396153;ncbi_396193;…
GO:0060548	negative regulation of cell death	71	93	0.43396	ncbi_100857422;ncbi_100857623;ncbi_101750767;ncbi_107049186;ncbi_107050106;ncbi_107053154;ncbi_107055998;ncbi_107057374;ncbi_374094;ncbi_378921;ncbi_395165;ncbi_395180;ncbi_395229;ncbi_395277;ncbi_395323;ncbi_395391;ncbi_395393;ncbi_395442;ncbi_395569;ncbi_395713;ncbi_395865;ncbi_395886;ncbi_395909;ncbi_395941;ncbi_395982;ncbi_396229;ncbi_396371;ncbi_396383;ncbi_396438;ncbi_396466;ncbi_415577;ncb…
GO:0008152	metabolic process	2293	3054	0.433983	ncbi_100533998;ncbi_100534591;ncbi_100538349;ncbi_100736561;ncbi_100857105;ncbi_100857115;ncbi_100857155;ncbi_100857185;ncbi_100857260;ncbi_100857285;ncbi_100857294;ncbi_100857298;ncbi_100857380;ncbi_100857383;ncbi_100857413;ncbi_100857422;ncbi_100857480;ncbi_100857512;ncbi_100857572;ncbi_100857587;ncbi_100857613;ncbi_100857623;ncbi_100857640;ncbi_100857678;ncbi_100857754;ncbi_100857793;ncbi_1008…
GO:0003206	cardiac chamber morphogenesis	28	36	0.434872	ncbi_100857623;ncbi_373906;ncbi_373988;ncbi_374031;ncbi_374251;ncbi_395143;ncbi_395437;ncbi_395703;ncbi_395802;ncbi_395949;ncbi_396013;ncbi_396073;ncbi_396103;ncbi_396383;ncbi_396392;ncbi_416720;ncbi_418130;ncbi_418479;ncbi_418952;ncbi_420004;ncbi_420269;ncbi_422405;ncbi_422424;ncbi_423208;ncbi_429089;ncbi_768374;ncbi_769007;ncbi_771101
GO:0021536	diencephalon development	28	36	0.434872	ncbi_100857623;ncbi_100859081;ncbi_101747308;ncbi_374019;ncbi_374215;ncbi_378779;ncbi_395099;ncbi_395432;ncbi_395442;ncbi_395446;ncbi_395793;ncbi_395855;ncbi_395943;ncbi_395949;ncbi_395950;ncbi_395956;ncbi_396105;ncbi_396308;ncbi_396383;ncbi_396515;ncbi_396526;ncbi_404747;ncbi_423612;ncbi_424320;ncbi_427708;ncbi_428252;ncbi_693262;ncbi_769039
GO:0045786	negative regulation of cell cycle	28	36	0.434872	ncbi_107049805;ncbi_395432;ncbi_395555;ncbi_395609;ncbi_396341;ncbi_396390;ncbi_404777;ncbi_415548;ncbi_415626;ncbi_416575;ncbi_417117;ncbi_417226;ncbi_417407;ncbi_417868;ncbi_418833;ncbi_419493;ncbi_420653;ncbi_421040;ncbi_421206;ncbi_421226;ncbi_422502;ncbi_422585;ncbi_423197;ncbi_423446;ncbi_424356;ncbi_430534;ncbi_431601;ncbi_769277
GO:0000003	reproduction	162	214	0.438206	ncbi_100857678;ncbi_100857815;ncbi_100858709;ncbi_100859081;ncbi_100859104;ncbi_100859200;ncbi_101748777;ncbi_101749375;ncbi_107049324;ncbi_107050618;ncbi_107053154;ncbi_107055407;ncbi_107055417;ncbi_107056239;ncbi_107057073;ncbi_107057205;ncbi_107057236;ncbi_374001;ncbi_374014;ncbi_374019;ncbi_374054;ncbi_374094;ncbi_374198;ncbi_374204;ncbi_374224;ncbi_378783;ncbi_378895;ncbi_378906;ncbi_395180;…
GO:0032879	regulation of localization	171	226	0.439627	ncbi_100857559;ncbi_100858009;ncbi_100858122;ncbi_100858624;ncbi_100858913;ncbi_100859104;ncbi_100859189;ncbi_100859819;ncbi_107050945;ncbi_107052049;ncbi_107053154;ncbi_107054146;ncbi_107054175;ncbi_107055275;ncbi_107055301;ncbi_107055371;ncbi_107055574;ncbi_107055998;ncbi_107056095;ncbi_107056777;ncbi_107056858;ncbi_373915;ncbi_373952;ncbi_373953;ncbi_373956;ncbi_373987;ncbi_374040;ncbi_374064;…
GO:0044712	single-organism catabolic process	177	234	0.440509	ncbi_100858997;ncbi_100859860;ncbi_100996929;ncbi_101751843;ncbi_107049047;ncbi_107049323;ncbi_107050508;ncbi_107053650;ncbi_107055071;ncbi_107055371;ncbi_107056095;ncbi_107056177;ncbi_107056443;ncbi_107056580;ncbi_373890;ncbi_373891;ncbi_374159;ncbi_378910;ncbi_395375;ncbi_395416;ncbi_395424;ncbi_395425;ncbi_395442;ncbi_395479;ncbi_395491;ncbi_395653;ncbi_395658;ncbi_395712;ncbi_395871;ncbi_3959…
GO:0003205	cardiac chamber development	34	44	0.440753	ncbi_100857623;ncbi_100859595;ncbi_373906;ncbi_373988;ncbi_374031;ncbi_374251;ncbi_395107;ncbi_395143;ncbi_395437;ncbi_395446;ncbi_395703;ncbi_395802;ncbi_395949;ncbi_396013;ncbi_396073;ncbi_396103;ncbi_396383;ncbi_396392;ncbi_416720;ncbi_418130;ncbi_418479;ncbi_418952;ncbi_420004;ncbi_420269;ncbi_422405;ncbi_422424;ncbi_422897;ncbi_423208;ncbi_423578;ncbi_429089;ncbi_768374;ncbi_769007;ncbi_7690…
GO:2000113	negative regulation of cellular macromolecule biosynthetic process	34	44	0.440753	ncbi_100857413;ncbi_100857640;ncbi_101747712;ncbi_101750922;ncbi_107054175;ncbi_395099;ncbi_395126;ncbi_395490;ncbi_395969;ncbi_395982;ncbi_396093;ncbi_396182;ncbi_415307;ncbi_415725;ncbi_415841;ncbi_415981;ncbi_416720;ncbi_417117;ncbi_417348;ncbi_417628;ncbi_418812;ncbi_419145;ncbi_419493;ncbi_420923;ncbi_421279;ncbi_421684;ncbi_423437;ncbi_425270;ncbi_425378;ncbi_427235;ncbi_428222;ncbi_723780;…
GO:0009150	purine ribonucleotide metabolic process	183	242	0.441344	ncbi_100858336;ncbi_100858997;ncbi_100859339;ncbi_100859860;ncbi_100996929;ncbi_101748596;ncbi_101749042;ncbi_101751843;ncbi_107049003;ncbi_107049047;ncbi_107049192;ncbi_107049323;ncbi_107053154;ncbi_107053650;ncbi_107055071;ncbi_107055371;ncbi_107055787;ncbi_107055940;ncbi_107056095;ncbi_107056177;ncbi_107056443;ncbi_107056580;ncbi_373891;ncbi_374159;ncbi_374259;ncbi_378910;ncbi_395092;ncbi_3953…
GO:0009101	glycoprotein biosynthetic process	37	48	0.443119	ncbi_100859367;ncbi_107049003;ncbi_107049017;ncbi_107049323;ncbi_107051237;ncbi_107052466;ncbi_107055776;ncbi_107056478;ncbi_374253;ncbi_395078;ncbi_396121;ncbi_396169;ncbi_416934;ncbi_417733;ncbi_418958;ncbi_419306;ncbi_419349;ncbi_420591;ncbi_420619;ncbi_420955;ncbi_421540;ncbi_422203;ncbi_422491;ncbi_422540;ncbi_423178;ncbi_423373;ncbi_423632;ncbi_424177;ncbi_424319;ncbi_424837;ncbi_427164;ncb…
GO:0031329	regulation of cellular catabolic process	37	48	0.443119	ncbi_100857443;ncbi_100858988;ncbi_107049323;ncbi_373930;ncbi_378891;ncbi_395225;ncbi_395609;ncbi_395780;ncbi_396188;ncbi_415739;ncbi_415905;ncbi_415961;ncbi_416575;ncbi_417117;ncbi_417378;ncbi_417671;ncbi_417793;ncbi_418010;ncbi_418290;ncbi_419040;ncbi_419493;ncbi_420653;ncbi_420673;ncbi_421040;ncbi_421206;ncbi_421642;ncbi_422733;ncbi_424586;ncbi_426353;ncbi_428386;ncbi_428570;ncbi_430766;ncbi_4…
GO:0044699	single-organism process	2833	3775	0.444305	ncbi_100170842;ncbi_100502566;ncbi_100538349;ncbi_100857105;ncbi_100857115;ncbi_100857155;ncbi_100857185;ncbi_100857247;ncbi_100857260;ncbi_100857285;ncbi_100857294;ncbi_100857298;ncbi_100857380;ncbi_100857383;ncbi_100857422;ncbi_100857480;ncbi_100857497;ncbi_100857521;ncbi_100857559;ncbi_100857565;ncbi_100857572;ncbi_100857623;ncbi_100857635;ncbi_100857640;ncbi_100857678;ncbi_100857687;ncbi_1008…
ncbi_768878;ncbi_768904;ncbi_768907;ncbi_768914;ncbi_768916;ncbi_768928;ncbi_768936;ncbi_768993;ncbi_769005;ncbi_769007;ncbi_769013;ncbi_769024;ncbi_769039;ncbi_769107;ncbi_769122;ncbi_769141;ncbi_769203;ncbi_769231;ncbi_769277;ncbi_769278;ncbi_769358;ncbi_769393;ncbi_769405;ncbi_769420;ncbi_769451;ncbi_769469;ncbi_769479;ncbi_769542;ncbi_769603;ncbi_769612;ncbi_769677;ncbi_769737;ncbi_769754;ncb…
GO:0001707	mesoderm formation	6	7	0.444358	ncbi_395865;ncbi_396298;ncbi_396361;ncbi_416967;ncbi_418556;ncbi_428534
GO:0001889	liver development	6	7	0.444358	ncbi_107052460;ncbi_395802;ncbi_396182;ncbi_417868;ncbi_422585;ncbi_427838
GO:0001909	leukocyte mediated cytotoxicity	6	7	0.444358	ncbi_107056189;ncbi_396254;ncbi_404671;ncbi_421514;ncbi_427947;ncbi_428597
GO:0002209	behavioral defense response	6	7	0.444358	ncbi_417965;ncbi_418684;ncbi_421131;ncbi_422758;ncbi_424085;ncbi_427633
GO:0003151	outflow tract morphogenesis	6	7	0.444358	ncbi_395703;ncbi_396073;ncbi_396383;ncbi_396390;ncbi_420269;ncbi_769039
GO:0007045	cell-substrate adherens junction assembly	6	7	0.444358	ncbi_378897;ncbi_418642;ncbi_419361;ncbi_421711;ncbi_422740;ncbi_423589
GO:0007052	mitotic spindle organization	6	7	0.444358	ncbi_395081;ncbi_395272;ncbi_395442;ncbi_419284;ncbi_421376;ncbi_421900
GO:0007098	centrosome cycle	6	7	0.444358	ncbi_101751339;ncbi_396203;ncbi_417628;ncbi_421039;ncbi_421376;ncbi_421900
GO:0007176	regulation of epidermal growth factor-activated receptor activity	6	7	0.444358	ncbi_101751513;ncbi_414743;ncbi_423875;ncbi_428570;ncbi_428799;ncbi_497270
GO:0009066	aspartate family amino acid metabolic process	6	7	0.444358	ncbi_107056850;ncbi_420574;ncbi_421918;ncbi_422600;ncbi_424381;ncbi_770953
GO:0009129	pyrimidine nucleoside monophosphate metabolic process	6	7	0.444358	ncbi_415876;ncbi_416505;ncbi_419255;ncbi_429083;ncbi_429100;ncbi_771616
GO:0009225	nucleotide-sugar metabolic process	6	7	0.444358	ncbi_418785;ncbi_419349;ncbi_420292;ncbi_422488;ncbi_423178;ncbi_424757
GO:0009791	post-embryonic development	6	7	0.444358	ncbi_100859629;ncbi_395165;ncbi_395909;ncbi_395999;ncbi_429125;ncbi_770254
GO:0010771	negative regulation of cell morphogenesis involved in differentiation	6	7	0.444358	ncbi_395409;ncbi_395475;ncbi_395703;ncbi_396213;ncbi_419361;ncbi_421928
GO:0010922	positive regulation of phosphatase activity	6	7	0.444358	ncbi_395855;ncbi_395951;ncbi_426329;ncbi_428708;ncbi_430689;ncbi_770488
GO:0021983	pituitary gland development	6	7	0.444358	ncbi_374215;ncbi_378779;ncbi_396105;ncbi_428252;ncbi_693262;ncbi_769039
GO:0030521	androgen receptor signaling pathway	6	7	0.444358	ncbi_395277;ncbi_418000;ncbi_418090;ncbi_418935;ncbi_421697;ncbi_771101
GO:0030801	positive regulation of cyclic nucleotide metabolic process	6	7	0.444358	ncbi_395703;ncbi_395776;ncbi_395855;ncbi_396085;ncbi_427552;ncbi_427633
GO:0031076	embryonic camera-type eye development	6	7	0.444358	ncbi_395574;ncbi_395703;ncbi_395943;ncbi_395982;ncbi_418546;ncbi_770136
GO:0031333	negative regulation of protein complex assembly	6	7	0.444358	ncbi_100502566;ncbi_396227;ncbi_396418;ncbi_420442;ncbi_422882;ncbi_771421
GO:0034332	adherens junction organization	6	7	0.444358	ncbi_378897;ncbi_418642;ncbi_419361;ncbi_421711;ncbi_422740;ncbi_423589
GO:0034333	adherens junction assembly	6	7	0.444358	ncbi_378897;ncbi_418642;ncbi_419361;ncbi_421711;ncbi_422740;ncbi_423589
GO:0035282	segmentation	6	7	0.444358	ncbi_100858556;ncbi_395454;ncbi_395533;ncbi_395574;ncbi_395790;ncbi_769039
GO:0035306	positive regulation of dephosphorylation	6	7	0.444358	ncbi_395855;ncbi_395951;ncbi_426329;ncbi_428708;ncbi_430689;ncbi_770488
GO:0035307	positive regulation of protein dephosphorylation	6	7	0.444358	ncbi_395855;ncbi_395951;ncbi_426329;ncbi_428708;ncbi_430689;ncbi_770488
GO:0035904	aorta development	6	7	0.444358	ncbi_395713;ncbi_395802;ncbi_396103;ncbi_396445;ncbi_423208;ncbi_769039
GO:0035966	response to topologically incorrect protein	6	7	0.444358	ncbi_107054146;ncbi_396487;ncbi_420185;ncbi_424800;ncbi_427409;ncbi_427417
GO:0042461	photoreceptor cell development	6	7	0.444358	ncbi_378897;ncbi_395165;ncbi_395289;ncbi_395425;ncbi_395834;ncbi_429125
GO:0043489	RNA stabilization	6	7	0.444358	ncbi_395637;ncbi_419453;ncbi_419715;ncbi_419847;ncbi_421183;ncbi_768866
GO:0043500	muscle adaptation	6	7	0.444358	ncbi_374048;ncbi_396390;ncbi_396392;ncbi_421534;ncbi_423932;ncbi_769007
GO:0043542	endothelial cell migration	6	7	0.444358	ncbi_100857115;ncbi_396469;ncbi_396536;ncbi_416117;ncbi_416814;ncbi_426013
GO:0045981	positive regulation of nucleotide metabolic process	6	7	0.444358	ncbi_395703;ncbi_395776;ncbi_395855;ncbi_396085;ncbi_427552;ncbi_427633
GO:0048255	mRNA stabilization	6	7	0.444358	ncbi_395637;ncbi_419453;ncbi_419715;ncbi_419847;ncbi_421183;ncbi_768866
GO:0050926	regulation of positive chemotaxis	6	7	0.444358	ncbi_101750767;ncbi_395180;ncbi_395255;ncbi_395432;ncbi_422573;ncbi_427417
GO:0050927	positive regulation of positive chemotaxis	6	7	0.444358	ncbi_101750767;ncbi_395180;ncbi_395255;ncbi_395432;ncbi_422573;ncbi_427417
GO:0051250	negative regulation of lymphocyte activation	6	7	0.444358	ncbi_395476;ncbi_396452;ncbi_418406;ncbi_419145;ncbi_420769;ncbi_424912
GO:0051291	protein heterooligomerization	6	7	0.444358	ncbi_396000;ncbi_396087;ncbi_396243;ncbi_396292;ncbi_404536;ncbi_427908
GO:0051705	multi-organism behavior	6	7	0.444358	ncbi_421131;ncbi_426639;ncbi_427207;ncbi_427214;ncbi_427552;ncbi_427633
GO:0060986	endocrine hormone secretion	6	7	0.444358	ncbi_107053154;ncbi_395815;ncbi_404297;ncbi_408185;ncbi_418308;ncbi_427214
GO:0061008	hepaticobiliary system development	6	7	0.444358	ncbi_107052460;ncbi_395802;ncbi_396182;ncbi_417868;ncbi_422585;ncbi_427838
GO:0061097	regulation of protein tyrosine kinase activity	6	7	0.444358	ncbi_101751513;ncbi_414743;ncbi_423875;ncbi_428570;ncbi_428799;ncbi_497270
GO:0070670	response to interleukin-4	6	7	0.444358	ncbi_395229;ncbi_395865;ncbi_396061;ncbi_396188;ncbi_396487;ncbi_416027
GO:0072088	nephron epithelium morphogenesis	6	7	0.444358	ncbi_107052049;ncbi_395569;ncbi_395949;ncbi_427838;ncbi_428605;ncbi_769039
GO:0090207	regulation of triglyceride metabolic process	6	7	0.444358	ncbi_107050618;ncbi_373915;ncbi_395780;ncbi_415736;ncbi_416814;ncbi_420673
GO:0043010	camera-type eye development	52	68	0.451579	ncbi_100857875;ncbi_100859376;ncbi_107049246;ncbi_107052848;ncbi_107055787;ncbi_107056744;ncbi_107057514;ncbi_374094;ncbi_374240;ncbi_378786;ncbi_395092;ncbi_395158;ncbi_395164;ncbi_395289;ncbi_395297;ncbi_395432;ncbi_395491;ncbi_395574;ncbi_395635;ncbi_395703;ncbi_395713;ncbi_395802;ncbi_395844;ncbi_395909;ncbi_395943;ncbi_395959;ncbi_395982;ncbi_395999;ncbi_396085;ncbi_396087;ncbi_396103;ncbi_3…
GO:0055085	transmembrane transport	58	76	0.453965	ncbi_100858122;ncbi_100858624;ncbi_101749520;ncbi_107049047;ncbi_107057444;ncbi_374159;ncbi_374228;ncbi_395116;ncbi_395117;ncbi_395427;ncbi_395474;ncbi_395497;ncbi_395730;ncbi_395760;ncbi_395891;ncbi_395901;ncbi_395925;ncbi_396336;ncbi_396444;ncbi_415402;ncbi_415832;ncbi_417304;ncbi_417852;ncbi_418162;ncbi_418895;ncbi_418938;ncbi_420259;ncbi_420278;ncbi_420648;ncbi_420837;ncbi_421393;ncbi_421423;…
GO:0000288	nuclear-transcribed mRNA catabolic process, deadenylation-dependent decay	9	11	0.454469	ncbi_101748190;ncbi_395225;ncbi_416293;ncbi_416423;ncbi_418010;ncbi_418926;ncbi_420751;ncbi_422733;ncbi_426775
GO:0002756	MyD88-independent toll-like receptor signaling pathway	9	11	0.454469	ncbi_373953;ncbi_395099;ncbi_395796;ncbi_418605;ncbi_421183;ncbi_422713;ncbi_423778;ncbi_425527;ncbi_769007
GO:0007051	spindle organization	9	11	0.454469	ncbi_107051182;ncbi_395081;ncbi_395272;ncbi_395442;ncbi_396469;ncbi_419284;ncbi_421376;ncbi_421642;ncbi_421900
GO:0007405	neuroblast proliferation	9	11	0.454469	ncbi_395573;ncbi_395909;ncbi_395943;ncbi_395949;ncbi_396085;ncbi_396105;ncbi_416184;ncbi_420769;ncbi_428252
GO:0008654	phospholipid biosynthetic process	9	11	0.454469	ncbi_415805;ncbi_420398;ncbi_421908;ncbi_422611;ncbi_425061;ncbi_425291;ncbi_426008;ncbi_428070;ncbi_428692
GO:0009132	nucleoside diphosphate metabolic process	9	11	0.454469	ncbi_107053650;ncbi_416399;ncbi_418090;ncbi_419531;ncbi_421921;ncbi_422203;ncbi_424697;ncbi_426732;ncbi_429100
GO:0014075	response to amine	9	11	0.454469	ncbi_107057036;ncbi_373890;ncbi_395653;ncbi_395855;ncbi_424320;ncbi_426639;ncbi_427552;ncbi_427633;ncbi_428252
GO:0030336	negative regulation of cell migration	9	11	0.454469	ncbi_373952;ncbi_373987;ncbi_395610;ncbi_404536;ncbi_415633;ncbi_418833;ncbi_424325;ncbi_424893;ncbi_427687
GO:0031099	regeneration	9	11	0.454469	ncbi_100857115;ncbi_107052848;ncbi_374048;ncbi_395559;ncbi_396383;ncbi_419528;ncbi_420004;ncbi_424673;ncbi_771955
GO:0032434	regulation of proteasomal ubiquitin-dependent protein catabolic process	9	11	0.454469	ncbi_416575;ncbi_417117;ncbi_419493;ncbi_420653;ncbi_421040;ncbi_421642;ncbi_424586;ncbi_769277;ncbi_770845
GO:0051271	negative regulation of cellular component movement	9	11	0.454469	ncbi_373952;ncbi_373987;ncbi_395610;ncbi_404536;ncbi_415633;ncbi_418833;ncbi_424325;ncbi_424893;ncbi_427687
GO:1901991	negative regulation of mitotic cell cycle phase transition	9	11	0.454469	ncbi_416575;ncbi_417868;ncbi_419493;ncbi_420653;ncbi_421040;ncbi_422502;ncbi_422585;ncbi_424356;ncbi_769277
GO:2000146	negative regulation of cell motility	9	11	0.454469	ncbi_373952;ncbi_373987;ncbi_395610;ncbi_404536;ncbi_415633;ncbi_418833;ncbi_424325;ncbi_424893;ncbi_427687
GO:0019538	protein metabolic process	877	1167	0.456595	ncbi_100533998;ncbi_100538349;ncbi_100857105;ncbi_100857115;ncbi_100857185;ncbi_100857260;ncbi_100857285;ncbi_100857512;ncbi_100857572;ncbi_100857587;ncbi_100857640;ncbi_100857678;ncbi_100857754;ncbi_100857793;ncbi_100858073;ncbi_100858240;ncbi_100858284;ncbi_100858422;ncbi_100858486;ncbi_100858513;ncbi_100858619;ncbi_100858808;ncbi_100858873;ncbi_100858988;ncbi_100859104;ncbi_100859339;ncbi_1008…
GO:0071840	cellular component organization or biogenesis	955	1271	0.457197	ncbi_100502566;ncbi_100857105;ncbi_100857185;ncbi_100857247;ncbi_100857260;ncbi_100857285;ncbi_100857289;ncbi_100857623;ncbi_100857640;ncbi_100857678;ncbi_100857695;ncbi_100857793;ncbi_100857875;ncbi_100858009;ncbi_100858122;ncbi_100858284;ncbi_100858304;ncbi_100858359;ncbi_100858619;ncbi_100858683;ncbi_100858699;ncbi_100859081;ncbi_100859104;ncbi_100859189;ncbi_100859200;ncbi_100859279;ncbi_1008…
GO:0032504	multicellular organism reproduction	70	92	0.457739	ncbi_100857678;ncbi_100857815;ncbi_100859081;ncbi_101749375;ncbi_107049324;ncbi_107055407;ncbi_107057073;ncbi_107057205;ncbi_107057236;ncbi_374001;ncbi_374054;ncbi_374094;ncbi_374204;ncbi_378783;ncbi_395180;ncbi_395285;ncbi_395324;ncbi_395382;ncbi_395447;ncbi_395517;ncbi_395776;ncbi_396010;ncbi_396192;ncbi_396295;ncbi_396361;ncbi_396371;ncbi_396392;ncbi_408185;ncbi_416243;ncbi_416337;ncbi_416595;…
GO:0043069	negative regulation of programmed cell death	70	92	0.457739	ncbi_100857422;ncbi_100857623;ncbi_101750767;ncbi_107049186;ncbi_107050106;ncbi_107055998;ncbi_107057374;ncbi_374094;ncbi_378921;ncbi_395165;ncbi_395180;ncbi_395229;ncbi_395277;ncbi_395323;ncbi_395391;ncbi_395393;ncbi_395442;ncbi_395569;ncbi_395713;ncbi_395865;ncbi_395886;ncbi_395909;ncbi_395941;ncbi_395982;ncbi_396229;ncbi_396371;ncbi_396383;ncbi_396438;ncbi_396466;ncbi_415577;ncbi_415607;ncbi_4…
GO:0048609	multicellular organismal reproductive process	70	92	0.457739	ncbi_100857678;ncbi_100857815;ncbi_100859081;ncbi_101749375;ncbi_107049324;ncbi_107055407;ncbi_107057073;ncbi_107057205;ncbi_107057236;ncbi_374001;ncbi_374054;ncbi_374094;ncbi_374204;ncbi_378783;ncbi_395180;ncbi_395285;ncbi_395324;ncbi_395382;ncbi_395447;ncbi_395517;ncbi_395776;ncbi_396010;ncbi_396192;ncbi_396295;ncbi_396361;ncbi_396371;ncbi_396392;ncbi_408185;ncbi_416243;ncbi_416337;ncbi_416595;…
GO:0016337	single organismal cell-cell adhesion	73	96	0.458527	ncbi_100858284;ncbi_100859138;ncbi_107050106;ncbi_107050758;ncbi_107055275;ncbi_107056239;ncbi_107057054;ncbi_373937;ncbi_378783;ncbi_378897;ncbi_395146;ncbi_395180;ncbi_395229;ncbi_395274;ncbi_395312;ncbi_395324;ncbi_395362;ncbi_395701;ncbi_395780;ncbi_395798;ncbi_395865;ncbi_395967;ncbi_396062;ncbi_396103;ncbi_396107;ncbi_396179;ncbi_396181;ncbi_396213;ncbi_396306;ncbi_396384;ncbi_396478;ncbi_4…
GO:0061061	muscle structure development	73	96	0.458527	ncbi_100857115;ncbi_100857623;ncbi_107055417;ncbi_373906;ncbi_373931;ncbi_374048;ncbi_374259;ncbi_378926;ncbi_395097;ncbi_395107;ncbi_395432;ncbi_395491;ncbi_395509;ncbi_395635;ncbi_395703;ncbi_395760;ncbi_395802;ncbi_396013;ncbi_396073;ncbi_396103;ncbi_396211;ncbi_396229;ncbi_396236;ncbi_396295;ncbi_396371;ncbi_396390;ncbi_396418;ncbi_396512;ncbi_396526;ncbi_396536;ncbi_408036;ncbi_415379;ncbi_4…
GO:0051259	protein oligomerization	76	100	0.459265	ncbi_100858122;ncbi_100859860;ncbi_107049323;ncbi_107051871;ncbi_107052460;ncbi_107054369;ncbi_107056858;ncbi_107057137;ncbi_374065;ncbi_374228;ncbi_374269;ncbi_378921;ncbi_395116;ncbi_395117;ncbi_395145;ncbi_395154;ncbi_395653;ncbi_395889;ncbi_395901;ncbi_396000;ncbi_396086;ncbi_396087;ncbi_396229;ncbi_396243;ncbi_396292;ncbi_396316;ncbi_396452;ncbi_396504;ncbi_404536;ncbi_415779;ncbi_416067;ncb…
GO:0008286	insulin receptor signaling pathway	12	15	0.460436	ncbi_395097;ncbi_395475;ncbi_396409;ncbi_415614;ncbi_415905;ncbi_417866;ncbi_419399;ncbi_422203;ncbi_423962;ncbi_771549;ncbi_772385;ncbi_776459
GO:0010948	negative regulation of cell cycle process	12	15	0.460436	ncbi_107049805;ncbi_416575;ncbi_417117;ncbi_417868;ncbi_418833;ncbi_419493;ncbi_420653;ncbi_421040;ncbi_422502;ncbi_422585;ncbi_424356;ncbi_769277
GO:0030705	cytoskeleton-dependent intracellular transport	12	15	0.460436	ncbi_100857285;ncbi_374224;ncbi_415843;ncbi_415990;ncbi_416839;ncbi_419063;ncbi_419528;ncbi_420866;ncbi_423768;ncbi_426790;ncbi_427389;ncbi_771421
GO:0032869	cellular response to insulin stimulus	12	15	0.460436	ncbi_395097;ncbi_395475;ncbi_396409;ncbi_415614;ncbi_415905;ncbi_417866;ncbi_419399;ncbi_422203;ncbi_423962;ncbi_771549;ncbi_772385;ncbi_776459
GO:0050886	endocrine process	12	15	0.460436	ncbi_107053154;ncbi_395815;ncbi_404297;ncbi_408185;ncbi_418308;ncbi_418623;ncbi_421543;ncbi_423738;ncbi_427214;ncbi_427552;ncbi_428708;ncbi_768509
GO:1903308	regulation of chromatin modification	12	15	0.460436	ncbi_373983;ncbi_395174;ncbi_415307;ncbi_420252;ncbi_420441;ncbi_420839;ncbi_422203;ncbi_422904;ncbi_422917;ncbi_423035;ncbi_423381;ncbi_777320
GO:0018193	peptidyl-amino acid modification	85	112	0.461226	ncbi_100857185;ncbi_100857640;ncbi_100857793;ncbi_101750922;ncbi_107051182;ncbi_107052460;ncbi_107055275;ncbi_107057065;ncbi_373931;ncbi_374026;ncbi_374048;ncbi_374199;ncbi_378783;ncbi_378921;ncbi_395146;ncbi_395158;ncbi_395385;ncbi_395393;ncbi_395491;ncbi_395609;ncbi_395865;ncbi_396274;ncbi_396349;ncbi_396383;ncbi_396409;ncbi_396447;ncbi_396515;ncbi_396536;ncbi_404671;ncbi_415614;ncbi_415942;ncb…
GO:0098602	single organism cell adhesion	91	120	0.462358	ncbi_100858284;ncbi_100859138;ncbi_107049121;ncbi_107050106;ncbi_107050758;ncbi_107055275;ncbi_107056239;ncbi_107056858;ncbi_107057054;ncbi_373854;ncbi_373937;ncbi_378783;ncbi_378897;ncbi_395119;ncbi_395146;ncbi_395180;ncbi_395229;ncbi_395274;ncbi_395312;ncbi_395324;ncbi_395362;ncbi_395662;ncbi_395701;ncbi_395780;ncbi_395798;ncbi_395865;ncbi_395967;ncbi_396062;ncbi_396103;ncbi_396107;ncbi_396179;…
GO:0007186	G-protein coupled receptor signaling pathway	100	132	0.46385	ncbi_100857976;ncbi_100858468;ncbi_100859173;ncbi_100859572;ncbi_100859755;ncbi_101750527;ncbi_101751513;ncbi_107049003;ncbi_107049027;ncbi_107051871;ncbi_107053154;ncbi_107056399;ncbi_373890;ncbi_374214;ncbi_374259;ncbi_378929;ncbi_395305;ncbi_395425;ncbi_395677;ncbi_395776;ncbi_395971;ncbi_396173;ncbi_396257;ncbi_396281;ncbi_396364;ncbi_396368;ncbi_396538;ncbi_408082;ncbi_415458;ncbi_415632;ncb…
GO:0006814	sodium ion transport	15	19	0.464468	ncbi_107055878;ncbi_107056817;ncbi_395760;ncbi_396050;ncbi_416188;ncbi_418676;ncbi_418718;ncbi_422585;ncbi_424772;ncbi_425403;ncbi_426883;ncbi_427721;ncbi_428236;ncbi_428252;ncbi_428954
GO:0032526	response to retinoic acid	15	19	0.464468	ncbi_395844;ncbi_396107;ncbi_396402;ncbi_417712;ncbi_417938;ncbi_421127;ncbi_421257;ncbi_421998;ncbi_422203;ncbi_423216;ncbi_423381;ncbi_428809;ncbi_769007;ncbi_771113;ncbi_771328
GO:0044723	single-organism carbohydrate metabolic process	112	148	0.465532	ncbi_100857298;ncbi_100859356;ncbi_100859653;ncbi_101751402;ncbi_101752092;ncbi_107049003;ncbi_107049017;ncbi_107049323;ncbi_107051237;ncbi_107052466;ncbi_107052518;ncbi_107053650;ncbi_107054146;ncbi_107054176;ncbi_107055776;ncbi_107056478;ncbi_107056850;ncbi_107056873;ncbi_373890;ncbi_374253;ncbi_395071;ncbi_395078;ncbi_395097;ncbi_395480;ncbi_395594;ncbi_395693;ncbi_395713;ncbi_395796;ncbi_3958…
GO:0006874	cellular calcium ion homeostasis	18	23	0.467418	ncbi_100857815;ncbi_101747493;ncbi_374198;ncbi_395092;ncbi_395427;ncbi_395509;ncbi_417304;ncbi_418946;ncbi_418969;ncbi_418989;ncbi_419251;ncbi_420573;ncbi_420837;ncbi_421644;ncbi_422912;ncbi_427636;ncbi_769141;ncbi_769469
GO:0010720	positive regulation of cell development	18	23	0.467418	ncbi_100859104;ncbi_378779;ncbi_395324;ncbi_395491;ncbi_395635;ncbi_395767;ncbi_395802;ncbi_395909;ncbi_396081;ncbi_396154;ncbi_404536;ncbi_417117;ncbi_420438;ncbi_421644;ncbi_422677;ncbi_429041;ncbi_429994;ncbi_769039
GO:0034248	regulation of cellular amide metabolic process	18	23	0.467418	ncbi_101747712;ncbi_101749643;ncbi_415957;ncbi_416021;ncbi_417348;ncbi_418605;ncbi_419226;ncbi_420702;ncbi_421212;ncbi_421346;ncbi_422808;ncbi_423279;ncbi_423285;ncbi_423437;ncbi_423649;ncbi_425270;ncbi_428222;ncbi_771778
GO:0051251	positive regulation of lymphocyte activation	18	23	0.467418	ncbi_107057054;ncbi_395097;ncbi_395312;ncbi_395385;ncbi_395556;ncbi_395871;ncbi_396062;ncbi_404671;ncbi_415577;ncbi_416476;ncbi_418090;ncbi_419194;ncbi_420215;ncbi_420769;ncbi_423895;ncbi_424187;ncbi_427272;ncbi_776459
GO:0055074	calcium ion homeostasis	18	23	0.467418	ncbi_100857815;ncbi_101747493;ncbi_374198;ncbi_395092;ncbi_395427;ncbi_395509;ncbi_417304;ncbi_418946;ncbi_418969;ncbi_418989;ncbi_419251;ncbi_420573;ncbi_420837;ncbi_421644;ncbi_422912;ncbi_427636;ncbi_769141;ncbi_769469
GO:0006195	purine nucleotide catabolic process	133	176	0.467866	ncbi_100858997;ncbi_100859860;ncbi_100996929;ncbi_101751843;ncbi_107049047;ncbi_107049323;ncbi_107050508;ncbi_107055071;ncbi_107055371;ncbi_107056095;ncbi_107056177;ncbi_107056443;ncbi_107056580;ncbi_373891;ncbi_374159;ncbi_378910;ncbi_395416;ncbi_395424;ncbi_395425;ncbi_395442;ncbi_395653;ncbi_395658;ncbi_395712;ncbi_395871;ncbi_396004;ncbi_396072;ncbi_396086;ncbi_396153;ncbi_396193;ncbi_396254;…
GO:0051495	positive regulation of cytoskeleton organization	21	27	0.469692	ncbi_100857105;ncbi_378782;ncbi_386747;ncbi_395158;ncbi_395442;ncbi_396081;ncbi_396147;ncbi_396216;ncbi_396229;ncbi_415607;ncbi_416837;ncbi_417627;ncbi_418145;ncbi_418833;ncbi_420398;ncbi_421900;ncbi_421928;ncbi_422766;ncbi_423395;ncbi_427182;ncbi_427368
GO:2001236	regulation of extrinsic apoptotic signaling pathway	21	27	0.469692	ncbi_100857115;ncbi_107050945;ncbi_107056239;ncbi_373987;ncbi_395274;ncbi_395941;ncbi_396085;ncbi_396087;ncbi_396107;ncbi_396361;ncbi_396482;ncbi_415559;ncbi_415801;ncbi_416184;ncbi_416707;ncbi_417529;ncbi_419187;ncbi_421684;ncbi_423184;ncbi_426464;ncbi_431670
GO:0051171	regulation of nitrogen compound metabolic process	169	224	0.470712	ncbi_100538349;ncbi_100857185;ncbi_100857413;ncbi_100857572;ncbi_100857640;ncbi_101747712;ncbi_101749643;ncbi_101750922;ncbi_107049027;ncbi_107052049;ncbi_107052560;ncbi_107054175;ncbi_107056759;ncbi_107057054;ncbi_373919;ncbi_373952;ncbi_373953;ncbi_374018;ncbi_374024;ncbi_374120;ncbi_374141;ncbi_374147;ncbi_374175;ncbi_378779;ncbi_378800;ncbi_378921;ncbi_378926;ncbi_395099;ncbi_395126;ncbi_3951…
GO:0065003	macromolecular complex assembly	181	240	0.471445	ncbi_100857247;ncbi_100858122;ncbi_100858304;ncbi_100859104;ncbi_100859189;ncbi_100859629;ncbi_100859766;ncbi_100859860;ncbi_107049323;ncbi_107050088;ncbi_107051182;ncbi_107051871;ncbi_107052460;ncbi_107054369;ncbi_107056858;ncbi_107057137;ncbi_107057139;ncbi_373930;ncbi_374064;ncbi_374065;ncbi_374084;ncbi_374228;ncbi_374269;ncbi_378921;ncbi_386572;ncbi_395116;ncbi_395117;ncbi_395145;ncbi_395154;…
GO:0005976	polysaccharide metabolic process	24	31	0.471512	ncbi_100857298;ncbi_101751402;ncbi_373890;ncbi_395097;ncbi_395594;ncbi_395796;ncbi_395855;ncbi_396019;ncbi_396436;ncbi_415741;ncbi_416165;ncbi_418090;ncbi_418201;ncbi_418335;ncbi_422181;ncbi_422488;ncbi_422712;ncbi_423088;ncbi_425328;ncbi_425670;ncbi_427964;ncbi_428994;ncbi_769542;ncbi_771549
GO:0044264	cellular polysaccharide metabolic process	24	31	0.471512	ncbi_100857298;ncbi_101751402;ncbi_373890;ncbi_395097;ncbi_395594;ncbi_395796;ncbi_395855;ncbi_396019;ncbi_396436;ncbi_415741;ncbi_416165;ncbi_418090;ncbi_418201;ncbi_418335;ncbi_422181;ncbi_422488;ncbi_422712;ncbi_423088;ncbi_425328;ncbi_425670;ncbi_427964;ncbi_428994;ncbi_769542;ncbi_771549
GO:0009117	nucleotide metabolic process	208	276	0.472824	ncbi_100857898;ncbi_100858336;ncbi_100858997;ncbi_100859339;ncbi_100859860;ncbi_100996929;ncbi_101748596;ncbi_101749042;ncbi_101751843;ncbi_107049003;ncbi_107049047;ncbi_107049192;ncbi_107049323;ncbi_107050508;ncbi_107053154;ncbi_107053650;ncbi_107055071;ncbi_107055371;ncbi_107055787;ncbi_107055940;ncbi_107056095;ncbi_107056177;ncbi_107056443;ncbi_107056580;ncbi_373891;ncbi_374159;ncbi_374259;ncb…
GO:0000075	cell cycle checkpoint	27	35	0.473007	ncbi_107049805;ncbi_107051182;ncbi_107055402;ncbi_374246;ncbi_395297;ncbi_395555;ncbi_396229;ncbi_396341;ncbi_404777;ncbi_415489;ncbi_415548;ncbi_415626;ncbi_416440;ncbi_416575;ncbi_417101;ncbi_417938;ncbi_419847;ncbi_421226;ncbi_421373;ncbi_421417;ncbi_421448;ncbi_423197;ncbi_423688;ncbi_425977;ncbi_426254;ncbi_427473;ncbi_427848
GO:0044262	cellular carbohydrate metabolic process	33	43	0.475336	ncbi_100857298;ncbi_101751402;ncbi_107052518;ncbi_107056873;ncbi_373890;ncbi_395097;ncbi_395594;ncbi_395796;ncbi_395855;ncbi_396019;ncbi_396121;ncbi_396436;ncbi_415741;ncbi_415951;ncbi_416165;ncbi_417373;ncbi_417631;ncbi_418090;ncbi_418201;ncbi_418335;ncbi_419070;ncbi_421311;ncbi_422181;ncbi_422217;ncbi_422488;ncbi_422712;ncbi_423088;ncbi_425328;ncbi_425670;ncbi_427964;ncbi_428994;ncbi_769542;ncb…
GO:1901652	response to peptide	36	47	0.476266	ncbi_100857678;ncbi_373931;ncbi_374268;ncbi_378781;ncbi_395097;ncbi_395475;ncbi_395929;ncbi_396093;ncbi_396237;ncbi_396409;ncbi_396458;ncbi_404536;ncbi_415614;ncbi_415905;ncbi_416588;ncbi_417166;ncbi_417866;ncbi_419399;ncbi_420215;ncbi_421183;ncbi_421684;ncbi_422203;ncbi_423962;ncbi_424325;ncbi_425670;ncbi_426008;ncbi_426335;ncbi_427214;ncbi_427820;ncbi_428352;ncbi_428692;ncbi_430409;ncbi_769603;…
GO:0048732	gland development	42	55	0.4778	ncbi_100857115;ncbi_100858404;ncbi_107052460;ncbi_107056005;ncbi_107056239;ncbi_107056460;ncbi_107056858;ncbi_374024;ncbi_374199;ncbi_374215;ncbi_378779;ncbi_395099;ncbi_395292;ncbi_395432;ncbi_395703;ncbi_395802;ncbi_395865;ncbi_395889;ncbi_395943;ncbi_395956;ncbi_396105;ncbi_396121;ncbi_396182;ncbi_396198;ncbi_396341;ncbi_396415;ncbi_396438;ncbi_415559;ncbi_416030;ncbi_417868;ncbi_418090;ncbi_4…
GO:0032386	regulation of intracellular transport	48	63	0.47902	ncbi_107055275;ncbi_107055574;ncbi_107056095;ncbi_107056777;ncbi_107056858;ncbi_373953;ncbi_373956;ncbi_374040;ncbi_374118;ncbi_374141;ncbi_374153;ncbi_378897;ncbi_395198;ncbi_395312;ncbi_395393;ncbi_395442;ncbi_395855;ncbi_395971;ncbi_396085;ncbi_396093;ncbi_396174;ncbi_396216;ncbi_396236;ncbi_404536;ncbi_415704;ncbi_415725;ncbi_417547;ncbi_418335;ncbi_418546;ncbi_419748;ncbi_420063;ncbi_420420;…
GO:0034220	ion transmembrane transport	54	71	0.480017	ncbi_100858122;ncbi_100858624;ncbi_101749520;ncbi_107049047;ncbi_107057444;ncbi_374159;ncbi_374228;ncbi_395116;ncbi_395117;ncbi_395427;ncbi_395474;ncbi_395497;ncbi_395730;ncbi_395760;ncbi_395891;ncbi_395901;ncbi_395925;ncbi_396336;ncbi_396444;ncbi_415832;ncbi_417304;ncbi_417852;ncbi_418162;ncbi_418895;ncbi_418938;ncbi_420259;ncbi_420278;ncbi_420648;ncbi_420837;ncbi_421393;ncbi_421423;ncbi_421519;…
GO:0001654	eye development	66	87	0.481554	ncbi_100857875;ncbi_100859376;ncbi_107049246;ncbi_107052848;ncbi_107055787;ncbi_107056744;ncbi_107057514;ncbi_373998;ncbi_374024;ncbi_374094;ncbi_374240;ncbi_378786;ncbi_378897;ncbi_395092;ncbi_395158;ncbi_395164;ncbi_395165;ncbi_395289;ncbi_395297;ncbi_395425;ncbi_395432;ncbi_395491;ncbi_395568;ncbi_395574;ncbi_395635;ncbi_395703;ncbi_395713;ncbi_395802;ncbi_395834;ncbi_395844;ncbi_395886;ncbi_3…
GO:1901615	organic hydroxy compound metabolic process	69	91	0.481869	ncbi_100857383;ncbi_101747962;ncbi_101748239;ncbi_107052518;ncbi_107055301;ncbi_107056239;ncbi_107056873;ncbi_107057036;ncbi_373903;ncbi_373915;ncbi_374198;ncbi_374215;ncbi_378779;ncbi_395145;ncbi_395391;ncbi_395393;ncbi_395775;ncbi_395776;ncbi_395780;ncbi_395799;ncbi_395802;ncbi_396136;ncbi_396154;ncbi_396237;ncbi_396536;ncbi_396550;ncbi_408026;ncbi_415716;ncbi_415805;ncbi_415951;ncbi_416783;ncb…
GO:0046649	lymphocyte activation	78	103	0.482689	ncbi_100858750;ncbi_100859138;ncbi_100859189;ncbi_107054175;ncbi_107054176;ncbi_107056189;ncbi_107057054;ncbi_373919;ncbi_373931;ncbi_373937;ncbi_374001;ncbi_374215;ncbi_378783;ncbi_378897;ncbi_395146;ncbi_395180;ncbi_395229;ncbi_395274;ncbi_395312;ncbi_395324;ncbi_395362;ncbi_395556;ncbi_395865;ncbi_396062;ncbi_396103;ncbi_396182;ncbi_396384;ncbi_396409;ncbi_396469;ncbi_404671;ncbi_414741;ncbi_4…
GO:0070848	response to growth factor	81	107	0.482928	ncbi_100857572;ncbi_100859860;ncbi_107049121;ncbi_107050758;ncbi_107052049;ncbi_107052560;ncbi_107054176;ncbi_373919;ncbi_373987;ncbi_374018;ncbi_374024;ncbi_374147;ncbi_378779;ncbi_378800;ncbi_378926;ncbi_386571;ncbi_395099;ncbi_395214;ncbi_395323;ncbi_395386;ncbi_395432;ncbi_395491;ncbi_395594;ncbi_395679;ncbi_395703;ncbi_395713;ncbi_395740;ncbi_395796;ncbi_395828;ncbi_395909;ncbi_395941;ncbi_3…
GO:2000112	regulation of cellular macromolecule biosynthetic process	129	171	0.485388	ncbi_100538349;ncbi_100857185;ncbi_100857413;ncbi_100857572;ncbi_100857640;ncbi_101747712;ncbi_101749643;ncbi_101750922;ncbi_107052049;ncbi_107052560;ncbi_107054175;ncbi_107056759;ncbi_107057054;ncbi_373919;ncbi_373952;ncbi_373953;ncbi_374018;ncbi_374024;ncbi_374120;ncbi_374141;ncbi_374147;ncbi_374175;ncbi_378779;ncbi_378800;ncbi_378921;ncbi_395099;ncbi_395126;ncbi_395214;ncbi_395230;ncbi_395385;…
GO:0009259	ribonucleotide metabolic process	186	247	0.48674	ncbi_100858336;ncbi_100858997;ncbi_100859339;ncbi_100859860;ncbi_100996929;ncbi_101748596;ncbi_101749042;ncbi_101751843;ncbi_107049003;ncbi_107049047;ncbi_107049192;ncbi_107049323;ncbi_107053154;ncbi_107053650;ncbi_107055071;ncbi_107055371;ncbi_107055787;ncbi_107055940;ncbi_107056095;ncbi_107056177;ncbi_107056443;ncbi_107056580;ncbi_373891;ncbi_374159;ncbi_374259;ncbi_378910;ncbi_395092;ncbi_3953…
GO:0006355	regulation of transcription, DNA-templated	107	142	0.504102	ncbi_100538349;ncbi_100857185;ncbi_100857413;ncbi_100857572;ncbi_100857640;ncbi_101750922;ncbi_107052049;ncbi_107052560;ncbi_107054175;ncbi_107056759;ncbi_107057054;ncbi_373919;ncbi_373952;ncbi_373953;ncbi_374018;ncbi_374024;ncbi_374120;ncbi_374141;ncbi_374147;ncbi_374175;ncbi_378779;ncbi_378800;ncbi_378921;ncbi_395099;ncbi_395126;ncbi_395214;ncbi_395230;ncbi_395385;ncbi_395490;ncbi_395679;ncbi_3…
GO:1903506	regulation of nucleic acid-templated transcription	107	142	0.504102	ncbi_100538349;ncbi_100857185;ncbi_100857413;ncbi_100857572;ncbi_100857640;ncbi_101750922;ncbi_107052049;ncbi_107052560;ncbi_107054175;ncbi_107056759;ncbi_107057054;ncbi_373919;ncbi_373952;ncbi_373953;ncbi_374018;ncbi_374024;ncbi_374120;ncbi_374141;ncbi_374147;ncbi_374175;ncbi_378779;ncbi_378800;ncbi_378921;ncbi_395099;ncbi_395126;ncbi_395214;ncbi_395230;ncbi_395385;ncbi_395490;ncbi_395679;ncbi_3…
GO:0009314	response to radiation	80	106	0.505459	ncbi_100857115;ncbi_100857678;ncbi_100858928;ncbi_101748329;ncbi_107051182;ncbi_107055370;ncbi_107055402;ncbi_107056777;ncbi_107057036;ncbi_107057514;ncbi_373890;ncbi_373931;ncbi_373991;ncbi_374198;ncbi_386572;ncbi_395092;ncbi_395145;ncbi_395413;ncbi_395443;ncbi_395476;ncbi_395659;ncbi_395767;ncbi_395780;ncbi_395834;ncbi_395855;ncbi_395999;ncbi_396085;ncbi_396086;ncbi_396229;ncbi_396341;ncbi_3964…
GO:0008015	blood circulation	53	70	0.507599	ncbi_100857105;ncbi_100857115;ncbi_100857635;ncbi_100858122;ncbi_100858624;ncbi_100858928;ncbi_100859819;ncbi_101751513;ncbi_107053154;ncbi_107056399;ncbi_107057365;ncbi_373890;ncbi_373911;ncbi_374001;ncbi_374065;ncbi_374147;ncbi_395330;ncbi_395442;ncbi_395909;ncbi_395971;ncbi_396243;ncbi_404536;ncbi_408082;ncbi_415694;ncbi_416737;ncbi_418130;ncbi_418623;ncbi_419498;ncbi_419856;ncbi_420664;ncbi_4…
GO:0008284	positive regulation of cell proliferation	53	70	0.507599	ncbi_100857105;ncbi_100857572;ncbi_373906;ncbi_373988;ncbi_378779;ncbi_395097;ncbi_395312;ncbi_395323;ncbi_395432;ncbi_395491;ncbi_395509;ncbi_395556;ncbi_395703;ncbi_395802;ncbi_395865;ncbi_395909;ncbi_395949;ncbi_396062;ncbi_396142;ncbi_396229;ncbi_396308;ncbi_396390;ncbi_396392;ncbi_404671;ncbi_408036;ncbi_414741;ncbi_414743;ncbi_415577;ncbi_416092;ncbi_418090;ncbi_418499;ncbi_419116;ncbi_4200…
GO:0051186	cofactor metabolic process	47	62	0.508287	ncbi_100736561;ncbi_100857383;ncbi_100857898;ncbi_107053650;ncbi_107057045;ncbi_395145;ncbi_396504;ncbi_396542;ncbi_415484;ncbi_415812;ncbi_416066;ncbi_416520;ncbi_416609;ncbi_416967;ncbi_416975;ncbi_417219;ncbi_417227;ncbi_417273;ncbi_418090;ncbi_418549;ncbi_419158;ncbi_419303;ncbi_419967;ncbi_420570;ncbi_420664;ncbi_420776;ncbi_420964;ncbi_421309;ncbi_421633;ncbi_422203;ncbi_422715;ncbi_422931;…
GO:0044710	single-organism metabolic process	939	1252	0.509159	ncbi_100538349;ncbi_100857105;ncbi_100857115;ncbi_100857155;ncbi_100857185;ncbi_100857285;ncbi_100857294;ncbi_100857298;ncbi_100857383;ncbi_100857640;ncbi_100857678;ncbi_100857793;ncbi_100857898;ncbi_100857929;ncbi_100858057;ncbi_100858293;ncbi_100858336;ncbi_100858486;ncbi_100858619;ncbi_100858997;ncbi_100859133;ncbi_100859200;ncbi_100859339;ncbi_100859356;ncbi_100859653;ncbi_100859655;ncbi_1008…
GO:0007548	sex differentiation	38	50	0.509588	ncbi_101749375;ncbi_378783;ncbi_395229;ncbi_395285;ncbi_395323;ncbi_395382;ncbi_395432;ncbi_395509;ncbi_395703;ncbi_395790;ncbi_395815;ncbi_395909;ncbi_396105;ncbi_396198;ncbi_396242;ncbi_396361;ncbi_396371;ncbi_396390;ncbi_396392;ncbi_396397;ncbi_396415;ncbi_396482;ncbi_417938;ncbi_418601;ncbi_418686;ncbi_419327;ncbi_420033;ncbi_421140;ncbi_421543;ncbi_422389;ncbi_423661;ncbi_423714;ncbi_424030;…
GO:0006486	protein glycosylation	35	46	0.510124	ncbi_107049003;ncbi_107049017;ncbi_107049323;ncbi_107051237;ncbi_107052466;ncbi_107055776;ncbi_107056478;ncbi_374253;ncbi_395078;ncbi_396121;ncbi_396169;ncbi_416934;ncbi_417733;ncbi_418958;ncbi_419306;ncbi_419349;ncbi_420591;ncbi_420619;ncbi_420955;ncbi_421540;ncbi_422203;ncbi_422491;ncbi_422540;ncbi_423178;ncbi_423373;ncbi_424177;ncbi_424319;ncbi_424837;ncbi_427164;ncbi_428125;ncbi_428446;ncbi_4…
GO:0043413	macromolecule glycosylation	35	46	0.510124	ncbi_107049003;ncbi_107049017;ncbi_107049323;ncbi_107051237;ncbi_107052466;ncbi_107055776;ncbi_107056478;ncbi_374253;ncbi_395078;ncbi_396121;ncbi_396169;ncbi_416934;ncbi_417733;ncbi_418958;ncbi_419306;ncbi_419349;ncbi_420591;ncbi_420619;ncbi_420955;ncbi_421540;ncbi_422203;ncbi_422491;ncbi_422540;ncbi_423178;ncbi_423373;ncbi_424177;ncbi_424319;ncbi_424837;ncbi_427164;ncbi_428125;ncbi_428446;ncbi_4…
GO:0010256	endomembrane system organization	32	42	0.510731	ncbi_101749333;ncbi_101751397;ncbi_107049003;ncbi_107054146;ncbi_107056858;ncbi_107057137;ncbi_374224;ncbi_395099;ncbi_395324;ncbi_395568;ncbi_395871;ncbi_396237;ncbi_396538;ncbi_396550;ncbi_404536;ncbi_415309;ncbi_415544;ncbi_417802;ncbi_418032;ncbi_418353;ncbi_419399;ncbi_419903;ncbi_421216;ncbi_421514;ncbi_424499;ncbi_424586;ncbi_426725;ncbi_427546;ncbi_428352;ncbi_428895;ncbi_724081;ncbi_7717…
GO:0044282	small molecule catabolic process	29	38	0.511427	ncbi_395375;ncbi_395479;ncbi_395491;ncbi_395929;ncbi_396435;ncbi_404536;ncbi_415803;ncbi_415884;ncbi_416068;ncbi_416200;ncbi_417366;ncbi_418004;ncbi_418193;ncbi_420533;ncbi_420632;ncbi_420638;ncbi_421687;ncbi_422409;ncbi_422705;ncbi_422715;ncbi_422869;ncbi_423019;ncbi_426785;ncbi_427561;ncbi_430442;ncbi_769005;ncbi_770045;ncbi_770344;ncbi_777348
GO:0021700	developmental maturation	26	34	0.512239	ncbi_100857480;ncbi_100858404;ncbi_101751843;ncbi_107049246;ncbi_107055275;ncbi_107056239;ncbi_373919;ncbi_374065;ncbi_374198;ncbi_395257;ncbi_395323;ncbi_395573;ncbi_395844;ncbi_395909;ncbi_396107;ncbi_396298;ncbi_415559;ncbi_415910;ncbi_416036;ncbi_419824;ncbi_419825;ncbi_424320;ncbi_428198;ncbi_769039;ncbi_771676;ncbi_772259
GO:0043393	regulation of protein binding	23	30	0.513204	ncbi_107051182;ncbi_107055998;ncbi_373906;ncbi_395277;ncbi_395789;ncbi_395790;ncbi_395865;ncbi_395936;ncbi_396193;ncbi_396216;ncbi_396383;ncbi_404536;ncbi_415720;ncbi_417287;ncbi_418000;ncbi_418335;ncbi_419715;ncbi_421928;ncbi_422882;ncbi_423778;ncbi_428167;ncbi_769007;ncbi_771421
GO:0045861	negative regulation of proteolysis	23	30	0.513204	ncbi_101749216;ncbi_395067;ncbi_395404;ncbi_396548;ncbi_416235;ncbi_416575;ncbi_417117;ncbi_417529;ncbi_417613;ncbi_419493;ncbi_420653;ncbi_421040;ncbi_421063;ncbi_421642;ncbi_422097;ncbi_424359;ncbi_424860;ncbi_429301;ncbi_768711;ncbi_768734;ncbi_769277;ncbi_770795;ncbi_770845
GO:0071103	DNA conformation change	23	30	0.513204	ncbi_100859629;ncbi_107056177;ncbi_378910;ncbi_395089;ncbi_395189;ncbi_395658;ncbi_395767;ncbi_395966;ncbi_396004;ncbi_396156;ncbi_404538;ncbi_408025;ncbi_415577;ncbi_416329;ncbi_416517;ncbi_417642;ncbi_417938;ncbi_422043;ncbi_423688;ncbi_424226;ncbi_424291;ncbi_425626;ncbi_723780
GO:1903530	regulation of secretion by cell	23	30	0.513204	ncbi_100859819;ncbi_107054146;ncbi_107055301;ncbi_373915;ncbi_374064;ncbi_395703;ncbi_395815;ncbi_395997;ncbi_396361;ncbi_396383;ncbi_415908;ncbi_418833;ncbi_419365;ncbi_419399;ncbi_419856;ncbi_419867;ncbi_421644;ncbi_423612;ncbi_424325;ncbi_427212;ncbi_427687;ncbi_769850;ncbi_771897
GO:0032868	response to insulin	20	26	0.514381	ncbi_100857678;ncbi_374268;ncbi_378781;ncbi_395097;ncbi_395475;ncbi_396237;ncbi_396409;ncbi_404536;ncbi_415614;ncbi_415905;ncbi_416588;ncbi_417866;ncbi_419399;ncbi_422203;ncbi_423962;ncbi_427820;ncbi_428352;ncbi_771549;ncbi_772385;ncbi_776459
GO:0048565	digestive tract development	20	26	0.514381	ncbi_107056239;ncbi_374251;ncbi_395229;ncbi_395432;ncbi_395446;ncbi_395509;ncbi_395703;ncbi_395844;ncbi_395949;ncbi_395956;ncbi_396392;ncbi_396438;ncbi_408082;ncbi_416720;ncbi_419194;ncbi_420366;ncbi_420769;ncbi_421697;ncbi_427838;ncbi_428534
GO:0055123	digestive system development	20	26	0.514381	ncbi_107056239;ncbi_374251;ncbi_395229;ncbi_395432;ncbi_395446;ncbi_395509;ncbi_395703;ncbi_395844;ncbi_395949;ncbi_395956;ncbi_396392;ncbi_396438;ncbi_408082;ncbi_416720;ncbi_419194;ncbi_420366;ncbi_420769;ncbi_421697;ncbi_427838;ncbi_428534
GO:0001837	epithelial to mesenchymal transition	17	22	0.515865	ncbi_100859902;ncbi_107056239;ncbi_374068;ncbi_374094;ncbi_374251;ncbi_378779;ncbi_395152;ncbi_395442;ncbi_395594;ncbi_395865;ncbi_395909;ncbi_396402;ncbi_396438;ncbi_417117;ncbi_418833;ncbi_419493;ncbi_419785
GO:0006417	regulation of translation	17	22	0.515865	ncbi_101747712;ncbi_101749643;ncbi_415957;ncbi_416021;ncbi_417348;ncbi_418605;ncbi_419226;ncbi_420702;ncbi_421212;ncbi_421346;ncbi_422808;ncbi_423279;ncbi_423285;ncbi_423437;ncbi_425270;ncbi_428222;ncbi_771778
GO:0009411	response to UV	17	22	0.515865	ncbi_100857115;ncbi_107051182;ncbi_395999;ncbi_396341;ncbi_404671;ncbi_415739;ncbi_415908;ncbi_416420;ncbi_416977;ncbi_418546;ncbi_420232;ncbi_420332;ncbi_421711;ncbi_423032;ncbi_424226;ncbi_424800;ncbi_427171
GO:0031589	cell-substrate adhesion	17	22	0.515865	ncbi_100857508;ncbi_100857892;ncbi_101749098;ncbi_107049121;ncbi_107054176;ncbi_395442;ncbi_395832;ncbi_395871;ncbi_396103;ncbi_396133;ncbi_396181;ncbi_421543;ncbi_423907;ncbi_424191;ncbi_424435;ncbi_427502;ncbi_431212
GO:0044089	positive regulation of cellular component biogenesis	17	22	0.515865	ncbi_100857105;ncbi_378782;ncbi_386747;ncbi_395158;ncbi_395274;ncbi_395442;ncbi_396147;ncbi_416837;ncbi_417627;ncbi_418145;ncbi_418833;ncbi_420398;ncbi_420800;ncbi_421900;ncbi_421928;ncbi_423395;ncbi_427182
GO:0046660	female sex differentiation	17	22	0.515865	ncbi_101749375;ncbi_378783;ncbi_395323;ncbi_395382;ncbi_395432;ncbi_395703;ncbi_395790;ncbi_395909;ncbi_396198;ncbi_396361;ncbi_417938;ncbi_418686;ncbi_421140;ncbi_421543;ncbi_423714;ncbi_426000;ncbi_427903
GO:0048754	branching morphogenesis of an epithelial tube	17	22	0.515865	ncbi_100858404;ncbi_107056005;ncbi_374018;ncbi_378779;ncbi_395327;ncbi_395432;ncbi_395569;ncbi_395703;ncbi_396105;ncbi_419311;ncbi_419327;ncbi_420332;ncbi_420769;ncbi_421543;ncbi_421697;ncbi_422585;ncbi_426068
GO:0019693	ribose phosphate metabolic process	187	249	0.516645	ncbi_100858336;ncbi_100858997;ncbi_100859339;ncbi_100859860;ncbi_100996929;ncbi_101748596;ncbi_101749042;ncbi_101751843;ncbi_107049003;ncbi_107049047;ncbi_107049192;ncbi_107049323;ncbi_107053154;ncbi_107053650;ncbi_107055071;ncbi_107055371;ncbi_107055787;ncbi_107055940;ncbi_107056095;ncbi_107056177;ncbi_107056443;ncbi_107056580;ncbi_373891;ncbi_374159;ncbi_374259;ncbi_378910;ncbi_395092;ncbi_3953…
GO:0000302	response to reactive oxygen species	14	18	0.517824	ncbi_100857115;ncbi_101748329;ncbi_395173;ncbi_395277;ncbi_395760;ncbi_396512;ncbi_415614;ncbi_416693;ncbi_418546;ncbi_421684;ncbi_421688;ncbi_421711;ncbi_430516;ncbi_768374
GO:0000725	recombinational repair	14	18	0.517824	ncbi_107055402;ncbi_374246;ncbi_395555;ncbi_396086;ncbi_396542;ncbi_416420;ncbi_417596;ncbi_417898;ncbi_419493;ncbi_420438;ncbi_421799;ncbi_421950;ncbi_431608;ncbi_772237
GO:0001558	regulation of cell growth	14	18	0.517824	ncbi_101751011;ncbi_107055275;ncbi_373922;ncbi_374224;ncbi_395409;ncbi_395703;ncbi_395909;ncbi_396081;ncbi_396174;ncbi_396213;ncbi_396466;ncbi_415544;ncbi_417614;ncbi_418935
GO:0003073	regulation of systemic arterial blood pressure	14	18	0.517824	ncbi_100857105;ncbi_107056399;ncbi_373890;ncbi_373911;ncbi_374001;ncbi_374147;ncbi_418623;ncbi_421543;ncbi_422933;ncbi_423738;ncbi_427552;ncbi_428252;ncbi_428708;ncbi_768509
GO:0014074	response to purine-containing compound	14	18	0.517824	ncbi_101750781;ncbi_395198;ncbi_396066;ncbi_415402;ncbi_417700;ncbi_417840;ncbi_418212;ncbi_419867;ncbi_422418;ncbi_423090;ncbi_427214;ncbi_769469;ncbi_771207;ncbi_771549
GO:0022412	cellular process involved in reproduction in multicellular organism	14	18	0.517824	ncbi_107049324;ncbi_107055407;ncbi_107057205;ncbi_374204;ncbi_378783;ncbi_396295;ncbi_416337;ncbi_416737;ncbi_417938;ncbi_420033;ncbi_422935;ncbi_426732;ncbi_427073;ncbi_427903
GO:0032984	macromolecular complex disassembly	14	18	0.517824	ncbi_107053650;ncbi_373906;ncbi_415607;ncbi_416950;ncbi_417110;ncbi_420119;ncbi_420472;ncbi_423320;ncbi_423971;ncbi_427205;ncbi_427819;ncbi_427821;ncbi_771207;ncbi_771345
GO:0045744	negative regulation of G-protein coupled receptor protein signaling pathway	14	18	0.517824	ncbi_395152;ncbi_395393;ncbi_395619;ncbi_395646;ncbi_419752;ncbi_421832;ncbi_422544;ncbi_422879;ncbi_423929;ncbi_425792;ncbi_426000;ncbi_426557;ncbi_429125;ncbi_769193
GO:0046683	response to organophosphorus	14	18	0.517824	ncbi_101750781;ncbi_374153;ncbi_396066;ncbi_415402;ncbi_417700;ncbi_417840;ncbi_418212;ncbi_419867;ncbi_422418;ncbi_423090;ncbi_427214;ncbi_769469;ncbi_771207;ncbi_771549
GO:0019219	regulation of nucleobase-containing compound metabolic process	148	197	0.519381	ncbi_100538349;ncbi_100857185;ncbi_100857413;ncbi_100857572;ncbi_100857640;ncbi_101750922;ncbi_107049027;ncbi_107052049;ncbi_107052560;ncbi_107054175;ncbi_107056759;ncbi_107057054;ncbi_373919;ncbi_373952;ncbi_373953;ncbi_374018;ncbi_374024;ncbi_374120;ncbi_374141;ncbi_374147;ncbi_374175;ncbi_378779;ncbi_378800;ncbi_378921;ncbi_378926;ncbi_395099;ncbi_395126;ncbi_395152;ncbi_395214;ncbi_395225;ncb…
GO:0003014	renal system process	11	14	0.520591	ncbi_100857105;ncbi_373911;ncbi_395594;ncbi_395713;ncbi_419856;ncbi_421088;ncbi_421543;ncbi_428236;ncbi_428252;ncbi_428708;ncbi_771549
GO:0006836	neurotransmitter transport	11	14	0.520591	ncbi_100858304;ncbi_100858799;ncbi_107056879;ncbi_374175;ncbi_395393;ncbi_396085;ncbi_396444;ncbi_396466;ncbi_421231;ncbi_421902;ncbi_426796
GO:0007088	regulation of mitotic nuclear division	11	14	0.520591	ncbi_416575;ncbi_417101;ncbi_418833;ncbi_419493;ncbi_420653;ncbi_421040;ncbi_421448;ncbi_422805;ncbi_431608;ncbi_769277;ncbi_771857
GO:0010517	regulation of phospholipase activity	11	14	0.520591	ncbi_395099;ncbi_395509;ncbi_395855;ncbi_396515;ncbi_404304;ncbi_417934;ncbi_418642;ncbi_426000;ncbi_428070;ncbi_429089;ncbi_770488
GO:0038093	Fc receptor signaling pathway	11	14	0.520591	ncbi_100538349;ncbi_373953;ncbi_395099;ncbi_395796;ncbi_395855;ncbi_395871;ncbi_396229;ncbi_415614;ncbi_417898;ncbi_423778;ncbi_428222
GO:0051302	regulation of cell division	11	14	0.520591	ncbi_416575;ncbi_417101;ncbi_418833;ncbi_419493;ncbi_420653;ncbi_421040;ncbi_421448;ncbi_422805;ncbi_431608;ncbi_769277;ncbi_771857
GO:0051783	regulation of nuclear division	11	14	0.520591	ncbi_416575;ncbi_417101;ncbi_418833;ncbi_419493;ncbi_420653;ncbi_421040;ncbi_421448;ncbi_422805;ncbi_431608;ncbi_769277;ncbi_771857
GO:1902106	negative regulation of leukocyte differentiation	11	14	0.520591	ncbi_395290;ncbi_395440;ncbi_396085;ncbi_396409;ncbi_404536;ncbi_419259;ncbi_420332;ncbi_420769;ncbi_422454;ncbi_427171;ncbi_770427
GO:1903707	negative regulation of hemopoiesis	11	14	0.520591	ncbi_395290;ncbi_395440;ncbi_396085;ncbi_396409;ncbi_404536;ncbi_419259;ncbi_420332;ncbi_420769;ncbi_422454;ncbi_427171;ncbi_770427
GO:0001885	endothelial cell development	8	10	0.524954	ncbi_373978;ncbi_396236;ncbi_417840;ncbi_419867;ncbi_421543;ncbi_422173;ncbi_422418;ncbi_769469
GO:0002367	cytokine production involved in immune response	8	10	0.524954	ncbi_107055574;ncbi_374141;ncbi_378783;ncbi_395703;ncbi_396536;ncbi_414741;ncbi_417287;ncbi_426852
GO:0002753	cytoplasmic pattern recognition receptor signaling pathway	8	10	0.524954	ncbi_100538349;ncbi_107057583;ncbi_395796;ncbi_396093;ncbi_415781;ncbi_417898;ncbi_419755;ncbi_420215
GO:0006458	'de novo' protein folding	8	10	0.524954	ncbi_100859376;ncbi_107057137;ncbi_396254;ncbi_396526;ncbi_414741;ncbi_418917;ncbi_423585;ncbi_424426
GO:0006637	acyl-CoA metabolic process	8	10	0.524954	ncbi_396504;ncbi_415812;ncbi_416066;ncbi_419158;ncbi_420570;ncbi_421309;ncbi_423028;ncbi_425972
GO:0007416	synapse assembly	8	10	0.524954	ncbi_107056744;ncbi_374198;ncbi_395703;ncbi_395997;ncbi_396179;ncbi_408185;ncbi_421019;ncbi_771265
GO:0030048	actin filament-based movement	8	10	0.524954	ncbi_100858122;ncbi_100858624;ncbi_418130;ncbi_420664;ncbi_423090;ncbi_423298;ncbi_426448;ncbi_429710
GO:0031060	regulation of histone methylation	8	10	0.524954	ncbi_373983;ncbi_395174;ncbi_420441;ncbi_420839;ncbi_422203;ncbi_422917;ncbi_423035;ncbi_423381
GO:0031345	negative regulation of cell projection organization	8	10	0.524954	ncbi_395409;ncbi_395475;ncbi_395703;ncbi_396213;ncbi_415905;ncbi_416984;ncbi_422418;ncbi_428476
GO:0032435	negative regulation of proteasomal ubiquitin-dependent protein catabolic process	8	10	0.524954	ncbi_416575;ncbi_417117;ncbi_419493;ncbi_420653;ncbi_421040;ncbi_421642;ncbi_769277;ncbi_770845
GO:0032611	interleukin-1 beta production	8	10	0.524954	ncbi_374001;ncbi_396227;ncbi_396383;ncbi_408185;ncbi_421684;ncbi_427212;ncbi_427803;ncbi_431264
GO:0032612	interleukin-1 production	8	10	0.524954	ncbi_374001;ncbi_396227;ncbi_396383;ncbi_408185;ncbi_421684;ncbi_427212;ncbi_427803;ncbi_431264
GO:0033045	regulation of sister chromatid segregation	8	10	0.524954	ncbi_395152;ncbi_416575;ncbi_419493;ncbi_420653;ncbi_421040;ncbi_422182;ncbi_431608;ncbi_769277
GO:0034968	histone lysine methylation	8	10	0.524954	ncbi_100857640;ncbi_107057065;ncbi_415942;ncbi_417144;ncbi_419826;ncbi_420023;ncbi_421482;ncbi_423445
GO:0035383	thioester metabolic process	8	10	0.524954	ncbi_396504;ncbi_415812;ncbi_416066;ncbi_419158;ncbi_420570;ncbi_421309;ncbi_423028;ncbi_425972
GO:0042177	negative regulation of protein catabolic process	8	10	0.524954	ncbi_416575;ncbi_417117;ncbi_419493;ncbi_420653;ncbi_421040;ncbi_421642;ncbi_769277;ncbi_770845
GO:0045944	positive regulation of transcription from RNA polymerase II promoter	8	10	0.524954	ncbi_373919;ncbi_374120;ncbi_378779;ncbi_395679;ncbi_395909;ncbi_396073;ncbi_396103;ncbi_424090
GO:0046474	glycerophospholipid biosynthetic process	8	10	0.524954	ncbi_415805;ncbi_420398;ncbi_421908;ncbi_422611;ncbi_425291;ncbi_426008;ncbi_428070;ncbi_428692
GO:0048483	autonomic nervous system development	8	10	0.524954	ncbi_395548;ncbi_395569;ncbi_395573;ncbi_395713;ncbi_395982;ncbi_396085;ncbi_396107;ncbi_408082
GO:0051222	positive regulation of protein transport	8	10	0.524954	ncbi_107056858;ncbi_395703;ncbi_396216;ncbi_415908;ncbi_419399;ncbi_419856;ncbi_426867;ncbi_427212
GO:0051983	regulation of chromosome segregation	8	10	0.524954	ncbi_395152;ncbi_416575;ncbi_419493;ncbi_420653;ncbi_421040;ncbi_422182;ncbi_431608;ncbi_769277
GO:0060041	retina development in camera-type eye	8	10	0.524954	ncbi_107052848;ncbi_395164;ncbi_395713;ncbi_395959;ncbi_395982;ncbi_417763;ncbi_420004;ncbi_772315
GO:0060840	artery development	8	10	0.524954	ncbi_395713;ncbi_395802;ncbi_395909;ncbi_396103;ncbi_396445;ncbi_422585;ncbi_423208;ncbi_769039
GO:0060993	kidney morphogenesis	8	10	0.524954	ncbi_107052049;ncbi_395569;ncbi_395949;ncbi_422585;ncbi_427838;ncbi_428605;ncbi_428708;ncbi_769039
GO:0070252	actin-mediated cell contraction	8	10	0.524954	ncbi_100858122;ncbi_100858624;ncbi_418130;ncbi_420664;ncbi_423090;ncbi_423298;ncbi_426448;ncbi_429710
GO:0097191	extrinsic apoptotic signaling pathway	8	10	0.524954	ncbi_395476;ncbi_396466;ncbi_417117;ncbi_421810;ncbi_423768;ncbi_425378;ncbi_427171;ncbi_429064
GO:1901607	alpha-amino acid biosynthetic process	8	10	0.524954	ncbi_417227;ncbi_417386;ncbi_420293;ncbi_420574;ncbi_421918;ncbi_422600;ncbi_769203;ncbi_770344
GO:1901799	negative regulation of proteasomal protein catabolic process	8	10	0.524954	ncbi_416575;ncbi_417117;ncbi_419493;ncbi_420653;ncbi_421040;ncbi_421642;ncbi_769277;ncbi_770845
GO:1903051	negative regulation of proteolysis involved in cellular protein catabolic process	8	10	0.524954	ncbi_416575;ncbi_417117;ncbi_419493;ncbi_420653;ncbi_421040;ncbi_421642;ncbi_769277;ncbi_770845
GO:1903363	negative regulation of cellular protein catabolic process	8	10	0.524954	ncbi_416575;ncbi_417117;ncbi_419493;ncbi_420653;ncbi_421040;ncbi_421642;ncbi_769277;ncbi_770845
GO:1904951	positive regulation of establishment of protein localization	8	10	0.524954	ncbi_107056858;ncbi_395703;ncbi_396216;ncbi_415908;ncbi_419399;ncbi_419856;ncbi_426867;ncbi_427212
GO:0043066	negative regulation of apoptotic process	67	89	0.530852	ncbi_100857422;ncbi_100857623;ncbi_101750767;ncbi_107049186;ncbi_107050106;ncbi_107055998;ncbi_107057374;ncbi_374094;ncbi_378921;ncbi_395180;ncbi_395229;ncbi_395277;ncbi_395323;ncbi_395391;ncbi_395393;ncbi_395442;ncbi_395569;ncbi_395713;ncbi_395865;ncbi_395886;ncbi_395909;ncbi_395982;ncbi_396229;ncbi_396383;ncbi_396438;ncbi_396466;ncbi_415577;ncbi_415607;ncbi_415724;ncbi_415905;ncbi_416102;ncbi_4…
GO:0007276	gamete generation	61	81	0.532491	ncbi_100857678;ncbi_100857815;ncbi_100859081;ncbi_101749375;ncbi_107049324;ncbi_107055407;ncbi_107057073;ncbi_107057205;ncbi_107057236;ncbi_374054;ncbi_374094;ncbi_374204;ncbi_378783;ncbi_395180;ncbi_395285;ncbi_395324;ncbi_395382;ncbi_395447;ncbi_395517;ncbi_395776;ncbi_396010;ncbi_396192;ncbi_396295;ncbi_396361;ncbi_396371;ncbi_396392;ncbi_416243;ncbi_416337;ncbi_416595;ncbi_416737;ncbi_416839;…
GO:0006082	organic acid metabolic process	177	236	0.532529	ncbi_100857298;ncbi_100859133;ncbi_101747660;ncbi_101748258;ncbi_107049913;ncbi_107052324;ncbi_107053650;ncbi_107055301;ncbi_107056850;ncbi_107057073;ncbi_373915;ncbi_373916;ncbi_373997;ncbi_374120;ncbi_374204;ncbi_395375;ncbi_395395;ncbi_395443;ncbi_395452;ncbi_395479;ncbi_395480;ncbi_395491;ncbi_395726;ncbi_395743;ncbi_395758;ncbi_395775;ncbi_395780;ncbi_395799;ncbi_395802;ncbi_395844;ncbi_3959…
GO:0000097	sulfur amino acid biosynthetic process	5	6	0.533431	ncbi_107057073;ncbi_416371;ncbi_421918;ncbi_422069;ncbi_422600
GO:0001678	cellular glucose homeostasis	5	6	0.533431	ncbi_414834;ncbi_415307;ncbi_421008;ncbi_768655;ncbi_769007
GO:0001706	endoderm formation	5	6	0.533431	ncbi_423035;ncbi_424356;ncbi_427838;ncbi_428534;ncbi_769405
GO:0001961	positive regulation of cytokine-mediated signaling pathway	5	6	0.533431	ncbi_100857413;ncbi_395703;ncbi_415781;ncbi_420004;ncbi_770387
GO:0006029	proteoglycan metabolic process	5	6	0.533431	ncbi_100859367;ncbi_395798;ncbi_418090;ncbi_423632;ncbi_427674
GO:0006040	amino sugar metabolic process	5	6	0.533431	ncbi_396169;ncbi_416754;ncbi_422488;ncbi_424465;ncbi_429074
GO:0006084	acetyl-CoA metabolic process	5	6	0.533431	ncbi_415812;ncbi_416066;ncbi_419158;ncbi_420570;ncbi_425972
GO:0006094	gluconeogenesis	5	6	0.533431	ncbi_396409;ncbi_404536;ncbi_416698;ncbi_423411;ncbi_769542
GO:0006360	transcription from RNA polymerase I promoter	5	6	0.533431	ncbi_416414;ncbi_418932;ncbi_420004;ncbi_421933;ncbi_423521
GO:0006414	translational elongation	5	6	0.533431	ncbi_416021;ncbi_421435;ncbi_422808;ncbi_425018;ncbi_771778
GO:0006778	porphyrin-containing compound metabolic process	5	6	0.533431	ncbi_107057045;ncbi_396542;ncbi_416967;ncbi_417273;ncbi_420776
GO:0007143	female meiotic division	5	6	0.533431	ncbi_415855;ncbi_416575;ncbi_417938;ncbi_421033;ncbi_421642
GO:0008207	C21-steroid hormone metabolic process	5	6	0.533431	ncbi_378779;ncbi_395452;ncbi_395556;ncbi_396550;ncbi_770436
GO:0009130	pyrimidine nucleoside monophosphate biosynthetic process	5	6	0.533431	ncbi_415876;ncbi_419255;ncbi_429083;ncbi_429100;ncbi_771616
GO:0009173	pyrimidine ribonucleoside monophosphate metabolic process	5	6	0.533431	ncbi_415876;ncbi_419255;ncbi_429083;ncbi_429100;ncbi_771616
GO:0009174	pyrimidine ribonucleoside monophosphate biosynthetic process	5	6	0.533431	ncbi_415876;ncbi_419255;ncbi_429083;ncbi_429100;ncbi_771616
GO:0009268	response to pH	5	6	0.533431	ncbi_420063;ncbi_420088;ncbi_420819;ncbi_423395;ncbi_428954
GO:0009311	oligosaccharide metabolic process	5	6	0.533431	ncbi_396121;ncbi_396168;ncbi_407778;ncbi_428925;ncbi_769122
GO:0009581	detection of external stimulus	5	6	0.533431	ncbi_395780;ncbi_395834;ncbi_395855;ncbi_422704;ncbi_772315
GO:0009582	detection of abiotic stimulus	5	6	0.533431	ncbi_395780;ncbi_395834;ncbi_395855;ncbi_422704;ncbi_772315
GO:0009583	detection of light stimulus	5	6	0.533431	ncbi_395780;ncbi_395834;ncbi_395855;ncbi_422704;ncbi_772315
GO:0009880	embryonic pattern specification	5	6	0.533431	ncbi_395230;ncbi_395454;ncbi_395574;ncbi_395703;ncbi_418556
GO:0010657	muscle cell apoptotic process	5	6	0.533431	ncbi_373906;ncbi_396073;ncbi_416588;ncbi_419040;ncbi_423216
GO:0010658	striated muscle cell apoptotic process	5	6	0.533431	ncbi_373906;ncbi_396073;ncbi_416588;ncbi_419040;ncbi_423216
GO:0010659	cardiac muscle cell apoptotic process	5	6	0.533431	ncbi_373906;ncbi_396073;ncbi_416588;ncbi_419040;ncbi_423216
GO:0010863	positive regulation of phospholipase C activity	5	6	0.533431	ncbi_395099;ncbi_395855;ncbi_418642;ncbi_426000;ncbi_428070
GO:0014014	negative regulation of gliogenesis	5	6	0.533431	ncbi_396085;ncbi_396515;ncbi_421948;ncbi_429283;ncbi_769039
GO:0014015	positive regulation of gliogenesis	5	6	0.533431	ncbi_378779;ncbi_395324;ncbi_395635;ncbi_429994;ncbi_769039
GO:0014897	striated muscle hypertrophy	5	6	0.533431	ncbi_416113;ncbi_418090;ncbi_418335;ncbi_422677;ncbi_769007
GO:0018209	peptidyl-serine modification	5	6	0.533431	ncbi_107051182;ncbi_107055275;ncbi_378921;ncbi_396349;ncbi_426792
GO:0019229	regulation of vasoconstriction	5	6	0.533431	ncbi_100858928;ncbi_374147;ncbi_395442;ncbi_426448;ncbi_427212
GO:0019233	sensory perception of pain	5	6	0.533431	ncbi_107056744;ncbi_107057036;ncbi_416024;ncbi_417965;ncbi_421614
GO:0019319	hexose biosynthetic process	5	6	0.533431	ncbi_396409;ncbi_404536;ncbi_416698;ncbi_423411;ncbi_769542
GO:0021514	ventral spinal cord interneuron differentiation	5	6	0.533431	ncbi_374118;ncbi_395591;ncbi_395943;ncbi_395956;ncbi_420769
GO:0021521	ventral spinal cord interneuron specification	5	6	0.533431	ncbi_374118;ncbi_395591;ncbi_395943;ncbi_395956;ncbi_420769
GO:0030804	positive regulation of cyclic nucleotide biosynthetic process	5	6	0.533431	ncbi_395776;ncbi_395855;ncbi_396085;ncbi_427552;ncbi_427633
GO:0030810	positive regulation of nucleotide biosynthetic process	5	6	0.533431	ncbi_395776;ncbi_395855;ncbi_396085;ncbi_427552;ncbi_427633
GO:0030816	positive regulation of cAMP metabolic process	5	6	0.533431	ncbi_395776;ncbi_395855;ncbi_396085;ncbi_427552;ncbi_427633
GO:0030819	positive regulation of cAMP biosynthetic process	5	6	0.533431	ncbi_395776;ncbi_395855;ncbi_396085;ncbi_427552;ncbi_427633
GO:0031111	negative regulation of microtubule polymerization or depolymerization	5	6	0.533431	ncbi_107051182;ncbi_395393;ncbi_396418;ncbi_419288;ncbi_428167
GO:0031279	regulation of cyclase activity	5	6	0.533431	ncbi_395776;ncbi_395855;ncbi_395971;ncbi_419864;ncbi_427633
GO:0031281	positive regulation of cyclase activity	5	6	0.533431	ncbi_395776;ncbi_395855;ncbi_395971;ncbi_419864;ncbi_427633
GO:0032400	melanosome localization	5	6	0.533431	ncbi_396237;ncbi_415544;ncbi_418651;ncbi_420063;ncbi_421273
GO:0032481	positive regulation of type I interferon production	5	6	0.533431	ncbi_396384;ncbi_416723;ncbi_422720;ncbi_423727;ncbi_427105
GO:0032770	positive regulation of monooxygenase activity	5	6	0.533431	ncbi_100858751;ncbi_395855;ncbi_416814;ncbi_421998;ncbi_428708
GO:0033013	tetrapyrrole metabolic process	5	6	0.533431	ncbi_107057045;ncbi_396542;ncbi_416967;ncbi_417273;ncbi_420776
GO:0042094	interleukin-2 biosynthetic process	5	6	0.533431	ncbi_107057054;ncbi_395556;ncbi_396062;ncbi_416476;ncbi_776459
GO:0042310	vasoconstriction	5	6	0.533431	ncbi_100857635;ncbi_101751513;ncbi_373890;ncbi_428799;ncbi_768509
GO:0042417	dopamine metabolic process	5	6	0.533431	ncbi_107056239;ncbi_395393;ncbi_416783;ncbi_418563;ncbi_424320
GO:0042506	tyrosine phosphorylation of Stat5 protein	5	6	0.533431	ncbi_378783;ncbi_395158;ncbi_396409;ncbi_404671;ncbi_418090
GO:0042508	tyrosine phosphorylation of Stat1 protein	5	6	0.533431	ncbi_378783;ncbi_395385;ncbi_396409;ncbi_396515;ncbi_404671
GO:0042743	hydrogen peroxide metabolic process	5	6	0.533431	ncbi_100857115;ncbi_395780;ncbi_395871;ncbi_417485;ncbi_423600
GO:0044782	cilium organization	5	6	0.533431	ncbi_415694;ncbi_416737;ncbi_416839;ncbi_417671;ncbi_423644
GO:0045666	positive regulation of neuron differentiation	5	6	0.533431	ncbi_395802;ncbi_395909;ncbi_396081;ncbi_396154;ncbi_417117
GO:0045686	negative regulation of glial cell differentiation	5	6	0.533431	ncbi_396085;ncbi_396515;ncbi_421948;ncbi_429283;ncbi_769039
GO:0045687	positive regulation of glial cell differentiation	5	6	0.533431	ncbi_378779;ncbi_395324;ncbi_395635;ncbi_429994;ncbi_769039
GO:0046364	monosaccharide biosynthetic process	5	6	0.533431	ncbi_396409;ncbi_404536;ncbi_416698;ncbi_423411;ncbi_769542
GO:0046546	development of primary male sexual characteristics	5	6	0.533431	ncbi_395509;ncbi_396105;ncbi_396415;ncbi_424030;ncbi_428605
GO:0048844	artery morphogenesis	5	6	0.533431	ncbi_395713;ncbi_395802;ncbi_395909;ncbi_396445;ncbi_422585
GO:0050868	negative regulation of T cell activation	5	6	0.533431	ncbi_395476;ncbi_396452;ncbi_418406;ncbi_419145;ncbi_420769
GO:0051084	'de novo' posttranslational protein folding	5	6	0.533431	ncbi_107057137;ncbi_414741;ncbi_418917;ncbi_423585;ncbi_424426
GO:0051340	regulation of ligase activity	5	6	0.533431	ncbi_395297;ncbi_421642;ncbi_424492;ncbi_424563;ncbi_427473
GO:0051353	positive regulation of oxidoreductase activity	5	6	0.533431	ncbi_100858751;ncbi_395855;ncbi_416814;ncbi_421998;ncbi_428708
GO:0051702	interaction with symbiont	5	6	0.533431	ncbi_395865;ncbi_418000;ncbi_419899;ncbi_423381;ncbi_424673
GO:0051851	modification by host of symbiont morphology or physiology	5	6	0.533431	ncbi_395865;ncbi_418000;ncbi_419899;ncbi_423381;ncbi_424673
GO:0060573	cell fate specification involved in pattern specification	5	6	0.533431	ncbi_374118;ncbi_395591;ncbi_395943;ncbi_395956;ncbi_420769
GO:0060579	ventral spinal cord interneuron fate commitment	5	6	0.533431	ncbi_374118;ncbi_395591;ncbi_395943;ncbi_395956;ncbi_420769
GO:0060581	cell fate commitment involved in pattern specification	5	6	0.533431	ncbi_374118;ncbi_395591;ncbi_395943;ncbi_395956;ncbi_420769
GO:0060760	positive regulation of response to cytokine stimulus	5	6	0.533431	ncbi_100857413;ncbi_395703;ncbi_415781;ncbi_420004;ncbi_770387
GO:0090077	foam cell differentiation	5	6	0.533431	ncbi_107055574;ncbi_396093;ncbi_404536;ncbi_417444;ncbi_424424
GO:1900274	regulation of phospholipase C activity	5	6	0.533431	ncbi_395099;ncbi_395855;ncbi_418642;ncbi_426000;ncbi_428070
GO:1900373	positive regulation of purine nucleotide biosynthetic process	5	6	0.533431	ncbi_395776;ncbi_395855;ncbi_396085;ncbi_427552;ncbi_427633
GO:1900544	positive regulation of purine nucleotide metabolic process	5	6	0.533431	ncbi_395776;ncbi_395855;ncbi_396085;ncbi_427552;ncbi_427633
GO:1902806	regulation of cell cycle G1/S phase transition	5	6	0.533431	ncbi_100858838;ncbi_395432;ncbi_395609;ncbi_418833;ncbi_422585
GO:1903038	negative regulation of leukocyte cell-cell adhesion	5	6	0.533431	ncbi_395476;ncbi_396452;ncbi_418406;ncbi_419145;ncbi_420769
GO:2000045	regulation of G1/S transition of mitotic cell cycle	5	6	0.533431	ncbi_100858838;ncbi_395432;ncbi_395609;ncbi_418833;ncbi_422585
GO:2001257	regulation of cation channel activity	5	6	0.533431	ncbi_395855;ncbi_415805;ncbi_419082;ncbi_422585;ncbi_428236
GO:0051336	regulation of hydrolase activity	165	220	0.533856	ncbi_100858913;ncbi_100859132;ncbi_100859744;ncbi_101748617;ncbi_101749216;ncbi_107051610;ncbi_107053419;ncbi_107055371;ncbi_107056239;ncbi_373939;ncbi_374092;ncbi_374094;ncbi_374224;ncbi_378779;ncbi_378782;ncbi_378897;ncbi_395067;ncbi_395099;ncbi_395238;ncbi_395385;ncbi_395393;ncbi_395404;ncbi_395432;ncbi_395480;ncbi_395509;ncbi_395559;ncbi_395780;ncbi_395855;ncbi_395909;ncbi_395930;ncbi_395951;…
GO:1901575	organic substance catabolic process	326	435	0.533931	ncbi_100857115;ncbi_100857678;ncbi_100858240;ncbi_100858486;ncbi_100858997;ncbi_100859860;ncbi_100996929;ncbi_101748190;ncbi_101751843;ncbi_107049047;ncbi_107049323;ncbi_107050508;ncbi_107053650;ncbi_107054175;ncbi_107055071;ncbi_107055301;ncbi_107055371;ncbi_107056095;ncbi_107056177;ncbi_107056443;ncbi_107056580;ncbi_107056677;ncbi_107056983;ncbi_373890;ncbi_373891;ncbi_373937;ncbi_374049;ncbi_3…
GO:0006935	chemotaxis	55	73	0.534384	ncbi_100858928;ncbi_101750767;ncbi_107050212;ncbi_107054548;ncbi_107056744;ncbi_373911;ncbi_373987;ncbi_374198;ncbi_378783;ncbi_395101;ncbi_395180;ncbi_395255;ncbi_395292;ncbi_395323;ncbi_395324;ncbi_395409;ncbi_395509;ncbi_395559;ncbi_395572;ncbi_395610;ncbi_395865;ncbi_395871;ncbi_395909;ncbi_395941;ncbi_395967;ncbi_396081;ncbi_396179;ncbi_396181;ncbi_396209;ncbi_396383;ncbi_396397;ncbi_396409;…
GO:0042330	taxis	55	73	0.534384	ncbi_100858928;ncbi_101750767;ncbi_107050212;ncbi_107054548;ncbi_107056744;ncbi_373911;ncbi_373987;ncbi_374198;ncbi_378783;ncbi_395101;ncbi_395180;ncbi_395255;ncbi_395292;ncbi_395323;ncbi_395324;ncbi_395409;ncbi_395509;ncbi_395559;ncbi_395572;ncbi_395610;ncbi_395865;ncbi_395871;ncbi_395909;ncbi_395941;ncbi_395967;ncbi_396081;ncbi_396179;ncbi_396181;ncbi_396209;ncbi_396383;ncbi_396397;ncbi_396409;…
GO:1901565	organonitrogen compound catabolic process	153	204	0.535328	ncbi_100858997;ncbi_100859860;ncbi_100996929;ncbi_101751843;ncbi_107049047;ncbi_107049323;ncbi_107050508;ncbi_107055071;ncbi_107055371;ncbi_107056095;ncbi_107056177;ncbi_107056443;ncbi_107056580;ncbi_373891;ncbi_374159;ncbi_378910;ncbi_395375;ncbi_395416;ncbi_395424;ncbi_395425;ncbi_395442;ncbi_395653;ncbi_395658;ncbi_395712;ncbi_395871;ncbi_396004;ncbi_396025;ncbi_396072;ncbi_396086;ncbi_396153;…
GO:0006066	alcohol metabolic process	49	65	0.536605	ncbi_101747962;ncbi_101748239;ncbi_107052518;ncbi_107056873;ncbi_373915;ncbi_374198;ncbi_374215;ncbi_378779;ncbi_395145;ncbi_395776;ncbi_395780;ncbi_396136;ncbi_396154;ncbi_396536;ncbi_396550;ncbi_415716;ncbi_415805;ncbi_415951;ncbi_416814;ncbi_416967;ncbi_417373;ncbi_417399;ncbi_417631;ncbi_418098;ncbi_418533;ncbi_419070;ncbi_419349;ncbi_420088;ncbi_420442;ncbi_420974;ncbi_421152;ncbi_421311;ncb…
GO:0014706	striated muscle tissue development	46	61	0.537871	ncbi_100857115;ncbi_100857623;ncbi_100996929;ncbi_373906;ncbi_373931;ncbi_373988;ncbi_374048;ncbi_378913;ncbi_378926;ncbi_395357;ncbi_395442;ncbi_395491;ncbi_395703;ncbi_395802;ncbi_395865;ncbi_395909;ncbi_396073;ncbi_396085;ncbi_396087;ncbi_396211;ncbi_396236;ncbi_396371;ncbi_396392;ncbi_396512;ncbi_416092;ncbi_416421;ncbi_417164;ncbi_417772;ncbi_417971;ncbi_418000;ncbi_418456;ncbi_419520;ncbi_4…
GO:0009154	purine ribonucleotide catabolic process	129	172	0.538838	ncbi_100858997;ncbi_100859860;ncbi_100996929;ncbi_101751843;ncbi_107049047;ncbi_107049323;ncbi_107055071;ncbi_107055371;ncbi_107056095;ncbi_107056177;ncbi_107056443;ncbi_107056580;ncbi_373891;ncbi_374159;ncbi_378910;ncbi_395416;ncbi_395425;ncbi_395442;ncbi_395653;ncbi_395658;ncbi_395712;ncbi_395871;ncbi_396004;ncbi_396072;ncbi_396086;ncbi_396153;ncbi_396193;ncbi_396254;ncbi_396325;ncbi_396368;ncb…
GO:0009261	ribonucleotide catabolic process	129	172	0.538838	ncbi_100858997;ncbi_100859860;ncbi_100996929;ncbi_101751843;ncbi_107049047;ncbi_107049323;ncbi_107055071;ncbi_107055371;ncbi_107056095;ncbi_107056177;ncbi_107056443;ncbi_107056580;ncbi_373891;ncbi_374159;ncbi_378910;ncbi_395416;ncbi_395425;ncbi_395442;ncbi_395653;ncbi_395658;ncbi_395712;ncbi_395871;ncbi_396004;ncbi_396072;ncbi_396086;ncbi_396153;ncbi_396193;ncbi_396254;ncbi_396325;ncbi_396368;ncb…
GO:0000278	mitotic cell cycle	126	168	0.539343	ncbi_100859081;ncbi_100859188;ncbi_101748777;ncbi_101750144;ncbi_107049167;ncbi_107049805;ncbi_107050355;ncbi_107051182;ncbi_107052739;ncbi_107053895;ncbi_107056983;ncbi_107057169;ncbi_107057182;ncbi_107057197;ncbi_107057374;ncbi_373891;ncbi_374049;ncbi_374123;ncbi_374198;ncbi_374224;ncbi_395081;ncbi_395097;ncbi_395135;ncbi_395189;ncbi_395230;ncbi_395272;ncbi_395357;ncbi_395442;ncbi_395555;ncbi_3…
GO:0070085	glycosylation	37	49	0.542533	ncbi_107049003;ncbi_107049017;ncbi_107049323;ncbi_107051237;ncbi_107052466;ncbi_107055776;ncbi_107056478;ncbi_374253;ncbi_395071;ncbi_395078;ncbi_396121;ncbi_396169;ncbi_416934;ncbi_417733;ncbi_418958;ncbi_419306;ncbi_419349;ncbi_420591;ncbi_420619;ncbi_420955;ncbi_421540;ncbi_422203;ncbi_422491;ncbi_422540;ncbi_423178;ncbi_423373;ncbi_424177;ncbi_424319;ncbi_424837;ncbi_427164;ncbi_428125;ncbi_4…
GO:0032844	regulation of homeostatic process	31	41	0.546691	ncbi_100859819;ncbi_107055301;ncbi_374040;ncbi_374153;ncbi_378897;ncbi_395198;ncbi_395393;ncbi_395855;ncbi_396085;ncbi_396191;ncbi_396236;ncbi_396362;ncbi_415805;ncbi_416503;ncbi_417304;ncbi_417366;ncbi_419748;ncbi_420570;ncbi_420664;ncbi_421998;ncbi_422585;ncbi_423324;ncbi_423585;ncbi_424492;ncbi_427212;ncbi_427272;ncbi_427633;ncbi_428070;ncbi_428252;ncbi_769469;ncbi_769909
GO:0043434	response to peptide hormone	31	41	0.546691	ncbi_100857678;ncbi_373931;ncbi_374268;ncbi_378781;ncbi_395097;ncbi_395475;ncbi_395929;ncbi_396237;ncbi_396409;ncbi_396458;ncbi_404536;ncbi_415614;ncbi_415905;ncbi_416588;ncbi_417166;ncbi_417866;ncbi_419399;ncbi_422203;ncbi_423962;ncbi_424325;ncbi_425670;ncbi_426008;ncbi_426335;ncbi_427214;ncbi_427820;ncbi_428352;ncbi_428692;ncbi_769603;ncbi_771549;ncbi_772385;ncbi_776459
GO:0050953	sensory perception of light stimulus	31	41	0.546691	ncbi_100858293;ncbi_101752092;ncbi_107050758;ncbi_107057514;ncbi_373998;ncbi_374216;ncbi_374259;ncbi_378929;ncbi_395425;ncbi_395834;ncbi_395843;ncbi_395943;ncbi_396237;ncbi_396377;ncbi_396421;ncbi_396486;ncbi_396501;ncbi_417180;ncbi_418546;ncbi_418566;ncbi_419864;ncbi_421815;ncbi_421902;ncbi_422411;ncbi_423644;ncbi_424900;ncbi_424966;ncbi_428420;ncbi_428582;ncbi_428670;ncbi_771085
GO:0007167	enzyme linked receptor protein signaling pathway	182	243	0.546999	ncbi_100857572;ncbi_100858422;ncbi_100859339;ncbi_100859902;ncbi_101748596;ncbi_107051675;ncbi_107052049;ncbi_107052560;ncbi_107054176;ncbi_107055275;ncbi_107055428;ncbi_107056239;ncbi_107056744;ncbi_373906;ncbi_373915;ncbi_373919;ncbi_373931;ncbi_373953;ncbi_373987;ncbi_374008;ncbi_374018;ncbi_374024;ncbi_374094;ncbi_374147;ncbi_374199;ncbi_374251;ncbi_378779;ncbi_378782;ncbi_378783;ncbi_378800;…
GO:0007517	muscle organ development	28	37	0.549248	ncbi_100857115;ncbi_100857623;ncbi_373906;ncbi_373931;ncbi_374048;ncbi_378926;ncbi_395107;ncbi_395491;ncbi_395703;ncbi_396073;ncbi_396371;ncbi_396512;ncbi_417164;ncbi_417772;ncbi_418456;ncbi_419520;ncbi_419785;ncbi_420004;ncbi_420179;ncbi_421288;ncbi_421369;ncbi_421534;ncbi_421697;ncbi_423208;ncbi_423787;ncbi_693262;ncbi_769007;ncbi_771101
GO:0048863	stem cell differentiation	28	37	0.549248	ncbi_100859902;ncbi_107056239;ncbi_373906;ncbi_373988;ncbi_374068;ncbi_374094;ncbi_374251;ncbi_378779;ncbi_395152;ncbi_395442;ncbi_395491;ncbi_395594;ncbi_395844;ncbi_395865;ncbi_395909;ncbi_395982;ncbi_396073;ncbi_396103;ncbi_396308;ncbi_396383;ncbi_396390;ncbi_396402;ncbi_396438;ncbi_417117;ncbi_418833;ncbi_419493;ncbi_419785;ncbi_769007
GO:0010921	regulation of phosphatase activity	25	33	0.552245	ncbi_107056239;ncbi_374092;ncbi_374094;ncbi_378779;ncbi_395855;ncbi_395951;ncbi_415384;ncbi_416350;ncbi_416595;ncbi_417166;ncbi_418374;ncbi_418781;ncbi_419963;ncbi_421355;ncbi_421487;ncbi_423252;ncbi_423430;ncbi_424989;ncbi_426329;ncbi_427320;ncbi_428708;ncbi_430689;ncbi_769007;ncbi_770488;ncbi_776144
GO:0009888	tissue development	235	314	0.55411	ncbi_100857115;ncbi_100857623;ncbi_100857875;ncbi_100858404;ncbi_100858486;ncbi_100858556;ncbi_100859902;ncbi_100996929;ncbi_101750213;ncbi_107049246;ncbi_107050618;ncbi_107051027;ncbi_107052049;ncbi_107052560;ncbi_107052848;ncbi_107054176;ncbi_107054548;ncbi_107056005;ncbi_107056239;ncbi_107056460;ncbi_107056858;ncbi_373906;ncbi_373919;ncbi_373931;ncbi_373978;ncbi_373988;ncbi_374018;ncbi_374019;…
GO:0071363	cellular response to growth factor stimulus	69	92	0.554258	ncbi_100857572;ncbi_107049121;ncbi_107050758;ncbi_107052049;ncbi_107052560;ncbi_107054176;ncbi_373919;ncbi_373987;ncbi_374018;ncbi_374024;ncbi_374147;ncbi_378779;ncbi_378800;ncbi_378926;ncbi_395214;ncbi_395323;ncbi_395386;ncbi_395432;ncbi_395679;ncbi_395703;ncbi_395713;ncbi_395796;ncbi_395828;ncbi_395909;ncbi_396087;ncbi_396227;ncbi_396390;ncbi_396391;ncbi_396412;ncbi_396487;ncbi_396492;ncbi_3965…
GO:0002065	columnar/cuboidal epithelial cell differentiation	19	25	0.560222	ncbi_100858404;ncbi_101750213;ncbi_107056858;ncbi_378779;ncbi_395703;ncbi_395943;ncbi_395949;ncbi_396390;ncbi_396391;ncbi_396392;ncbi_416588;ncbi_422161;ncbi_423437;ncbi_423578;ncbi_423644;ncbi_426225;ncbi_431254;ncbi_769039;ncbi_776138
GO:0002263	cell activation involved in immune response	19	25	0.560222	ncbi_107056189;ncbi_107056976;ncbi_378783;ncbi_396187;ncbi_404671;ncbi_415614;ncbi_415805;ncbi_419194;ncbi_419399;ncbi_420104;ncbi_420215;ncbi_421998;ncbi_423290;ncbi_424341;ncbi_424912;ncbi_425291;ncbi_427272;ncbi_428570;ncbi_428597
GO:0002366	leukocyte activation involved in immune response	19	25	0.560222	ncbi_107056189;ncbi_107056976;ncbi_378783;ncbi_396187;ncbi_404671;ncbi_415614;ncbi_415805;ncbi_419194;ncbi_419399;ncbi_420104;ncbi_420215;ncbi_421998;ncbi_423290;ncbi_424341;ncbi_424912;ncbi_425291;ncbi_427272;ncbi_428570;ncbi_428597
GO:0030177	positive regulation of Wnt signaling pathway	19	25	0.560222	ncbi_107050618;ncbi_107052049;ncbi_374018;ncbi_374253;ncbi_378779;ncbi_378891;ncbi_395432;ncbi_396033;ncbi_396515;ncbi_415729;ncbi_417378;ncbi_417613;ncbi_420252;ncbi_421193;ncbi_424707;ncbi_424733;ncbi_427234;ncbi_427867;ncbi_428605
GO:0072503	cellular divalent inorganic cation homeostasis	19	25	0.560222	ncbi_100857815;ncbi_101747493;ncbi_374198;ncbi_395092;ncbi_395427;ncbi_395509;ncbi_417304;ncbi_418946;ncbi_418969;ncbi_418989;ncbi_419251;ncbi_420573;ncbi_420837;ncbi_421644;ncbi_422912;ncbi_427173;ncbi_427636;ncbi_769141;ncbi_769469
GO:0072507	divalent inorganic cation homeostasis	19	25	0.560222	ncbi_100857815;ncbi_101747493;ncbi_374198;ncbi_395092;ncbi_395427;ncbi_395509;ncbi_417304;ncbi_418946;ncbi_418969;ncbi_418989;ncbi_419251;ncbi_420573;ncbi_420837;ncbi_421644;ncbi_422912;ncbi_427173;ncbi_427636;ncbi_769141;ncbi_769469
GO:0000083	regulation of transcription involved in G1/S transition of mitotic cell cycle	2	2	0.562181	ncbi_396142;ncbi_417868
GO:0000098	sulfur amino acid catabolic process	2	2	0.562181	ncbi_416200;ncbi_770344
GO:0000154	rRNA modification	2	2	0.562181	ncbi_417776;ncbi_428608
GO:0000394	RNA splicing, via endonucleolytic cleavage and ligation	2	2	0.562181	ncbi_422126;ncbi_423131
GO:0001542	ovulation from ovarian follicle	2	2	0.562181	ncbi_101749375;ncbi_421543
GO:0001659	temperature homeostasis	2	2	0.562181	ncbi_107055301;ncbi_426008
GO:0001711	endodermal cell fate commitment	2	2	0.562181	ncbi_427838;ncbi_428534
GO:0001821	histamine secretion	2	2	0.562181	ncbi_373956;ncbi_425619
GO:0001866	NK T cell proliferation	2	2	0.562181	ncbi_395312;ncbi_404671
GO:0001893	maternal placenta development	2	2	0.562181	ncbi_408185;ncbi_425378
GO:0001913	T cell mediated cytotoxicity	2	2	0.562181	ncbi_107056189;ncbi_428597
GO:0001963	synaptic transmission, dopaminergic	2	2	0.562181	ncbi_374001;ncbi_395277
GO:0001982	baroreceptor response to decreased systemic arterial blood pressure	2	2	0.562181	ncbi_373890;ncbi_374001
GO:0001983	baroreceptor response to increased systemic arterial blood pressure	2	2	0.562181	ncbi_107056399;ncbi_422933
GO:0002016	regulation of blood volume by renin-angiotensin	2	2	0.562181	ncbi_418623;ncbi_421543
GO:0002034	regulation of blood vessel size by renin-angiotensin	2	2	0.562181	ncbi_421543;ncbi_428708
GO:0002063	chondrocyte development	2	2	0.562181	ncbi_395152;ncbi_396505
GO:0002072	optic cup morphogenesis involved in camera-type eye development	2	2	0.562181	ncbi_395703;ncbi_395982
GO:0002118	aggressive behavior	2	2	0.562181	ncbi_427207;ncbi_427214
GO:0002251	organ or tissue specific immune response	2	2	0.562181	ncbi_374132;ncbi_395780
GO:0002349	histamine production involved in inflammatory response	2	2	0.562181	ncbi_373956;ncbi_425619
GO:0002369	T cell cytokine production	2	2	0.562181	ncbi_417287;ncbi_426852
GO:0002374	cytokine secretion involved in immune response	2	2	0.562181	ncbi_395703;ncbi_396536
GO:0002385	mucosal immune response	2	2	0.562181	ncbi_374132;ncbi_395780
GO:0002441	histamine secretion involved in inflammatory response	2	2	0.562181	ncbi_373956;ncbi_425619
GO:0002504	antigen processing and presentation of peptide or polysaccharide antigen via MHC class II	2	2	0.562181	ncbi_373987;ncbi_422420
GO:0002538	arachidonic acid metabolite production involved in inflammatory response	2	2	0.562181	ncbi_423769;ncbi_770904
GO:0002544	chronic inflammatory response	2	2	0.562181	ncbi_395971;ncbi_421684
GO:0002568	somatic diversification of T cell receptor genes	2	2	0.562181	ncbi_395229;ncbi_395865
GO:0002681	somatic recombination of T cell receptor gene segments	2	2	0.562181	ncbi_395229;ncbi_395865
[truncated: 2,766 more rows]
