# Supplementary material for: Analysis of the microRNA expression profiles of chicken dendritic cells in response to H9N2 avian influenza virus infection
Source: Vet Res. 2020 Oct 17;51:132. doi: 10.1186/s13567-020-00856-z (PMC7568386; doi:10.1186/s13567-020-00856-z)
Supplement: Supplementary file 8 — Additional file 8. KEGG pathway annotations for the predicted target genes from SDE miRNAs. [file 13567_2020_856_MOESM8_ESM.xlsx]

## Sheet: KEGG pathways
KEGG pathways enriched by target genes
Pathway ID	Pathway	Target genes	Genes in pthaway	P value	Gene ID
ko04144	Endocytosis	239	298	0.00022945	ncbi_100529061;ncbi_100857269;ncbi_100857553;ncbi_100857563;ncbi_100858328;ncbi_100858581;ncbi_100858913;ncbi_100859100;ncbi_100859134;ncbi_100859290;ncbi_100859374;ncbi_100859408;ncbi_100859555;ncbi_100859707;ncbi_100859807;ncbi_100859860;ncbi_100859879;ncbi_100859881;ncbi_101750705;ncbi_101752218;ncbi_107049114;ncbi_107049120;ncbi_107049124;ncbi_107049389;ncbi_107049466;ncbi_107053420;ncbi_1070…
ko04141	Protein processing in endoplasmic reticulum	142	174	0.00112164	ncbi_100857165;ncbi_100857815;ncbi_100858808;ncbi_100858986;ncbi_100858988;ncbi_100859104;ncbi_100859676;ncbi_101749299;ncbi_107049079;ncbi_107049323;ncbi_107049822;ncbi_107050103;ncbi_107050212;ncbi_107053152;ncbi_107054899;ncbi_107056096;ncbi_107056097;ncbi_107056983;ncbi_107057045;ncbi_373899;ncbi_374091;ncbi_374163;ncbi_374186;ncbi_378424;ncbi_378918;ncbi_395147;ncbi_395343;ncbi_395528;ncbi_3…
ko01212	Fatty acid metabolism	43	48	0.00219332	ncbi_107050163;ncbi_395706;ncbi_395929;ncbi_396061;ncbi_396504;ncbi_415361;ncbi_415539;ncbi_416324;ncbi_416969;ncbi_417366;ncbi_419601;ncbi_419681;ncbi_420090;ncbi_420290;ncbi_420518;ncbi_421587;ncbi_422345;ncbi_422547;ncbi_422598;ncbi_422869;ncbi_423118;ncbi_423119;ncbi_423120;ncbi_423122;ncbi_423896;ncbi_423947;ncbi_424005;ncbi_424224;ncbi_424251;ncbi_424491;ncbi_424649;ncbi_424810;ncbi_424877;…
ko04330	Notch signaling pathway	43	48	0.00219332	ncbi_100858958;ncbi_107056468;ncbi_107057031;ncbi_107057363;ncbi_373961;ncbi_373977;ncbi_374031;ncbi_374188;ncbi_374232;ncbi_395516;ncbi_395635;ncbi_395639;ncbi_395655;ncbi_395789;ncbi_395790;ncbi_396043;ncbi_416286;ncbi_416354;ncbi_416667;ncbi_416815;ncbi_417515;ncbi_418000;ncbi_418042;ncbi_419185;ncbi_419390;ncbi_419416;ncbi_421931;ncbi_422445;ncbi_422802;ncbi_422904;ncbi_423208;ncbi_423381;ncb…
ko04622	RIG-I-like receptor signaling pathway	59	69	0.00453491	ncbi_100857744;ncbi_100858177;ncbi_100858279;ncbi_100858419;ncbi_100858653;ncbi_100858762;ncbi_100859032;ncbi_100859153;ncbi_100859414;ncbi_101750245;ncbi_107049337;ncbi_107050306;ncbi_107054958;ncbi_107056355;ncbi_107056397;ncbi_107056614;ncbi_107057583;ncbi_378921;ncbi_395284;ncbi_395872;ncbi_395983;ncbi_396033;ncbi_396093;ncbi_396495;ncbi_404671;ncbi_415700;ncbi_415725;ncbi_417287;ncbi_417401;…
ko00512	Mucin type O-glycan biosynthesis	26	28	0.0057333	ncbi_100858260;ncbi_107054826;ncbi_395139;ncbi_396140;ncbi_396168;ncbi_416260;ncbi_416796;ncbi_417480;ncbi_419358;ncbi_420436;ncbi_420575;ncbi_420642;ncbi_420955;ncbi_420978;ncbi_421305;ncbi_421540;ncbi_422560;ncbi_422561;ncbi_423034;ncbi_423263;ncbi_424177;ncbi_424319;ncbi_424324;ncbi_427207;ncbi_427260;ncbi_429501
ko00534	Glycosaminoglycan biosynthesis - heparan sulfate / heparin	25	27	0.0075202	ncbi_100858205;ncbi_100859367;ncbi_107055906;ncbi_107057357;ncbi_395140;ncbi_395141;ncbi_395150;ncbi_414780;ncbi_414781;ncbi_415566;ncbi_416274;ncbi_416581;ncbi_422022;ncbi_422686;ncbi_422840;ncbi_423738;ncbi_423822;ncbi_424465;ncbi_425859;ncbi_428025;ncbi_428185;ncbi_428621;ncbi_428769;ncbi_769421;ncbi_769490
ko01040	Biosynthesis of unsaturated fatty acids	25	27	0.0075202	ncbi_107050163;ncbi_395706;ncbi_395929;ncbi_415539;ncbi_417366;ncbi_419371;ncbi_420518;ncbi_422598;ncbi_422869;ncbi_423119;ncbi_423120;ncbi_423122;ncbi_423222;ncbi_423247;ncbi_424224;ncbi_424251;ncbi_424491;ncbi_427232;ncbi_428646;ncbi_428772;ncbi_428851;ncbi_428872;ncbi_769787;ncbi_770094;ncbi_770955
ko00062	Fatty acid elongation	23	25	0.012844	ncbi_107050163;ncbi_395929;ncbi_415539;ncbi_419371;ncbi_419601;ncbi_419681;ncbi_420290;ncbi_420518;ncbi_421850;ncbi_423222;ncbi_423247;ncbi_424251;ncbi_424491;ncbi_424564;ncbi_426847;ncbi_427232;ncbi_428646;ncbi_428772;ncbi_428872;ncbi_431579;ncbi_769787;ncbi_770828;ncbi_770955
ko04210	Apoptosis	67	81	0.0129388	ncbi_100858827;ncbi_101750560;ncbi_101750812;ncbi_107050306;ncbi_107053657;ncbi_107054958;ncbi_107056397;ncbi_107056614;ncbi_373904;ncbi_373954;ncbi_374012;ncbi_378804;ncbi_378890;ncbi_378894;ncbi_378921;ncbi_395113;ncbi_395236;ncbi_395274;ncbi_395280;ncbi_395284;ncbi_395401;ncbi_395476;ncbi_395477;ncbi_395928;ncbi_395963;ncbi_396033;ncbi_396093;ncbi_396240;ncbi_396282;ncbi_396337;ncbi_396466;ncb…
ko00533	Glycosaminoglycan biosynthesis - keratan sulfate	17	18	0.0189338	ncbi_100858260;ncbi_107049181;ncbi_107051237;ncbi_395139;ncbi_396121;ncbi_396122;ncbi_396140;ncbi_418341;ncbi_418342;ncbi_421286;ncbi_423178;ncbi_424572;ncbi_424930;ncbi_427567;ncbi_428866;ncbi_429123;ncbi_770257
ko00600	Sphingolipid metabolism	40	47	0.0221354	ncbi_100858471;ncbi_100859407;ncbi_100859441;ncbi_107049673;ncbi_415619;ncbi_417006;ncbi_419077;ncbi_419087;ncbi_420050;ncbi_420088;ncbi_420118;ncbi_420720;ncbi_420902;ncbi_421092;ncbi_421327;ncbi_422188;ncbi_422529;ncbi_422727;ncbi_423379;ncbi_423394;ncbi_423454;ncbi_423679;ncbi_423714;ncbi_424666;ncbi_424813;ncbi_425523;ncbi_426145;ncbi_426249;ncbi_426863;ncbi_426879;ncbi_427138;ncbi_427235;ncb…
ko00514	Other types of O-glycan biosynthesis	32	37	0.0259106	ncbi_107051237;ncbi_107053767;ncbi_107056478;ncbi_107057031;ncbi_373949;ncbi_395070;ncbi_395112;ncbi_395206;ncbi_395789;ncbi_395790;ncbi_396121;ncbi_396122;ncbi_396169;ncbi_403122;ncbi_408180;ncbi_416097;ncbi_417175;ncbi_417789;ncbi_418042;ncbi_418342;ncbi_418455;ncbi_422203;ncbi_423373;ncbi_424447;ncbi_424572;ncbi_425607;ncbi_427782;ncbi_427801;ncbi_428075;ncbi_428638;ncbi_429097;ncbi_771133
ko04920	Adipocytokine signaling pathway	61	75	0.0329912	ncbi_100857298;ncbi_100858419;ncbi_100859356;ncbi_101749060;ncbi_101749888;ncbi_101750560;ncbi_107050306;ncbi_107054958;ncbi_107055574;ncbi_107056397;ncbi_374120;ncbi_374199;ncbi_395083;ncbi_395299;ncbi_395815;ncbi_395928;ncbi_395983;ncbi_396033;ncbi_396093;ncbi_396130;ncbi_396405;ncbi_396458;ncbi_404536;ncbi_415361;ncbi_415700;ncbi_416324;ncbi_416986;ncbi_417143;ncbi_417287;ncbi_417730;ncbi_4181…
ko05132	Salmonella infection	64	79	0.0338409	ncbi_100859599;ncbi_101752218;ncbi_107053365;ncbi_107056355;ncbi_107056397;ncbi_373953;ncbi_373970;ncbi_374182;ncbi_378913;ncbi_395312;ncbi_395337;ncbi_395468;ncbi_395764;ncbi_395807;ncbi_395871;ncbi_395872;ncbi_395917;ncbi_395983;ncbi_396033;ncbi_396054;ncbi_396495;ncbi_396512;ncbi_396526;ncbi_415296;ncbi_415388;ncbi_415793;ncbi_416016;ncbi_416051;ncbi_416490;ncbi_416837;ncbi_417209;ncbi_417241;…
ko00561	Glycerolipid metabolism	51	62	0.0347201	ncbi_100858471;ncbi_101748037;ncbi_107056105;ncbi_395338;ncbi_396219;ncbi_416024;ncbi_416880;ncbi_417615;ncbi_418121;ncbi_418124;ncbi_418169;ncbi_418170;ncbi_418171;ncbi_418550;ncbi_418589;ncbi_419941;ncbi_420826;ncbi_421059;ncbi_421303;ncbi_421309;ncbi_421578;ncbi_421898;ncbi_421925;ncbi_421945;ncbi_422129;ncbi_422188;ncbi_422609;ncbi_422610;ncbi_423197;ncbi_423895;ncbi_424405;ncbi_424599;ncbi_4…
ko04142	Lysosome	100	127	0.0369222	ncbi_100857525;ncbi_100857973;ncbi_100859261;ncbi_101752092;ncbi_107049673;ncbi_107050926;ncbi_107051442;ncbi_107055308;ncbi_107056127;ncbi_107056677;ncbi_107057162;ncbi_107057609;ncbi_107057619;ncbi_374125;ncbi_395272;ncbi_395380;ncbi_395472;ncbi_395473;ncbi_395474;ncbi_395602;ncbi_395817;ncbi_396044;ncbi_396220;ncbi_396329;ncbi_396547;ncbi_414800;ncbi_415320;ncbi_415425;ncbi_415581;ncbi_415674;…
ko04115	p53 signaling pathway	56	69	0.0432447	ncbi_100858796;ncbi_100859755;ncbi_100859853;ncbi_101751545;ncbi_107053895;ncbi_107055769;ncbi_107056614;ncbi_373987;ncbi_374047;ncbi_374076;ncbi_378914;ncbi_395236;ncbi_395274;ncbi_395284;ncbi_395401;ncbi_395476;ncbi_395609;ncbi_396341;ncbi_415400;ncbi_415948;ncbi_416161;ncbi_416552;ncbi_417644;ncbi_417926;ncbi_418090;ncbi_419382;ncbi_419823;ncbi_419928;ncbi_419946;ncbi_420231;ncbi_420253;ncbi_4…
ko04933	AGE-RAGE signaling pathway in diabetic complications	89	113	0.046954	ncbi_100858838;ncbi_101750560;ncbi_101752029;ncbi_107050794;ncbi_107053420;ncbi_107056239;ncbi_107056318;ncbi_107056355;ncbi_107056397;ncbi_107056699;ncbi_373931;ncbi_373953;ncbi_374040;ncbi_374094;ncbi_374106;ncbi_374199;ncbi_374231;ncbi_386583;ncbi_395255;ncbi_395337;ncbi_395476;ncbi_395530;ncbi_395556;ncbi_395871;ncbi_395872;ncbi_395909;ncbi_395917;ncbi_395928;ncbi_395983;ncbi_396033;ncbi_3960…
ko04621	NOD-like receptor signaling pathway	42	51	0.0499189	ncbi_100858419;ncbi_107050306;ncbi_107054958;ncbi_107056355;ncbi_107056397;ncbi_107056614;ncbi_107057069;ncbi_373953;ncbi_374012;ncbi_374163;ncbi_395284;ncbi_395312;ncbi_395337;ncbi_395764;ncbi_395872;ncbi_395983;ncbi_396033;ncbi_396093;ncbi_396188;ncbi_396495;ncbi_415349;ncbi_415708;ncbi_416998;ncbi_417739;ncbi_418014;ncbi_418588;ncbi_418827;ncbi_420215;ncbi_420677;ncbi_421183;ncbi_421622;ncbi_4…
ko04068	FoxO signaling pathway	111	143	0.0549938	ncbi_100857298;ncbi_100857767;ncbi_100859356;ncbi_100859853;ncbi_101749060;ncbi_101749888;ncbi_101750560;ncbi_101751545;ncbi_107052854;ncbi_107053420;ncbi_107054958;ncbi_107056239;ncbi_107056833;ncbi_373953;ncbi_374047;ncbi_374094;ncbi_374106;ncbi_374231;ncbi_378891;ncbi_378894;ncbi_378914;ncbi_386572;ncbi_395076;ncbi_395126;ncbi_395133;ncbi_395337;ncbi_395401;ncbi_395609;ncbi_395889;ncbi_395928;…
ko00071	Fatty acid degradation	31	37	0.0627	ncbi_100857280;ncbi_107053269;ncbi_395929;ncbi_395979;ncbi_415361;ncbi_416324;ncbi_416880;ncbi_416969;ncbi_417366;ncbi_417615;ncbi_420090;ncbi_420290;ncbi_420878;ncbi_421587;ncbi_422345;ncbi_422547;ncbi_422705;ncbi_422869;ncbi_423118;ncbi_423896;ncbi_423947;ncbi_424005;ncbi_424405;ncbi_424649;ncbi_424810;ncbi_424877;ncbi_426812;ncbi_426847;ncbi_770094;ncbi_770828;ncbi_771920
ko00601	Glycosphingolipid biosynthesis - lacto and neolacto series	20	23	0.0705678	ncbi_100858043;ncbi_107051237;ncbi_395138;ncbi_396121;ncbi_396122;ncbi_417126;ncbi_418341;ncbi_418342;ncbi_419718;ncbi_421286;ncbi_424572;ncbi_424960;ncbi_427782;ncbi_427985;ncbi_428341;ncbi_428479;ncbi_429027;ncbi_769122;ncbi_771133;ncbi_771388
ko00052	Galactose metabolism	30	36	0.0750986	ncbi_100857298;ncbi_100859356;ncbi_373889;ncbi_373900;ncbi_374064;ncbi_395338;ncbi_396121;ncbi_396122;ncbi_417373;ncbi_417691;ncbi_418169;ncbi_418170;ncbi_418171;ncbi_419686;ncbi_420720;ncbi_422082;ncbi_422188;ncbi_423232;ncbi_423698;ncbi_424171;ncbi_424294;ncbi_424691;ncbi_425007;ncbi_425137;ncbi_426268;ncbi_426435;ncbi_428411;ncbi_431509;ncbi_769850;ncbi_772271
ko00562	Inositol phosphate metabolism	63	80	0.087145	ncbi_100857877;ncbi_101751177;ncbi_107052518;ncbi_107055024;ncbi_107055369;ncbi_107055782;ncbi_107056755;ncbi_107056873;ncbi_395356;ncbi_395694;ncbi_396435;ncbi_415805;ncbi_415951;ncbi_416730;ncbi_416743;ncbi_416767;ncbi_417015;ncbi_417135;ncbi_417472;ncbi_417706;ncbi_418181;ncbi_418182;ncbi_418498;ncbi_418690;ncbi_418938;ncbi_418992;ncbi_419175;ncbi_419609;ncbi_419822;ncbi_419999;ncbi_420072;ncb…
ko01120	Microbial metabolism in diverse environments	123	161	0.0887921	ncbi_100857383;ncbi_100857694;ncbi_100857724;ncbi_101747367;ncbi_101747660;ncbi_101751023;ncbi_107053156;ncbi_107055404;ncbi_107056850;ncbi_373889;ncbi_373916;ncbi_373997;ncbi_374009;ncbi_374064;ncbi_374189;ncbi_395217;ncbi_395218;ncbi_395267;ncbi_395373;ncbi_395389;ncbi_395395;ncbi_395480;ncbi_395492;ncbi_395689;ncbi_395743;ncbi_395758;ncbi_395929;ncbi_396017;ncbi_396025;ncbi_396221;ncbi_396261;…
ko04070	Phosphatidylinositol signaling system	83	107	0.0913498	ncbi_100857294;ncbi_100857877;ncbi_101748037;ncbi_101751177;ncbi_107050004;ncbi_107055024;ncbi_107055782;ncbi_107056755;ncbi_107056873;ncbi_395694;ncbi_395855;ncbi_396523;ncbi_415805;ncbi_415951;ncbi_416567;ncbi_416730;ncbi_416743;ncbi_416767;ncbi_417015;ncbi_417135;ncbi_417319;ncbi_417430;ncbi_417472;ncbi_417706;ncbi_418124;ncbi_418181;ncbi_418182;ncbi_418212;ncbi_418498;ncbi_418690;ncbi_418938;…
ko04012	ErbB signaling pathway	77	99	0.0935902	ncbi_101750560;ncbi_101751545;ncbi_107049009;ncbi_107050212;ncbi_107053420;ncbi_107054794;ncbi_107055624;ncbi_107056696;ncbi_107057160;ncbi_373906;ncbi_373953;ncbi_374038;ncbi_374106;ncbi_374175;ncbi_378914;ncbi_386572;ncbi_395410;ncbi_395556;ncbi_395671;ncbi_395928;ncbi_395934;ncbi_395983;ncbi_396229;ncbi_396239;ncbi_396245;ncbi_396349;ncbi_396442;ncbi_396494;ncbi_408036;ncbi_414743;ncbi_415549;…
ko00910	Nitrogen metabolism	15	17	0.0960965	ncbi_100858989;ncbi_396257;ncbi_396489;ncbi_415370;ncbi_415791;ncbi_415833;ncbi_416927;ncbi_417253;ncbi_417647;ncbi_420209;ncbi_421139;ncbi_423612;ncbi_428187;ncbi_428994;ncbi_431476
ko03450	Non-homologous end-joining	11	12	0.101618	ncbi_395376;ncbi_395555;ncbi_395767;ncbi_396351;ncbi_416329;ncbi_418764;ncbi_423853;ncbi_424222;ncbi_427325;ncbi_430764;ncbi_769677
ko00532	Glycosaminoglycan biosynthesis - chondroitin sulfate / dermatan sulfate	18	21	0.108315	ncbi_107057357;ncbi_396018;ncbi_414780;ncbi_414781;ncbi_415521;ncbi_415598;ncbi_416032;ncbi_416469;ncbi_418081;ncbi_421745;ncbi_422488;ncbi_423632;ncbi_423952;ncbi_426039;ncbi_428185;ncbi_768809;ncbi_769112;ncbi_770193
ko00250	Alanine, aspartate and glutamate metabolism	31	38	0.109445	ncbi_100857465;ncbi_101749904;ncbi_107056850;ncbi_395395;ncbi_395743;ncbi_396261;ncbi_396489;ncbi_396498;ncbi_415746;ncbi_416642;ncbi_417185;ncbi_417253;ncbi_417545;ncbi_417609;ncbi_418255;ncbi_418386;ncbi_419011;ncbi_419514;ncbi_420574;ncbi_420818;ncbi_422743;ncbi_422893;ncbi_423612;ncbi_424043;ncbi_426962;ncbi_428579;ncbi_428994;ncbi_431666;ncbi_770344;ncbi_770953;ncbi_776127
ko03022	Basal transcription factors	34	42	0.111526	ncbi_100534591;ncbi_100857185;ncbi_107052460;ncbi_395517;ncbi_395995;ncbi_415780;ncbi_417486;ncbi_417522;ncbi_418328;ncbi_418365;ncbi_418843;ncbi_419107;ncbi_419223;ncbi_419585;ncbi_419899;ncbi_419929;ncbi_421086;ncbi_421538;ncbi_422152;ncbi_422192;ncbi_422204;ncbi_423081;ncbi_423389;ncbi_423521;ncbi_423872;ncbi_424226;ncbi_424518;ncbi_427328;ncbi_428389;ncbi_428778;ncbi_769754;ncbi_770910;ncbi_7…
ko04510	Focal adhesion	171	228	0.123069	ncbi_100857227;ncbi_101749098;ncbi_101750560;ncbi_107050106;ncbi_107050758;ncbi_107050961;ncbi_107051991;ncbi_107053420;ncbi_107054794;ncbi_107055624;ncbi_107055870;ncbi_107056005;ncbi_107056318;ncbi_107056462;ncbi_107056572;ncbi_107057573;ncbi_373938;ncbi_373939;ncbi_373946;ncbi_373953;ncbi_373970;ncbi_373987;ncbi_374012;ncbi_374016;ncbi_374018;ncbi_374040;ncbi_374047;ncbi_374058;ncbi_374128;ncb…
ko04120	Ubiquitin mediated proteolysis	124	164	0.129476	ncbi_100857563;ncbi_100857678;ncbi_100858073;ncbi_100859413;ncbi_101747797;ncbi_101748328;ncbi_101748429;ncbi_107050103;ncbi_107050305;ncbi_107050431;ncbi_107051017;ncbi_107054175;ncbi_107055429;ncbi_107055431;ncbi_107056274;ncbi_107056983;ncbi_373920;ncbi_373983;ncbi_374012;ncbi_374038;ncbi_374050;ncbi_374076;ncbi_374119;ncbi_374123;ncbi_395280;ncbi_395297;ncbi_395299;ncbi_395528;ncbi_395609;ncb…
ko00750	Vitamin B6 metabolism	6	6	0.132298	ncbi_100857383;ncbi_418549;ncbi_424071;ncbi_424072;ncbi_424160;ncbi_427263
ko04310	Wnt signaling pathway	107	141	0.134639	ncbi_100170842;ncbi_107049009;ncbi_107049415;ncbi_107051610;ncbi_107052723;ncbi_107052763;ncbi_107053657;ncbi_107056983;ncbi_373886;ncbi_373887;ncbi_373977;ncbi_374047;ncbi_374059;ncbi_374060;ncbi_374061;ncbi_374076;ncbi_374156;ncbi_374175;ncbi_374182;ncbi_374243;ncbi_378788;ncbi_378804;ncbi_378890;ncbi_378891;ncbi_395113;ncbi_395152;ncbi_395229;ncbi_395230;ncbi_395235;ncbi_395237;ncbi_395442;ncb…
ko04146	Peroxisome	62	80	0.136347	ncbi_100857696;ncbi_100858408;ncbi_101747962;ncbi_101751055;ncbi_107049500;ncbi_107050261;ncbi_107051220;ncbi_395785;ncbi_395807;ncbi_396025;ncbi_396316;ncbi_396550;ncbi_415486;ncbi_415812;ncbi_416068;ncbi_416324;ncbi_417195;ncbi_417366;ncbi_417526;ncbi_418004;ncbi_418165;ncbi_418299;ncbi_418311;ncbi_419153;ncbi_419303;ncbi_420131;ncbi_420192;ncbi_420533;ncbi_420554;ncbi_420638;ncbi_420878;ncbi_4…
ko00010	Glycolysis / Gluconeogenesis	47	60	0.145668	ncbi_100857280;ncbi_100857298;ncbi_100859356;ncbi_107053269;ncbi_373889;ncbi_373997;ncbi_374064;ncbi_395217;ncbi_395218;ncbi_395356;ncbi_395389;ncbi_395492;ncbi_395689;ncbi_395979;ncbi_396017;ncbi_396221;ncbi_396435;ncbi_396456;ncbi_396458;ncbi_415317;ncbi_415783;ncbi_416066;ncbi_416714;ncbi_416880;ncbi_417615;ncbi_417699;ncbi_418172;ncbi_418610;ncbi_419158;ncbi_419796;ncbi_422705;ncbi_423154;ncb…
ko00564	Glycerophospholipid metabolism	78	102	0.150093	ncbi_100857837;ncbi_100858471;ncbi_100858782;ncbi_101748037;ncbi_101749229;ncbi_107051573;ncbi_107056105;ncbi_395314;ncbi_395650;ncbi_396136;ncbi_396394;ncbi_415716;ncbi_416425;ncbi_416508;ncbi_416960;ncbi_418098;ncbi_418124;ncbi_418196;ncbi_418293;ncbi_418550;ncbi_418594;ncbi_419517;ncbi_419685;ncbi_419941;ncbi_420664;ncbi_420826;ncbi_420974;ncbi_421059;ncbi_421152;ncbi_421303;ncbi_421311;ncbi_4…
ko04145	Phagosome	130	173	0.152795	ncbi_100529061;ncbi_100857227;ncbi_100857247;ncbi_100857553;ncbi_100857877;ncbi_100858581;ncbi_100858824;ncbi_100859100;ncbi_100859104;ncbi_100859134;ncbi_100859374;ncbi_100859408;ncbi_100859737;ncbi_100859807;ncbi_100859840;ncbi_100859881;ncbi_101748499;ncbi_106182184;ncbi_107049114;ncbi_107049120;ncbi_107049124;ncbi_107050106;ncbi_107051451;ncbi_107053365;ncbi_107054704;ncbi_107055574;ncbi_1070…
ko01100	Metabolic pathways	894	1232	0.158503	ncbi_100533998;ncbi_100736561;ncbi_100857134;ncbi_100857155;ncbi_100857165;ncbi_100857280;ncbi_100857298;ncbi_100857383;ncbi_100857465;ncbi_100857756;ncbi_100857837;ncbi_100857877;ncbi_100857898;ncbi_100858021;ncbi_100858043;ncbi_100858145;ncbi_100858205;ncbi_100858260;ncbi_100858293;ncbi_100858471;ncbi_100858782;ncbi_100859013;ncbi_100859133;ncbi_100859356;ncbi_100859367;ncbi_100859398;ncbi_1008…
ko02010	ABC transporters	34	43	0.171959	ncbi_100049619;ncbi_395416;ncbi_395712;ncbi_416386;ncbi_416600;ncbi_416834;ncbi_417440;ncbi_417443;ncbi_417444;ncbi_418533;ncbi_418791;ncbi_420534;ncbi_420606;ncbi_420943;ncbi_421401;ncbi_421402;ncbi_421456;ncbi_421537;ncbi_422099;ncbi_422326;ncbi_423072;ncbi_423349;ncbi_423767;ncbi_423828;ncbi_424011;ncbi_424170;ncbi_424487;ncbi_424490;ncbi_424947;ncbi_425721;ncbi_426955;ncbi_427727;ncbi_428242;…
ko00030	Pentose phosphate pathway	22	27	0.172002	ncbi_374064;ncbi_395217;ncbi_395218;ncbi_395480;ncbi_395492;ncbi_415783;ncbi_415991;ncbi_418176;ncbi_418639;ncbi_421418;ncbi_422185;ncbi_422931;ncbi_423019;ncbi_424691;ncbi_426435;ncbi_427453;ncbi_428008;ncbi_428188;ncbi_428411;ncbi_430442;ncbi_769850;ncbi_770045
ko00260	Glycine, serine and threonine metabolism	31	39	0.17312	ncbi_101747660;ncbi_101750333;ncbi_101751055;ncbi_374222;ncbi_395504;ncbi_415803;ncbi_415993;ncbi_416370;ncbi_416371;ncbi_416520;ncbi_417146;ncbi_417699;ncbi_418172;ncbi_418544;ncbi_418545;ncbi_418561;ncbi_418563;ncbi_420015;ncbi_422034;ncbi_423635;ncbi_424381;ncbi_424716;ncbi_426812;ncbi_427263;ncbi_427577;ncbi_428969;ncbi_431666;ncbi_769542;ncbi_770344;ncbi_770737;ncbi_771808
ko00410	beta-Alanine metabolism	25	31	0.173449	ncbi_100857134;ncbi_395389;ncbi_395395;ncbi_395743;ncbi_395929;ncbi_415812;ncbi_416642;ncbi_416880;ncbi_416949;ncbi_417615;ncbi_418602;ncbi_420015;ncbi_421012;ncbi_421013;ncbi_422934;ncbi_423345;ncbi_423979;ncbi_424405;ncbi_424877;ncbi_426812;ncbi_428812;ncbi_428813;ncbi_429083;ncbi_770828;ncbi_771447
ko04130	SNARE interactions in vesicular transport	28	35	0.173698	ncbi_100857565;ncbi_107049452;ncbi_107051440;ncbi_107056189;ncbi_107056411;ncbi_378895;ncbi_416207;ncbi_416766;ncbi_417321;ncbi_417591;ncbi_419315;ncbi_419368;ncbi_419973;ncbi_420134;ncbi_420563;ncbi_420995;ncbi_422297;ncbi_422848;ncbi_422985;ncbi_423235;ncbi_423273;ncbi_424377;ncbi_424413;ncbi_424827;ncbi_426930;ncbi_428597;ncbi_770351;ncbi_770513
ko00061	Fatty acid biosynthesis	12	14	0.189355	ncbi_396061;ncbi_396504;ncbi_415361;ncbi_416324;ncbi_420090;ncbi_420532;ncbi_422345;ncbi_422547;ncbi_423896;ncbi_424810;ncbi_427934;ncbi_430557
ko04910	Insulin signaling pathway	108	144	0.1911	ncbi_100857298;ncbi_100858827;ncbi_100859356;ncbi_101747406;ncbi_101749060;ncbi_101749888;ncbi_101750560;ncbi_101751397;ncbi_107053420;ncbi_107054319;ncbi_107054794;ncbi_107054958;ncbi_373889;ncbi_373915;ncbi_373953;ncbi_374038;ncbi_374231;ncbi_378909;ncbi_386572;ncbi_395217;ncbi_395218;ncbi_395219;ncbi_395299;ncbi_395688;ncbi_395787;ncbi_395855;ncbi_395928;ncbi_395934;ncbi_395983;ncbi_396019;ncb…
ko00650	Butanoate metabolism	21	26	0.202493	ncbi_107049309;ncbi_395395;ncbi_395743;ncbi_395929;ncbi_396316;ncbi_416642;ncbi_416811;ncbi_416969;ncbi_420290;ncbi_420818;ncbi_421587;ncbi_421886;ncbi_422715;ncbi_423573;ncbi_424877;ncbi_424891;ncbi_424892;ncbi_426991;ncbi_426999;ncbi_427190;ncbi_770828
ko04914	Progesterone-mediated oocyte maturation	69	91	0.205948	ncbi_101748465;ncbi_101748777;ncbi_101750560;ncbi_107049310;ncbi_107049877;ncbi_107050084;ncbi_107055791;ncbi_373953;ncbi_386579;ncbi_395297;ncbi_395339;ncbi_395340;ncbi_395889;ncbi_395928;ncbi_395983;ncbi_396172;ncbi_396188;ncbi_396198;ncbi_396239;ncbi_396245;ncbi_396367;ncbi_396368;ncbi_415326;ncbi_415400;ncbi_415549;ncbi_415732;ncbi_416363;ncbi_416575;ncbi_416838;ncbi_416842;ncbi_417258;ncbi_4…
ko04931	Insulin resistance	96	128	0.209056	ncbi_100857298;ncbi_100859356;ncbi_100859610;ncbi_101747406;ncbi_101749060;ncbi_101749888;ncbi_101750560;ncbi_107049310;ncbi_107054319;ncbi_107054958;ncbi_107055574;ncbi_107055791;ncbi_107056397;ncbi_107056640;ncbi_373915;ncbi_374120;ncbi_374231;ncbi_378909;ncbi_386579;ncbi_395099;ncbi_395221;ncbi_395299;ncbi_395337;ncbi_395688;ncbi_395787;ncbi_395815;ncbi_395928;ncbi_395983;ncbi_396019;ncbi_3960…
ko00520	Amino sugar and nucleotide sugar metabolism	38	49	0.214636	ncbi_100533998;ncbi_107051359;ncbi_107056112;ncbi_107056378;ncbi_373889;ncbi_373900;ncbi_408182;ncbi_415320;ncbi_415783;ncbi_416341;ncbi_416754;ncbi_417295;ncbi_417373;ncbi_418199;ncbi_418220;ncbi_418728;ncbi_419514;ncbi_419686;ncbi_420292;ncbi_420890;ncbi_421467;ncbi_421837;ncbi_421841;ncbi_422772;ncbi_422792;ncbi_423588;ncbi_423698;ncbi_424691;ncbi_426435;ncbi_426962;ncbi_427283;ncbi_427285;ncb…
ko04520	Adherens junction	63	83	0.215653	ncbi_100857875;ncbi_107049012;ncbi_107049415;ncbi_107056462;ncbi_107056572;ncbi_373953;ncbi_374094;ncbi_395229;ncbi_395230;ncbi_395330;ncbi_395442;ncbi_395508;ncbi_395688;ncbi_395865;ncbi_395871;ncbi_395889;ncbi_395917;ncbi_395964;ncbi_396024;ncbi_396035;ncbi_396047;ncbi_396134;ncbi_396263;ncbi_396294;ncbi_396399;ncbi_396422;ncbi_396442;ncbi_396494;ncbi_396516;ncbi_396526;ncbi_415296;ncbi_415388;…
ko00130	Ubiquinone and other terpenoid-quinone biosynthesis	8	9	0.221771	ncbi_408253;ncbi_415884;ncbi_416609;ncbi_416852;ncbi_416975;ncbi_421797;ncbi_422605;ncbi_769737
ko04122	Sulfur relay system	8	9	0.221771	ncbi_395270;ncbi_417221;ncbi_418048;ncbi_418049;ncbi_419133;ncbi_425909;ncbi_427199;ncbi_769390
ko04916	Melanogenesis	79	105	0.222265	ncbi_100170842;ncbi_100859610;ncbi_107049009;ncbi_107049415;ncbi_107049877;ncbi_107051610;ncbi_107053420;ncbi_107056640;ncbi_373886;ncbi_373887;ncbi_373909;ncbi_373953;ncbi_373971;ncbi_374059;ncbi_374060;ncbi_374061;ncbi_374175;ncbi_374243;ncbi_378783;ncbi_378788;ncbi_395099;ncbi_395229;ncbi_395230;ncbi_395235;ncbi_395339;ncbi_395340;ncbi_395508;ncbi_395562;ncbi_395571;ncbi_395572;ncbi_395703;ncb…
ko04350	TGF-beta signaling pathway	68	90	0.224827	ncbi_101749915;ncbi_107049247;ncbi_107049250;ncbi_107049601;ncbi_107055428;ncbi_107056239;ncbi_107056983;ncbi_373952;ncbi_373953;ncbi_373970;ncbi_373987;ncbi_374094;ncbi_374096;ncbi_374147;ncbi_374150;ncbi_378779;ncbi_395076;ncbi_395205;ncbi_395246;ncbi_395281;ncbi_395282;ncbi_395303;ncbi_395442;ncbi_395494;ncbi_395529;ncbi_395543;ncbi_395544;ncbi_395679;ncbi_395680;ncbi_395828;ncbi_395852;ncbi_3…
ko00603	Glycosphingolipid biosynthesis - globo series	11	13	0.234237	ncbi_100858260;ncbi_395139;ncbi_396140;ncbi_396547;ncbi_415320;ncbi_417163;ncbi_418223;ncbi_422188;ncbi_425011;ncbi_427985;ncbi_771133
ko00280	Valine, leucine and isoleucine degradation	40	52	0.235335	ncbi_107049309;ncbi_395374;ncbi_395375;ncbi_395929;ncbi_396316;ncbi_415385;ncbi_416642;ncbi_416811;ncbi_416880;ncbi_416969;ncbi_417615;ncbi_417699;ncbi_418193;ncbi_418774;ncbi_419739;ncbi_420290;ncbi_420632;ncbi_421587;ncbi_421886;ncbi_422049;ncbi_423011;ncbi_423345;ncbi_423947;ncbi_423979;ncbi_424071;ncbi_424072;ncbi_424405;ncbi_424877;ncbi_424962;ncbi_425758;ncbi_426812;ncbi_426847;ncbi_427190;…
ko04530	Tight junction	112	151	0.252198	ncbi_100858027;ncbi_100858925;ncbi_101749442;ncbi_101750560;ncbi_107049078;ncbi_107049647;ncbi_107051991;ncbi_107052692;ncbi_107053420;ncbi_107056462;ncbi_107056482;ncbi_107056689;ncbi_374028;ncbi_374029;ncbi_395144;ncbi_395149;ncbi_395279;ncbi_395442;ncbi_395751;ncbi_395917;ncbi_395928;ncbi_395964;ncbi_396024;ncbi_396026;ncbi_396035;ncbi_396211;ncbi_396229;ncbi_396263;ncbi_396284;ncbi_396367;ncb…
ko03440	Homologous recombination	22	28	0.269919	ncbi_100859398;ncbi_107057377;ncbi_374246;ncbi_395449;ncbi_395555;ncbi_396086;ncbi_415577;ncbi_416329;ncbi_416517;ncbi_417528;ncbi_417563;ncbi_418097;ncbi_418152;ncbi_419053;ncbi_419566;ncbi_420438;ncbi_420578;ncbi_422104;ncbi_423485;ncbi_424611;ncbi_769071;ncbi_772237
ko01110	Biosynthesis of secondary metabolites	274	376	0.2765	ncbi_100857134;ncbi_100857280;ncbi_100857756;ncbi_100857837;ncbi_100857898;ncbi_100858145;ncbi_100858471;ncbi_100858782;ncbi_101747660;ncbi_101747962;ncbi_101748037;ncbi_101749229;ncbi_101750052;ncbi_101751023;ncbi_107049309;ncbi_107050163;ncbi_107051573;ncbi_107053269;ncbi_107056105;ncbi_107056562;ncbi_107056717;ncbi_107056850;ncbi_373889;ncbi_373916;ncbi_373971;ncbi_373997;ncbi_374009;ncbi_3740…
ko00100	Steroid biosynthesis	16	20	0.281009	ncbi_100857756;ncbi_107056717;ncbi_395827;ncbi_420335;ncbi_420548;ncbi_422038;ncbi_422302;ncbi_422423;ncbi_422982;ncbi_423065;ncbi_423789;ncbi_424037;ncbi_424367;ncbi_424424;ncbi_424661;ncbi_770883
ko04810	Regulation of actin cytoskeleton	162	221	0.288456	ncbi_100857227;ncbi_100858338;ncbi_101748617;ncbi_101748640;ncbi_101748689;ncbi_101749098;ncbi_101750781;ncbi_101752218;ncbi_107050106;ncbi_107051991;ncbi_107053420;ncbi_107054369;ncbi_107054794;ncbi_107055624;ncbi_107056462;ncbi_107056572;ncbi_107057573;ncbi_373922;ncbi_373938;ncbi_373939;ncbi_373946;ncbi_373953;ncbi_373970;ncbi_374040;ncbi_374058;ncbi_374128;ncbi_374180;ncbi_374182;ncbi_374209;…
ko04110	Cell cycle	96	130	0.30234	ncbi_100859853;ncbi_101748465;ncbi_101751545;ncbi_101751827;ncbi_107049805;ncbi_107050084;ncbi_107056061;ncbi_107056239;ncbi_107056833;ncbi_107056983;ncbi_373961;ncbi_374047;ncbi_374106;ncbi_378914;ncbi_378922;ncbi_386582;ncbi_395076;ncbi_395297;ncbi_395376;ncbi_395401;ncbi_395609;ncbi_395635;ncbi_396142;ncbi_396172;ncbi_396341;ncbi_396438;ncbi_415400;ncbi_416027;ncbi_416319;ncbi_416575;ncbi_4166…
ko00310	Lysine degradation	43	57	0.302908	ncbi_100857640;ncbi_101747682;ncbi_107050768;ncbi_107057065;ncbi_395847;ncbi_395929;ncbi_414897;ncbi_416214;ncbi_416374;ncbi_416825;ncbi_416851;ncbi_416880;ncbi_417250;ncbi_417615;ncbi_417712;ncbi_417757;ncbi_418866;ncbi_419485;ncbi_420078;ncbi_420290;ncbi_420437;ncbi_421406;ncbi_421587;ncbi_422296;ncbi_422443;ncbi_422897;ncbi_423357;ncbi_423618;ncbi_424405;ncbi_424447;ncbi_424877;ncbi_424882;ncb…
ko05164	Influenza A	127	173	0.307872	ncbi_100008585;ncbi_100857563;ncbi_100857744;ncbi_100858177;ncbi_100858419;ncbi_100858762;ncbi_100858808;ncbi_100859032;ncbi_100859131;ncbi_100859414;ncbi_101748499;ncbi_101750245;ncbi_106182184;ncbi_107049337;ncbi_107049451;ncbi_107049703;ncbi_107049835;ncbi_107050212;ncbi_107054567;ncbi_107054572;ncbi_107054958;ncbi_107055482;ncbi_107056355;ncbi_107056397;ncbi_107057045;ncbi_107057103;ncbi_1070…
ko00040	Pentose and glucuronate interconversions	18	23	0.318575	ncbi_101750052;ncbi_373900;ncbi_395338;ncbi_415332;ncbi_416880;ncbi_417615;ncbi_418169;ncbi_418170;ncbi_418171;ncbi_418909;ncbi_418953;ncbi_422792;ncbi_424599;ncbi_425137;ncbi_427823;ncbi_770045;ncbi_772271;ncbi_777348
ko04620	Toll-like receptor signaling pathway	79	107	0.328869	ncbi_100008585;ncbi_100857744;ncbi_100858177;ncbi_100858762;ncbi_100858824;ncbi_100859032;ncbi_100859414;ncbi_101750245;ncbi_101750560;ncbi_107049337;ncbi_107050212;ncbi_107050306;ncbi_107054958;ncbi_107056355;ncbi_107056397;ncbi_107056614;ncbi_107057160;ncbi_373953;ncbi_374141;ncbi_378921;ncbi_395284;ncbi_395337;ncbi_395385;ncbi_395468;ncbi_395665;ncbi_395871;ncbi_395872;ncbi_395928;ncbi_395983;…
ko00120	Primary bile acid biosynthesis	12	15	0.338855	ncbi_395785;ncbi_396550;ncbi_414834;ncbi_416068;ncbi_418107;ncbi_419303;ncbi_420164;ncbi_422058;ncbi_423450;ncbi_423788;ncbi_427429;ncbi_431683
ko01130	Biosynthesis of antibiotics	153	210	0.347749	ncbi_100857756;ncbi_100858145;ncbi_101747660;ncbi_101751023;ncbi_101751055;ncbi_107049309;ncbi_107055369;ncbi_107056850;ncbi_373889;ncbi_373900;ncbi_373916;ncbi_373997;ncbi_374009;ncbi_374064;ncbi_374222;ncbi_395145;ncbi_395217;ncbi_395218;ncbi_395315;ncbi_395373;ncbi_395374;ncbi_395375;ncbi_395480;ncbi_395492;ncbi_395689;ncbi_395735;ncbi_395758;ncbi_395816;ncbi_395915;ncbi_395929;ncbi_396017;ncb…
ko00430	Taurine and hypotaurine metabolism	9	11	0.349545	ncbi_100857134;ncbi_107053634;ncbi_107057073;ncbi_395395;ncbi_395743;ncbi_416943;ncbi_416945;ncbi_419121;ncbi_427391
ko00920	Sulfur metabolism	9	11	0.349545	ncbi_107055404;ncbi_415445;ncbi_418048;ncbi_418049;ncbi_420624;ncbi_421132;ncbi_421347;ncbi_422530;ncbi_423678
ko04514	Cell adhesion molecules (CAMs)	119	163	0.358069	ncbi_100857553;ncbi_100857875;ncbi_100858236;ncbi_100858581;ncbi_100858925;ncbi_100859100;ncbi_100859134;ncbi_100859374;ncbi_100859408;ncbi_100859605;ncbi_100859807;ncbi_100859881;ncbi_101748499;ncbi_101749442;ncbi_101751271;ncbi_101752024;ncbi_106182184;ncbi_107049078;ncbi_107049099;ncbi_107049114;ncbi_107049120;ncbi_107049124;ncbi_107053306;ncbi_107053307;ncbi_107053308;ncbi_107054331;ncbi_1070…
ko00730	Thiamine metabolism	3	3	0.363853	ncbi_419133;ncbi_420780;ncbi_428588
ko04670	Leukocyte transendothelial migration	3	3	0.363853	ncbi_100858925;ncbi_101749442;ncbi_101752113
ko04370	VEGF signaling pathway	54	73	0.365505	ncbi_101749229;ncbi_101750560;ncbi_107053420;ncbi_107053657;ncbi_373953;ncbi_378804;ncbi_378890;ncbi_395113;ncbi_395323;ncbi_395832;ncbi_395871;ncbi_395909;ncbi_395917;ncbi_395928;ncbi_396227;ncbi_396229;ncbi_396245;ncbi_396349;ncbi_396394;ncbi_396442;ncbi_396451;ncbi_415549;ncbi_415805;ncbi_415917;ncbi_416567;ncbi_417319;ncbi_417430;ncbi_417706;ncbi_417739;ncbi_418207;ncbi_419175;ncbi_419346;ncb…
ko00830	Retinol metabolism	33	44	0.366089	ncbi_100857197;ncbi_100857280;ncbi_100858293;ncbi_101749846;ncbi_101750052;ncbi_101751681;ncbi_107053269;ncbi_107055650;ncbi_395264;ncbi_395346;ncbi_395452;ncbi_395700;ncbi_395844;ncbi_395979;ncbi_396051;ncbi_396052;ncbi_416477;ncbi_418653;ncbi_419480;ncbi_420183;ncbi_421130;ncbi_422403;ncbi_422705;ncbi_423274;ncbi_423806;ncbi_424071;ncbi_424072;ncbi_426247;ncbi_426549;ncbi_428538;ncbi_428809;ncb…
ko00640	Propanoate metabolism	25	33	0.367765	ncbi_373997;ncbi_395374;ncbi_395375;ncbi_395929;ncbi_396221;ncbi_396504;ncbi_415385;ncbi_415812;ncbi_416087;ncbi_416642;ncbi_416714;ncbi_417699;ncbi_418774;ncbi_418857;ncbi_419158;ncbi_421587;ncbi_422049;ncbi_422932;ncbi_423345;ncbi_423347;ncbi_423979;ncbi_424877;ncbi_430557;ncbi_768706;ncbi_770828
ko03030	DNA replication	25	33	0.367765	ncbi_100859398;ncbi_107056061;ncbi_107057377;ncbi_395848;ncbi_396542;ncbi_416027;ncbi_417275;ncbi_417563;ncbi_418058;ncbi_418593;ncbi_418874;ncbi_418907;ncbi_419053;ncbi_419566;ncbi_420578;ncbi_421878;ncbi_422043;ncbi_422788;ncbi_423567;ncbi_423688;ncbi_424295;ncbi_426646;ncbi_426764;ncbi_430516;ncbi_769677
ko04010	MAPK signaling pathway	202	279	0.379886	ncbi_100857380;ncbi_100858338;ncbi_100858676;ncbi_100858946;ncbi_100859132;ncbi_100859467;ncbi_100859853;ncbi_101749229;ncbi_101750560;ncbi_101752139;ncbi_101752211;ncbi_107049306;ncbi_107049310;ncbi_107050017;ncbi_107050084;ncbi_107050212;ncbi_107050306;ncbi_107051040;ncbi_107053420;ncbi_107053657;ncbi_107054794;ncbi_107054958;ncbi_107055370;ncbi_107055510;ncbi_107055624;ncbi_107055791;ncbi_1070…
ko00051	Fructose and mannose metabolism	27	36	0.393552	ncbi_100533998;ncbi_100859653;ncbi_107053156;ncbi_373889;ncbi_374064;ncbi_395217;ncbi_395218;ncbi_395338;ncbi_395492;ncbi_396435;ncbi_415332;ncbi_415906;ncbi_418169;ncbi_418170;ncbi_418171;ncbi_419040;ncbi_420292;ncbi_420890;ncbi_423698;ncbi_425137;ncbi_427679;ncbi_428411;ncbi_769292;ncbi_769765;ncbi_769850;ncbi_770049;ncbi_772271
ko00510	N-Glycan biosynthesis	40	54	0.395045	ncbi_100857165;ncbi_101749299;ncbi_107051237;ncbi_107054899;ncbi_395078;ncbi_395343;ncbi_395415;ncbi_396121;ncbi_396122;ncbi_396169;ncbi_403122;ncbi_415585;ncbi_415611;ncbi_416017;ncbi_416285;ncbi_417196;ncbi_417296;ncbi_417733;ncbi_418013;ncbi_418265;ncbi_418342;ncbi_418692;ncbi_418898;ncbi_419177;ncbi_419349;ncbi_419588;ncbi_421726;ncbi_422339;ncbi_422448;ncbi_423178;ncbi_424952;ncbi_425542;ncb…
ko00983	Drug metabolism - other enzymes	24	32	0.409379	ncbi_101749510;ncbi_101750052;ncbi_395653;ncbi_396025;ncbi_396283;ncbi_396537;ncbi_415786;ncbi_415787;ncbi_415809;ncbi_416058;ncbi_416949;ncbi_419255;ncbi_420942;ncbi_424256;ncbi_425028;ncbi_427551;ncbi_427823;ncbi_429083;ncbi_769339;ncbi_769704;ncbi_769866;ncbi_771849;ncbi_771901;ncbi_776992
ko03015	mRNA surveillance pathway	60	82	0.41342	ncbi_100858240;ncbi_101750600;ncbi_107049451;ncbi_374206;ncbi_395878;ncbi_396019;ncbi_415942;ncbi_416182;ncbi_416318;ncbi_416350;ncbi_416494;ncbi_416605;ncbi_416756;ncbi_416872;ncbi_416979;ncbi_417667;ncbi_417844;ncbi_418670;ncbi_418734;ncbi_419021;ncbi_419100;ncbi_419189;ncbi_419331;ncbi_419410;ncbi_419523;ncbi_419674;ncbi_420119;ncbi_421046;ncbi_421250;ncbi_421372;ncbi_421595;ncbi_421694;ncbi_4…
ko03460	Fanconi anemia pathway	42	57	0.414125	ncbi_100049617;ncbi_100857997;ncbi_101750641;ncbi_101750925;ncbi_101751277;ncbi_101752182;ncbi_107049324;ncbi_107056794;ncbi_373983;ncbi_374003;ncbi_378893;ncbi_396086;ncbi_415383;ncbi_415577;ncbi_415770;ncbi_415854;ncbi_415935;ncbi_415949;ncbi_416400;ncbi_416420;ncbi_416517;ncbi_416628;ncbi_416665;ncbi_416757;ncbi_417563;ncbi_417642;ncbi_418703;ncbi_419566;ncbi_419891;ncbi_420427;ncbi_420578;ncb…
ko03420	Nucleotide excision repair	29	39	0.417417	ncbi_100859398;ncbi_107057377;ncbi_374050;ncbi_395659;ncbi_396542;ncbi_416039;ncbi_416420;ncbi_417275;ncbi_417563;ncbi_418744;ncbi_418907;ncbi_419053;ncbi_419566;ncbi_420578;ncbi_422303;ncbi_422364;ncbi_422788;ncbi_423081;ncbi_423185;ncbi_423521;ncbi_423567;ncbi_423785;ncbi_424226;ncbi_427153;ncbi_427328;ncbi_430516;ncbi_431623;ncbi_769754;ncbi_771837
ko00270	Cysteine and methionine metabolism	34	46	0.423529	ncbi_107056850;ncbi_373997;ncbi_396011;ncbi_396221;ncbi_396261;ncbi_415884;ncbi_416165;ncbi_416371;ncbi_416675;ncbi_418048;ncbi_418049;ncbi_418193;ncbi_418544;ncbi_418545;ncbi_418602;ncbi_419146;ncbi_419287;ncbi_419803;ncbi_421281;ncbi_421755;ncbi_421894;ncbi_421918;ncbi_422069;ncbi_422600;ncbi_423628;ncbi_424492;ncbi_424716;ncbi_427292;ncbi_427391;ncbi_428135;ncbi_428860;ncbi_431261;ncbi_431666;…
ko04150	mTOR signaling pathway	49	67	0.435623	ncbi_101749888;ncbi_101750560;ncbi_107049310;ncbi_107053109;ncbi_107053650;ncbi_107054958;ncbi_107055791;ncbi_373953;ncbi_374177;ncbi_386579;ncbi_395909;ncbi_395928;ncbi_396239;ncbi_416552;ncbi_416558;ncbi_416567;ncbi_416588;ncbi_416800;ncbi_417166;ncbi_417319;ncbi_417430;ncbi_417614;ncbi_417637;ncbi_417706;ncbi_418090;ncbi_418605;ncbi_418865;ncbi_419455;ncbi_419605;ncbi_419957;ncbi_420434;ncbi_4…
ko00450	Selenocompound metabolism	13	17	0.438118	ncbi_416031;ncbi_416782;ncbi_417202;ncbi_418082;ncbi_422069;ncbi_422530;ncbi_422808;ncbi_423678;ncbi_424517;ncbi_424716;ncbi_426612;ncbi_428689;ncbi_771778
ko03018	RNA degradation	54	74	0.438431	ncbi_100858397;ncbi_101748190;ncbi_107052160;ncbi_374064;ncbi_395225;ncbi_395689;ncbi_396017;ncbi_396295;ncbi_415294;ncbi_415327;ncbi_415359;ncbi_415733;ncbi_415811;ncbi_415992;ncbi_416040;ncbi_416183;ncbi_416255;ncbi_416293;ncbi_416423;ncbi_417182;ncbi_417765;ncbi_417851;ncbi_417936;ncbi_417992;ncbi_418926;ncbi_419189;ncbi_419454;ncbi_419674;ncbi_419781;ncbi_419783;ncbi_419932;ncbi_420055;ncbi_4…
ko04114	Oocyte meiosis	84	116	0.449356	ncbi_101748465;ncbi_101748777;ncbi_107049009;ncbi_107049310;ncbi_107049805;ncbi_107049877;ncbi_107050518;ncbi_107053657;ncbi_107055791;ncbi_107056983;ncbi_373953;ncbi_374175;ncbi_378804;ncbi_378890;ncbi_386579;ncbi_395113;ncbi_395339;ncbi_395340;ncbi_395855;ncbi_395889;ncbi_396019;ncbi_396198;ncbi_396523;ncbi_415326;ncbi_415400;ncbi_415549;ncbi_415732;ncbi_416181;ncbi_416318;ncbi_416319;ncbi_4163…
ko00350	Tyrosine metabolism	28	38	0.457207	ncbi_100857237;ncbi_100857280;ncbi_107053269;ncbi_107056850;ncbi_373971;ncbi_395389;ncbi_395549;ncbi_395775;ncbi_395979;ncbi_396261;ncbi_415482;ncbi_415884;ncbi_416538;ncbi_416783;ncbi_416852;ncbi_418330;ncbi_418561;ncbi_418563;ncbi_420015;ncbi_420947;ncbi_422705;ncbi_423374;ncbi_424071;ncbi_424072;ncbi_428812;ncbi_428813;ncbi_771761;ncbi_771920
ko04912	GnRH signaling pathway	76	105	0.459554	ncbi_101749229;ncbi_101752139;ncbi_107049009;ncbi_107049877;ncbi_107050212;ncbi_107051040;ncbi_107053420;ncbi_107057160;ncbi_373953;ncbi_374108;ncbi_374175;ncbi_386572;ncbi_386583;ncbi_395339;ncbi_395340;ncbi_395368;ncbi_395693;ncbi_395855;ncbi_395891;ncbi_395895;ncbi_395917;ncbi_395983;ncbi_396229;ncbi_396245;ncbi_396349;ncbi_396394;ncbi_396442;ncbi_396494;ncbi_396523;ncbi_415549;ncbi_415732;ncb…
ko00380	Tryptophan metabolism	32	44	0.498058	ncbi_395799;ncbi_395929;ncbi_396051;ncbi_396052;ncbi_396066;ncbi_396286;ncbi_408026;ncbi_416880;ncbi_417202;ncbi_417615;ncbi_418561;ncbi_418563;ncbi_420290;ncbi_420947;ncbi_421396;ncbi_421466;ncbi_421587;ncbi_422409;ncbi_423600;ncbi_423618;ncbi_424071;ncbi_424072;ncbi_424302;ncbi_424405;ncbi_424517;ncbi_424877;ncbi_426785;ncbi_426812;ncbi_428728;ncbi_428832;ncbi_769005;ncbi_770828
ko00630	Glyoxylate and dicarboxylate metabolism	22	30	0.498524	ncbi_373916;ncbi_374009;ncbi_374222;ncbi_396489;ncbi_415385;ncbi_415803;ncbi_416520;ncbi_416559;ncbi_417253;ncbi_417699;ncbi_418311;ncbi_418774;ncbi_421281;ncbi_421587;ncbi_422049;ncbi_423600;ncbi_427577;ncbi_768706;ncbi_769005;ncbi_770036;ncbi_770344;ncbi_771207
ko04320	Dorso-ventral axis formation	22	30	0.498524	ncbi_107053055;ncbi_373953;ncbi_374031;ncbi_386572;ncbi_395655;ncbi_395750;ncbi_396235;ncbi_396250;ncbi_396494;ncbi_415326;ncbi_415549;ncbi_415855;ncbi_416363;ncbi_416804;ncbi_418207;ncbi_419812;ncbi_419813;ncbi_421033;ncbi_422832;ncbi_423572;ncbi_423816;ncbi_431192
ko00300	Lysine biosynthesis	2	2	0.509702	ncbi_426812;ncbi_428728
ko00471	D-Glutamine and D-glutamate metabolism	2	2	0.509702	ncbi_423612;ncbi_424043
ko04380	Osteoclast differentiation	2	2	0.509702	ncbi_107050017;ncbi_107056640
ko04668	TNF signaling pathway	2	2	0.509702	ncbi_107056640;ncbi_107057160
ko05133	Pertussis	2	2	0.509702	ncbi_395855;ncbi_396523
ko03320	PPAR signaling pathway	44	61	0.513849	ncbi_100859721;ncbi_107055574;ncbi_373928;ncbi_374018;ncbi_374120;ncbi_395221;ncbi_395479;ncbi_395706;ncbi_396219;ncbi_396458;ncbi_396536;ncbi_396550;ncbi_404536;ncbi_414834;ncbi_415361;ncbi_415487;ncbi_416068;ncbi_416154;ncbi_416324;ncbi_416588;ncbi_417143;ncbi_417220;ncbi_417366;ncbi_417730;ncbi_418589;ncbi_420090;ncbi_420197;ncbi_422345;ncbi_422547;ncbi_422598;ncbi_422869;ncbi_423118;ncbi_4231…
ko04140	Regulation of autophagy	29	40	0.518134	ncbi_100857744;ncbi_100857877;ncbi_100858177;ncbi_100858762;ncbi_100859032;ncbi_100859414;ncbi_101750245;ncbi_107049337;ncbi_396054;ncbi_404750;ncbi_415961;ncbi_416800;ncbi_417614;ncbi_420018;ncbi_421690;ncbi_421784;ncbi_423192;ncbi_424688;ncbi_424746;ncbi_427185;ncbi_427322;ncbi_427390;ncbi_428449;ncbi_428922;ncbi_429110;ncbi_769118;ncbi_770240;ncbi_772074;ncbi_776018
ko00531	Glycosaminoglycan degradation	14	19	0.527889	ncbi_105667218;ncbi_107055308;ncbi_415320;ncbi_415848;ncbi_415908;ncbi_417749;ncbi_417829;ncbi_420720;ncbi_422392;ncbi_422490;ncbi_423834;ncbi_427294;ncbi_427823;ncbi_771459
ko00790	Folate biosynthesis	9	12	0.53586	ncbi_100859876;ncbi_395270;ncbi_396317;ncbi_417227;ncbi_421144;ncbi_425255;ncbi_426335;ncbi_427199;ncbi_427317
ko00330	Arginine and proline metabolism	38	53	0.549732	ncbi_101751055;ncbi_107056562;ncbi_107056850;ncbi_373942;ncbi_374002;ncbi_374006;ncbi_395504;ncbi_395807;ncbi_396248;ncbi_396261;ncbi_396508;ncbi_416326;ncbi_416880;ncbi_417386;ncbi_417615;ncbi_418561;ncbi_418563;ncbi_418602;ncbi_419057;ncbi_420293;ncbi_421012;ncbi_421013;ncbi_421755;ncbi_421937;ncbi_422934;ncbi_423531;ncbi_423704;ncbi_424405;ncbi_425306;ncbi_426430;ncbi_426812;ncbi_427721;ncbi_4…
ko00480	Glutathione metabolism	33	46	0.553626	ncbi_100857115;ncbi_107050491;ncbi_107050492;ncbi_107057073;ncbi_395667;ncbi_395976;ncbi_396322;ncbi_396380;ncbi_414895;ncbi_416943;ncbi_416945;ncbi_418178;ncbi_418602;ncbi_419081;ncbi_419121;ncbi_420253;ncbi_420676;ncbi_421894;ncbi_421936;ncbi_421937;ncbi_423881;ncbi_424112;ncbi_424404;ncbi_424492;ncbi_424643;ncbi_425306;ncbi_426170;ncbi_427638;ncbi_428135;ncbi_769847;ncbi_771447;ncbi_771783;ncb…
ko01220	Degradation of aromatic compounds	4	5	0.5571	ncbi_395480;ncbi_422705;ncbi_424599;ncbi_428008
ko04962	Vasopressin-regulated water reabsorption	4	5	0.5571	ncbi_107049877;ncbi_107051440;ncbi_107056640;ncbi_417663
ko00760	Nicotinate and nicotinamide metabolism	23	32	0.564816	ncbi_101748948;ncbi_404301;ncbi_416505;ncbi_417707;ncbi_419403;ncbi_419675;ncbi_420034;ncbi_421833;ncbi_421954;ncbi_422983;ncbi_423871;ncbi_424071;ncbi_424072;ncbi_424820;ncbi_426928;ncbi_426929;ncbi_427196;ncbi_427257;ncbi_427438;ncbi_768471;ncbi_769958;ncbi_770392;ncbi_771393
ko00340	Histidine metabolism	18	25	0.573546	ncbi_378924;ncbi_395389;ncbi_395726;ncbi_416035;ncbi_416880;ncbi_417609;ncbi_417615;ncbi_417917;ncbi_418561;ncbi_418563;ncbi_420947;ncbi_421012;ncbi_421013;ncbi_424298;ncbi_424405;ncbi_426812;ncbi_428812;ncbi_428813
ko00592	alpha-Linolenic acid metabolism	18	25	0.573546	ncbi_100858782;ncbi_101749229;ncbi_107051573;ncbi_396394;ncbi_416425;ncbi_417366;ncbi_422869;ncbi_423122;ncbi_423227;ncbi_423229;ncbi_423705;ncbi_428870;ncbi_428871;ncbi_770094;ncbi_771552;ncbi_771560;ncbi_771574;ncbi_771655
ko00770	Pantothenate and CoA biosynthesis	13	18	0.586769	ncbi_100736561;ncbi_100857134;ncbi_100859789;ncbi_107056139;ncbi_416170;ncbi_416949;ncbi_418193;ncbi_422935;ncbi_423792;ncbi_426928;ncbi_426929;ncbi_427477;ncbi_429083
ko04060	Cytokine-cytokine receptor interaction	149	210	0.592032	ncbi_100499189;ncbi_100857191;ncbi_100857744;ncbi_100858060;ncbi_100858177;ncbi_100858200;ncbi_100858422;ncbi_100858762;ncbi_100859032;ncbi_100859414;ncbi_100859707;ncbi_101747500;ncbi_101749915;ncbi_101750245;ncbi_101750396;ncbi_101750812;ncbi_101752166;ncbi_107049247;ncbi_107049250;ncbi_107049315;ncbi_107049316;ncbi_107049337;ncbi_107056239;ncbi_107056355;ncbi_373904;ncbi_373958;ncbi_374094;ncb…
ko00982	Drug metabolism - cytochrome P450	27	38	0.599062	ncbi_100857280;ncbi_100857694;ncbi_100857724;ncbi_101750052;ncbi_107050491;ncbi_107050492;ncbi_107053269;ncbi_395267;ncbi_395389;ncbi_395976;ncbi_395979;ncbi_396322;ncbi_396380;ncbi_414895;ncbi_418178;ncbi_418561;ncbi_418563;ncbi_422705;ncbi_423881;ncbi_424071;ncbi_424072;ncbi_424404;ncbi_428812;ncbi_428813;ncbi_769847;ncbi_770587;ncbi_771920
ko01230	Biosynthesis of amino acids	51	72	0.600519	ncbi_101747660;ncbi_101751023;ncbi_107056562;ncbi_107056850;ncbi_373916;ncbi_374009;ncbi_374064;ncbi_395492;ncbi_395689;ncbi_395735;ncbi_396017;ncbi_396261;ncbi_396435;ncbi_396456;ncbi_396489;ncbi_396498;ncbi_415362;ncbi_415746;ncbi_415884;ncbi_415991;ncbi_416165;ncbi_416520;ncbi_417185;ncbi_417253;ncbi_417386;ncbi_417545;ncbi_418193;ncbi_418544;ncbi_418545;ncbi_418639;ncbi_420293;ncbi_422069;ncb…
ko00565	Ether lipid metabolism	34	48	0.605627	ncbi_100857837;ncbi_100858471;ncbi_100858782;ncbi_101749229;ncbi_107051573;ncbi_374224;ncbi_395816;ncbi_396394;ncbi_415716;ncbi_416425;ncbi_417006;ncbi_418098;ncbi_419765;ncbi_420361;ncbi_420974;ncbi_421152;ncbi_422551;ncbi_423227;ncbi_423229;ncbi_423496;ncbi_423705;ncbi_424135;ncbi_424666;ncbi_424986;ncbi_427138;ncbi_428661;ncbi_428870;ncbi_428871;ncbi_428949;ncbi_769963;ncbi_771552;ncbi_771560;…
ko03430	Mismatch repair	15	21	0.606635	ncbi_100859200;ncbi_100859398;ncbi_101752182;ncbi_107057377;ncbi_378799;ncbi_396542;ncbi_417563;ncbi_418907;ncbi_419053;ncbi_419566;ncbi_420578;ncbi_421505;ncbi_422788;ncbi_427318;ncbi_430516
ko05168	Herpes simplex infection	148	209	0.609395	ncbi_100008585;ncbi_100857185;ncbi_100857553;ncbi_100857563;ncbi_100857744;ncbi_100857875;ncbi_100858177;ncbi_100858419;ncbi_100858581;ncbi_100858762;ncbi_100858824;ncbi_100859032;ncbi_100859100;ncbi_100859134;ncbi_100859374;ncbi_100859408;ncbi_100859414;ncbi_100859609;ncbi_100859807;ncbi_100859881;ncbi_101748499;ncbi_101750245;ncbi_106182184;ncbi_107049114;ncbi_107049120;ncbi_107049124;ncbi_1070…
ko00072	Synthesis and degradation of ketone bodies	8	11	0.610515	ncbi_107049309;ncbi_396316;ncbi_421587;ncbi_421886;ncbi_422715;ncbi_424891;ncbi_424892;ncbi_427190
ko00053	Ascorbate and aldarate metabolism	10	14	0.629722	ncbi_101750052;ncbi_107052518;ncbi_395480;ncbi_416880;ncbi_417615;ncbi_422792;ncbi_424405;ncbi_426812;ncbi_428008;ncbi_770996
ko04270	Vascular smooth muscle contraction	93	132	0.637385	ncbi_100858782;ncbi_100859339;ncbi_100996929;ncbi_101748596;ncbi_101749229;ncbi_101752139;ncbi_107049003;ncbi_107049877;ncbi_107051573;ncbi_107056399;ncbi_373890;ncbi_373908;ncbi_373953;ncbi_373965;ncbi_373970;ncbi_374065;ncbi_374182;ncbi_395339;ncbi_395340;ncbi_395442;ncbi_395478;ncbi_395765;ncbi_395855;ncbi_395891;ncbi_395895;ncbi_395971;ncbi_396019;ncbi_396065;ncbi_396084;ncbi_396101;ncbi_3962…
ko04340	Hedgehog signaling pathway	35	50	0.653639	ncbi_100170842;ncbi_107055407;ncbi_107056095;ncbi_374118;ncbi_374187;ncbi_374243;ncbi_378779;ncbi_378891;ncbi_395235;ncbi_395562;ncbi_395703;ncbi_395801;ncbi_395806;ncbi_395829;ncbi_395949;ncbi_395956;ncbi_396160;ncbi_396543;ncbi_416181;ncbi_417378;ncbi_417769;ncbi_418154;ncbi_418335;ncbi_420769;ncbi_421879;ncbi_422460;ncbi_423854;ncbi_424168;ncbi_424210;ncbi_424542;ncbi_427856;ncbi_428021;ncbi_4…
ko00020	Citrate cycle (TCA cycle)	21	30	0.654042	ncbi_101751023;ncbi_373916;ncbi_374009;ncbi_395373;ncbi_395758;ncbi_396458;ncbi_415362;ncbi_416066;ncbi_416087;ncbi_417699;ncbi_418610;ncbi_418857;ncbi_419793;ncbi_419796;ncbi_421281;ncbi_422932;ncbi_423154;ncbi_423357;ncbi_423618;ncbi_424112;ncbi_426573
ko00670	One carbon pool by folate	14	20	0.661029	ncbi_395315;ncbi_395726;ncbi_415484;ncbi_415532;ncbi_416520;ncbi_418078;ncbi_419489;ncbi_421060;ncbi_421633;ncbi_422069;ncbi_423508;ncbi_426126;ncbi_427317;ncbi_770327
ko00240	Pyrimidine metabolism	75	107	0.663262	ncbi_100857465;ncbi_100858145;ncbi_100859398;ncbi_101749510;ncbi_101749883;ncbi_107049063;ncbi_107050002;ncbi_107051414;ncbi_107057377;ncbi_374095;ncbi_395915;ncbi_415635;ncbi_415876;ncbi_416031;ncbi_416399;ncbi_416505;ncbi_416708;ncbi_416723;ncbi_416782;ncbi_416949;ncbi_417275;ncbi_417281;ncbi_417990;ncbi_418082;ncbi_418114;ncbi_418593;ncbi_418620;ncbi_419053;ncbi_419081;ncbi_419255;ncbi_419531;…
ko00860	Porphyrin and chlorophyll metabolism	16	23	0.674305	ncbi_100859013;ncbi_101750052;ncbi_416663;ncbi_417273;ncbi_417329;ncbi_419701;ncbi_420776;ncbi_421348;ncbi_422168;ncbi_424482;ncbi_424590;ncbi_426223;ncbi_427244;ncbi_427672;ncbi_427823;ncbi_771940
ko03060	Protein export	16	23	0.674305	ncbi_101750392;ncbi_107056443;ncbi_396487;ncbi_415334;ncbi_416023;ncbi_417363;ncbi_417780;ncbi_419056;ncbi_419713;ncbi_421774;ncbi_423284;ncbi_423322;ncbi_424993;ncbi_426369;ncbi_426850;ncbi_770243
ko00740	Riboflavin metabolism	3	4	0.676257	ncbi_100857898;ncbi_373971;ncbi_427259
ko04710	Circadian rhythm	3	4	0.676257	ncbi_107056640;ncbi_107056983;ncbi_416181
ko05202	Transcriptional misregulation in cancers	3	4	0.676257	ncbi_100858676;ncbi_395635;ncbi_396233
ko00232	Caffeine metabolism	5	7	0.678566	ncbi_101747367;ncbi_396025;ncbi_396283;ncbi_396537;ncbi_415809
ko00590	Arachidonic acid metabolism	41	59	0.686414	ncbi_100857115;ncbi_100858782;ncbi_100859133;ncbi_101749229;ncbi_101749846;ncbi_101750603;ncbi_107051573;ncbi_107056571;ncbi_107057073;ncbi_107057143;ncbi_396394;ncbi_396451;ncbi_416425;ncbi_416943;ncbi_416945;ncbi_417193;ncbi_417214;ncbi_418101;ncbi_418512;ncbi_421999;ncbi_422528;ncbi_423227;ncbi_423229;ncbi_423705;ncbi_423769;ncbi_424643;ncbi_424676;ncbi_424677;ncbi_424678;ncbi_424729;ncbi_4261…
ko00980	Metabolism of xenobiotics by cytochrome P450	29	42	0.70083	ncbi_100857280;ncbi_101750052;ncbi_107050491;ncbi_107050492;ncbi_107053269;ncbi_395389;ncbi_395976;ncbi_395979;ncbi_396051;ncbi_396052;ncbi_396322;ncbi_396380;ncbi_414895;ncbi_418178;ncbi_418512;ncbi_419471;ncbi_419861;ncbi_421321;ncbi_421466;ncbi_422705;ncbi_423881;ncbi_424404;ncbi_428812;ncbi_428813;ncbi_428832;ncbi_769847;ncbi_771920;ncbi_771930;ncbi_777348
ko00472	D-Arginine and D-ornithine metabolism	1	1	0.713961	ncbi_101751055
ko04064	NF-kappa B signaling pathway	1	1	0.713961	ncbi_374123
ko04390	Hippo signaling pathway	1	1	0.713961	ncbi_416181
ko04974	Protein digestion and absorption	1	1	0.713961	ncbi_100857834
ko05131	Shigellosis	1	1	0.713961	ncbi_374040
ko05134	Legionellosis	1	1	0.713961	ncbi_420398
ko05204	Chemical carcinogenesis	1	1	0.713961	ncbi_101749846
ko05222	Small cell lung cancer	1	1	0.713961	ncbi_100858676
ko00900	Terpenoid backbone biosynthesis	15	22	0.723172	ncbi_101747962;ncbi_107049309;ncbi_395145;ncbi_416200;ncbi_419373;ncbi_419572;ncbi_420459;ncbi_420490;ncbi_421587;ncbi_421777;ncbi_425061;ncbi_426297;ncbi_427092;ncbi_427299;ncbi_768555
ko04080	Neuroactive ligand-receptor interaction	239	341	0.732152	ncbi_100857164;ncbi_100857559;ncbi_100857635;ncbi_100857687;ncbi_100857976;ncbi_100857983;ncbi_100858765;ncbi_100858928;ncbi_100859173;ncbi_100859257;ncbi_100859572;ncbi_100859615;ncbi_101747811;ncbi_101747873;ncbi_101748065;ncbi_101749627;ncbi_101750705;ncbi_101751513;ncbi_101751902;ncbi_107049027;ncbi_107049268;ncbi_107049315;ncbi_107049570;ncbi_107049703;ncbi_107049835;ncbi_107049864;ncbi_1070…
ko00140	Steroid hormone biosynthesis	28	41	0.7355	ncbi_100858361;ncbi_101749846;ncbi_101750052;ncbi_395227;ncbi_396015;ncbi_396051;ncbi_396052;ncbi_414834;ncbi_414854;ncbi_415807;ncbi_415852;ncbi_416477;ncbi_416783;ncbi_417981;ncbi_418107;ncbi_418654;ncbi_419861;ncbi_420164;ncbi_421466;ncbi_422750;ncbi_424367;ncbi_426825;ncbi_427474;ncbi_428832;ncbi_769787;ncbi_770453;ncbi_771930;ncbi_772291
ko01200	Carbon metabolism	76	110	0.743938	ncbi_101751023;ncbi_107056850;ncbi_373889;ncbi_373916;ncbi_374009;ncbi_374064;ncbi_374189;ncbi_374222;ncbi_395217;ncbi_395218;ncbi_395480;ncbi_395492;ncbi_395689;ncbi_395758;ncbi_395929;ncbi_396017;ncbi_396261;ncbi_396435;ncbi_396456;ncbi_415317;ncbi_415362;ncbi_415385;ncbi_415746;ncbi_415783;ncbi_415991;ncbi_416066;ncbi_416087;ncbi_416520;ncbi_416559;ncbi_416714;ncbi_416969;ncbi_417699;ncbi_4183…
ko04512	ECM-receptor interaction	69	100	0.743993	ncbi_100857227;ncbi_100857333;ncbi_100857508;ncbi_101749098;ncbi_107050106;ncbi_107050758;ncbi_107050794;ncbi_107050961;ncbi_107055574;ncbi_107055870;ncbi_107056005;ncbi_107056318;ncbi_107057573;ncbi_373946;ncbi_373987;ncbi_374016;ncbi_374058;ncbi_374209;ncbi_395142;ncbi_395470;ncbi_395530;ncbi_395666;ncbi_395951;ncbi_396000;ncbi_396076;ncbi_396106;ncbi_396133;ncbi_396213;ncbi_396225;ncbi_396226;…
ko00604	Glycosphingolipid biosynthesis - ganglio series	10	15	0.761825	ncbi_100858260;ncbi_395139;ncbi_396140;ncbi_404746;ncbi_407775;ncbi_407778;ncbi_415320;ncbi_420720;ncbi_425029;ncbi_425243
ko00360	Phenylalanine metabolism	12	18	0.765411	ncbi_100857237;ncbi_107056850;ncbi_395389;ncbi_396261;ncbi_415884;ncbi_416852;ncbi_418561;ncbi_418563;ncbi_420015;ncbi_420947;ncbi_428812;ncbi_428813
ko04022	cGMP - PKG signaling pathway	4	6	0.769817	ncbi_107049877;ncbi_107056640;ncbi_395855;ncbi_396523
ko04924	Renin secretion	4	6	0.769817	ncbi_107049877;ncbi_107056640;ncbi_395855;ncbi_396523
ko04020	Calcium signaling pathway	145	209	0.770798	ncbi_100857635;ncbi_100858928;ncbi_100859615;ncbi_101750705;ncbi_101751902;ncbi_101752139;ncbi_107049009;ncbi_107051500;ncbi_107053657;ncbi_107056349;ncbi_107056399;ncbi_107057036;ncbi_373890;ncbi_373908;ncbi_373909;ncbi_373933;ncbi_374001;ncbi_374072;ncbi_374166;ncbi_374169;ncbi_374175;ncbi_374244;ncbi_378804;ncbi_378890;ncbi_395113;ncbi_395190;ncbi_395339;ncbi_395498;ncbi_395507;ncbi_395509;ncb…
ko00970	Aminoacyl-tRNA biosynthesis	33	49	0.787333	ncbi_107049913;ncbi_107049914;ncbi_415389;ncbi_415532;ncbi_415957;ncbi_416057;ncbi_416132;ncbi_416976;ncbi_418131;ncbi_418312;ncbi_419026;ncbi_419666;ncbi_420702;ncbi_421346;ncbi_421348;ncbi_421436;ncbi_421823;ncbi_422480;ncbi_422808;ncbi_423086;ncbi_424296;ncbi_424408;ncbi_424812;ncbi_426697;ncbi_426856;ncbi_427427;ncbi_427672;ncbi_428403;ncbi_428482;ncbi_428689;ncbi_768802;ncbi_770407;ncbi_7717…
ko04540	Gap junction	69	101	0.790444	ncbi_100857247;ncbi_100859181;ncbi_100859737;ncbi_101750705;ncbi_107049877;ncbi_107051040;ncbi_107053420;ncbi_107055935;ncbi_373933;ncbi_373953;ncbi_374128;ncbi_386572;ncbi_395278;ncbi_395339;ncbi_395340;ncbi_395469;ncbi_395509;ncbi_395581;ncbi_396229;ncbi_396245;ncbi_396254;ncbi_396349;ncbi_396367;ncbi_396368;ncbi_396427;ncbi_396442;ncbi_396494;ncbi_415388;ncbi_415549;ncbi_415557;ncbi_415732;ncb…
ko00780	Biotin metabolism	2	3	0.801402	ncbi_418516;ncbi_420639
ko00785	Lipoic acid metabolism	2	3	0.801402	ncbi_107052471;ncbi_422791
ko05010	Alzheimer's disease	2	3	0.801402	ncbi_395855;ncbi_396523
ko05160	Hepatitis C	2	3	0.801402	ncbi_100858925;ncbi_101749442
ko05161	Hepatitis B	2	3	0.801402	ncbi_107056640;ncbi_107057160
ko05206	MicroRNAs in cancer	2	3	0.801402	ncbi_107056068;ncbi_374123
ko01210	2-Oxocarboxylic acid metabolism	11	17	0.813074	ncbi_101751023;ncbi_107056850;ncbi_373916;ncbi_374009;ncbi_396261;ncbi_415362;ncbi_415746;ncbi_418193;ncbi_424112;ncbi_426573;ncbi_428728
ko03410	Base excision repair	23	35	0.825852	ncbi_100859398;ncbi_107057243;ncbi_107057377;ncbi_395510;ncbi_395724;ncbi_396199;ncbi_416551;ncbi_416648;ncbi_417275;ncbi_417530;ncbi_418958;ncbi_419053;ncbi_422037;ncbi_423567;ncbi_423853;ncbi_424594;ncbi_426794;ncbi_428750;ncbi_430516;ncbi_431025;ncbi_769677;ncbi_770068;ncbi_771001
ko00460	Cyanoamino acid metabolism	5	8	0.830622	ncbi_107057073;ncbi_416520;ncbi_416943;ncbi_416945;ncbi_419121
ko04970	Salivary secretion	5	8	0.830622	ncbi_101750892;ncbi_107049877;ncbi_107051440;ncbi_395855;ncbi_396523
ko00220	Arginine biosynthesis	14	22	0.851448	ncbi_107056850;ncbi_395735;ncbi_395807;ncbi_396261;ncbi_396489;ncbi_396498;ncbi_415746;ncbi_417185;ncbi_417253;ncbi_417545;ncbi_423612;ncbi_424043;ncbi_427721;ncbi_428994
ko00511	Other glycan degradation	14	22	0.851448	ncbi_100859407;ncbi_107049673;ncbi_107050926;ncbi_415306;ncbi_415320;ncbi_420720;ncbi_421668;ncbi_422558;ncbi_422712;ncbi_422859;ncbi_429131;ncbi_430102;ncbi_430542;ncbi_770881
ko00563	Glycosylphosphatidylinositol(GPI)-anchor biosynthesis	18	28	0.851642	ncbi_100858021;ncbi_101748971;ncbi_107056592;ncbi_417571;ncbi_417650;ncbi_418517;ncbi_418624;ncbi_419124;ncbi_419179;ncbi_420819;ncbi_420908;ncbi_424054;ncbi_424556;ncbi_427290;ncbi_428583;ncbi_429144;ncbi_771539;ncbi_771632
ko05152	Tuberculosis	3	5	0.854994	ncbi_107056640;ncbi_395855;ncbi_396523
ko00500	Starch and sucrose metabolism	28	43	0.8603	ncbi_100857298;ncbi_100859356;ncbi_101750052;ncbi_373889;ncbi_373900;ncbi_378909;ncbi_414139;ncbi_414140;ncbi_415783;ncbi_417691;ncbi_418201;ncbi_418728;ncbi_418909;ncbi_419052;ncbi_421248;ncbi_422082;ncbi_422792;ncbi_423232;ncbi_423698;ncbi_424171;ncbi_424474;ncbi_424691;ncbi_425007;ncbi_426435;ncbi_426928;ncbi_426929;ncbi_427823;ncbi_427964
ko04630	Jak-STAT signaling pathway	110	162	0.861323	ncbi_100857744;ncbi_100858177;ncbi_100858762;ncbi_100858838;ncbi_100859032;ncbi_100859196;ncbi_100859414;ncbi_100859707;ncbi_101747500;ncbi_101750245;ncbi_101750560;ncbi_101750812;ncbi_101751545;ncbi_101752166;ncbi_107049315;ncbi_107049337;ncbi_107051017;ncbi_107053420;ncbi_107057564;ncbi_373954;ncbi_373958;ncbi_374047;ncbi_374199;ncbi_378781;ncbi_378914;ncbi_386572;ncbi_395199;ncbi_395219;ncbi_3…
ko00591	Linoleic acid metabolism	20	32	0.902868	ncbi_100858782;ncbi_101749229;ncbi_101750603;ncbi_107051573;ncbi_396394;ncbi_416425;ncbi_416477;ncbi_423227;ncbi_423229;ncbi_423705;ncbi_424676;ncbi_424677;ncbi_424678;ncbi_424729;ncbi_428870;ncbi_428871;ncbi_771552;ncbi_771560;ncbi_771574;ncbi_771655
ko04261	Adrenergic signaling in cardiomyocytes	105	157	0.911828	ncbi_100858946;ncbi_100859610;ncbi_101748386;ncbi_101750560;ncbi_101750705;ncbi_101752139;ncbi_107049009;ncbi_107049877;ncbi_107055375;ncbi_107056399;ncbi_107056640;ncbi_373890;ncbi_373953;ncbi_374175;ncbi_374244;ncbi_374259;ncbi_378903;ncbi_395099;ncbi_395279;ncbi_395339;ncbi_395340;ncbi_395378;ncbi_395693;ncbi_395727;ncbi_395855;ncbi_395891;ncbi_395895;ncbi_395928;ncbi_395944;ncbi_395947;ncbi_3…
ko00230	Purine metabolism	134	199	0.91362	ncbi_100857155;ncbi_100858145;ncbi_100859339;ncbi_100859398;ncbi_101747367;ncbi_101747990;ncbi_101749883;ncbi_101749904;ncbi_101749972;ncbi_101751964;ncbi_101752207;ncbi_107049063;ncbi_107049361;ncbi_107049362;ncbi_107049877;ncbi_107050002;ncbi_107051414;ncbi_107052415;ncbi_107052420;ncbi_107054975;ncbi_107057377;ncbi_374095;ncbi_378929;ncbi_395092;ncbi_395315;ncbi_395339;ncbi_395340;ncbi_395653;…
ko04015	Rap1 signaling pathway	5	9	0.917569	ncbi_101752113;ncbi_107049877;ncbi_395855;ncbi_396523;ncbi_771904
ko04024	cAMP signaling pathway	5	9	0.917569	ncbi_107049877;ncbi_107056640;ncbi_395855;ncbi_396523;ncbi_769469
ko04152	AMPK signaling pathway	1	2	0.918221	ncbi_107056640
ko04612	Antigen processing and presentation	1	2	0.918221	ncbi_107056640
ko04664	Fc epsilon RI signaling pathway	1	2	0.918221	ncbi_107057160
ko04913	Ovarian Steroidogenesis	1	2	0.918221	ncbi_107049877
ko04923	Regulation of lipolysis in adipocyte	1	2	0.918221	ncbi_107049877
ko04976	Bile secretion	1	2	0.918221	ncbi_107049877
ko05012	Parkinson's disease	1	2	0.918221	ncbi_101747587
ko05030	Cocaine addiction	1	2	0.918221	ncbi_107056640
ko05142	Chagas disease (American trypanosomiasis)	1	2	0.918221	ncbi_107057160
ko05215	Prostate cancer	1	2	0.918221	ncbi_107056640
ko05220	Chronic myeloid leukemia	1	2	0.918221	ncbi_395635
ko00620	Pyruvate metabolism	25	40	0.920069	ncbi_373997;ncbi_374189;ncbi_396221;ncbi_396456;ncbi_396458;ncbi_396504;ncbi_416066;ncbi_416536;ncbi_416714;ncbi_416880;ncbi_417615;ncbi_417699;ncbi_418610;ncbi_419158;ncbi_419796;ncbi_421217;ncbi_421281;ncbi_421428;ncbi_421587;ncbi_423154;ncbi_423347;ncbi_423361;ncbi_424405;ncbi_426812;ncbi_430557
ko00290	Valine, leucine and isoleucine biosynthesis	2	4	0.926546	ncbi_418193;ncbi_423635
ko04014	Ras signaling pathway	2	4	0.926546	ncbi_395855;ncbi_396523
ko04072	Phospholipase D signaling pathway	2	4	0.926546	ncbi_107049877;ncbi_420398
ko04211	Longevity regulating pathway - mammal	2	4	0.926546	ncbi_107049877;ncbi_107056640
ko04213	Longevity regulating pathway - multiple species	2	4	0.926546	ncbi_107049877;ncbi_395635
ko04918	Thyroid hormone synthesis	2	4	0.926546	ncbi_107049877;ncbi_107056640
ko00400	Phenylalanine, tyrosine and tryptophan biosynthesis	3	6	0.940172	ncbi_107056850;ncbi_396261;ncbi_415884
ko05031	Amphetamine addiction	3	6	0.940172	ncbi_107056640;ncbi_395855;ncbi_396523
ko05166	HTLV-I infection	3	6	0.940172	ncbi_107049877;ncbi_107056640;ncbi_107057160
ko04672	Intestinal immune network for IgA production	25	41	0.947697	ncbi_100858200;ncbi_100858236;ncbi_101748499;ncbi_106182184;ncbi_107049316;ncbi_107057103;ncbi_107057117;ncbi_373958;ncbi_374229;ncbi_395180;ncbi_395324;ncbi_395337;ncbi_395385;ncbi_395968;ncbi_416686;ncbi_417051;ncbi_419848;ncbi_419964;ncbi_424121;ncbi_425256;ncbi_427944;ncbi_428454;ncbi_693256;ncbi_768950;ncbi_770275
ko04915	Estrogen signaling pathway	4	8	0.952348	ncbi_107049877;ncbi_107056640;ncbi_395855;ncbi_396523
ko04925	Aldosterone synthesis and secretion	4	8	0.952348	ncbi_107049877;ncbi_107056640;ncbi_395855;ncbi_396523
ko05016	Huntington's disease	4	8	0.952348	ncbi_107049063;ncbi_107051414;ncbi_107056640;ncbi_395635
ko04744	Phototransduction	13	23	0.960861	ncbi_107057514;ncbi_374216;ncbi_395092;ncbi_395425;ncbi_395855;ncbi_396486;ncbi_396523;ncbi_417433;ncbi_419864;ncbi_427960;ncbi_429125;ncbi_430443;ncbi_768759
ko04722	Neurotrophin signaling pathway	2	5	0.974247	ncbi_395855;ncbi_396523
ko04740	Olfactory transduction	2	5	0.974247	ncbi_395855;ncbi_396523
ko04919	Thyroid hormone signaling pathway	2	5	0.974247	ncbi_395635;ncbi_418510
ko05214	Glioma	2	5	0.974247	ncbi_395855;ncbi_396523
ko04972	Pancreatic secretion	1	3	0.97663	ncbi_107049877
ko05231	Choline metabolism in cancer	1	3	0.97663	ncbi_101748239
ko05414	Dilated cardiomyopathy (DCM)	1	3	0.97663	ncbi_107049877
ko04750	Inflammatory mediator regulation of TRP channels	3	7	0.976686	ncbi_107049877;ncbi_395855;ncbi_396523
ko04971	Gastric acid secretion	3	7	0.976686	ncbi_107049877;ncbi_395855;ncbi_396523
ko05200	Pathways in cancer	3	7	0.976686	ncbi_100858676;ncbi_107049877;ncbi_395635
ko03008	Ribosome biogenesis in eukaryotes	46	75	0.978513	ncbi_100858366;ncbi_107049451;ncbi_107053172;ncbi_107054733;ncbi_107055627;ncbi_396193;ncbi_415384;ncbi_415467;ncbi_415626;ncbi_416218;ncbi_416276;ncbi_416545;ncbi_417388;ncbi_417477;ncbi_417975;ncbi_418292;ncbi_418551;ncbi_419140;ncbi_419761;ncbi_420530;ncbi_421192;ncbi_421236;ncbi_421295;ncbi_421326;ncbi_421811;ncbi_422140;ncbi_422196;ncbi_422346;ncbi_423355;ncbi_423633;ncbi_423795;ncbi_424087;…
ko04713	Circadian entrainment	4	9	0.980171	ncbi_107049877;ncbi_107056640;ncbi_395855;ncbi_396523
ko04911	Insulin secretion	4	9	0.980171	ncbi_100858107;ncbi_107049877;ncbi_107051440;ncbi_107056640
ko04623	Cytosolic DNA-sensing pathway	34	57	0.980538	ncbi_100857744;ncbi_100858177;ncbi_100858419;ncbi_100858762;ncbi_100859032;ncbi_100859414;ncbi_101750245;ncbi_107049337;ncbi_107050002;ncbi_107050306;ncbi_107054958;ncbi_107056397;ncbi_378921;ncbi_395312;ncbi_395337;ncbi_395468;ncbi_395764;ncbi_396033;ncbi_396093;ncbi_416723;ncbi_417825;ncbi_417990;ncbi_421452;ncbi_421864;ncbi_422936;ncbi_423669;ncbi_423727;ncbi_424954;ncbi_426792;ncbi_427105;ncb…
ko04721	Synaptic vesicle cycle	3	8	0.99129	ncbi_107051440;ncbi_107056976;ncbi_404293
ko04727	GABAergic synapse	3	8	0.99129	ncbi_107049877;ncbi_428878;ncbi_769118
ko05169	Epstein-Barr virus infection	4	10	0.992089	ncbi_107049063;ncbi_107051414;ncbi_107057160;ncbi_395635
ko00524	Butirosin and neomycin biosynthesis	1	4	0.993325	ncbi_423698
ko04062	Chemokine signaling pathway	1	4	0.993325	ncbi_107049877
ko04961	Endocrine and other factor-regulated calcium reabsorption	1	4	0.993325	ncbi_107049877
ko03040	Spliceosome	77	125	0.993645	ncbi_100859609;ncbi_100859627;ncbi_107048994;ncbi_107049207;ncbi_107055838;ncbi_373972;ncbi_395370;ncbi_395403;ncbi_395629;ncbi_395853;ncbi_396180;ncbi_396195;ncbi_415680;ncbi_415968;ncbi_416040;ncbi_416157;ncbi_416312;ncbi_416349;ncbi_416492;ncbi_416947;ncbi_417270;ncbi_417765;ncbi_417991;ncbi_418996;ncbi_419036;ncbi_419116;ncbi_419254;ncbi_419299;ncbi_419507;ncbi_419556;ncbi_419600;ncbi_419608;…
ko05034	Alcoholism	6	14	0.994193	ncbi_100858319;ncbi_107056640;ncbi_395635;ncbi_395855;ncbi_396233;ncbi_396523
ko03020	RNA polymerase	15	30	0.99629	ncbi_101749883;ncbi_107049063;ncbi_107050002;ncbi_107051414;ncbi_415635;ncbi_416723;ncbi_417990;ncbi_421452;ncbi_422910;ncbi_423727;ncbi_424754;ncbi_424954;ncbi_426805;ncbi_427105;ncbi_770704
ko04922	Glucagon signaling pathway	3	9	0.996849	ncbi_107056640;ncbi_395855;ncbi_396523
ko04921	Oxytocin signaling pathway	4	11	0.996949	ncbi_107049877;ncbi_395855;ncbi_396523;ncbi_418510
ko04720	Long-term potentiation	2	7	0.997124	ncbi_395855;ncbi_396523
ko05032	Morphine addiction	2	7	0.997124	ncbi_107049877;ncbi_769469
ko04151	PI3K-Akt signaling pathway	1	5	0.998094	ncbi_107056640
ko04611	Platelet activation	1	5	0.998094	ncbi_107049877
ko05322	Systemic lupus erythematosus	3	10	0.998889	ncbi_100858319;ncbi_396233;ncbi_416947
ko04742	Taste transduction	1	6	0.999456	ncbi_107049877
ko04728	Dopaminergic synapse	3	11	0.999616	ncbi_107056640;ncbi_395855;ncbi_396523
ko04723	Retrograde endocannabinoid signaling	1	7	0.999845	ncbi_107049877
ko04724	Glutamatergic synapse	1	7	0.999845	ncbi_107049877
ko05203	Viral carcinogenesis	3	12	0.99987	ncbi_100858319;ncbi_107056640;ncbi_395635
ko03013	RNA transport	101	172	0.999894	ncbi_100858240;ncbi_100859661;ncbi_100859886;ncbi_101751988;ncbi_107049451;ncbi_107050296;ncbi_107055537;ncbi_107055775;ncbi_107055896;ncbi_107055943;ncbi_373930;ncbi_374025;ncbi_374123;ncbi_374206;ncbi_395232;ncbi_395514;ncbi_395905;ncbi_396193;ncbi_415693;ncbi_415977;ncbi_416064;ncbi_416077;ncbi_416119;ncbi_416246;ncbi_416254;ncbi_416756;ncbi_417019;ncbi_417198;ncbi_417313;ncbi_417463;ncbi_4178…
ko03050	Proteasome	18	41	0.999944	ncbi_396054;ncbi_415357;ncbi_416079;ncbi_418925;ncbi_420017;ncbi_421218;ncbi_422990;ncbi_423182;ncbi_423326;ncbi_423586;ncbi_424926;ncbi_426133;ncbi_426937;ncbi_428274;ncbi_429986;ncbi_430115;ncbi_430878;ncbi_772237
ko04725	Cholinergic synapse	2	11	0.999971	ncbi_107049877;ncbi_107056640
ko04260	Cardiac muscle contraction	37	77	0.999996	ncbi_100858946;ncbi_101752139;ncbi_107049545;ncbi_107054665;ncbi_107055375;ncbi_374259;ncbi_395279;ncbi_395378;ncbi_395891;ncbi_395895;ncbi_396366;ncbi_396430;ncbi_396472;ncbi_396529;ncbi_396549;ncbi_415826;ncbi_416013;ncbi_416874;ncbi_416978;ncbi_417429;ncbi_417506;ncbi_419770;ncbi_420236;ncbi_421392;ncbi_421508;ncbi_422365;ncbi_423298;ncbi_427009;ncbi_428420;ncbi_430150;ncbi_768444;ncbi_770103;…
ko00190	Oxidative phosphorylation	63	125	1	ncbi_101749042;ncbi_107049047;ncbi_107049545;ncbi_107050629;ncbi_107051451;ncbi_107054665;ncbi_374159;ncbi_386581;ncbi_395472;ncbi_395473;ncbi_395474;ncbi_395497;ncbi_395758;ncbi_395821;ncbi_404751;ncbi_415674;ncbi_415826;ncbi_416013;ncbi_416391;ncbi_416543;ncbi_416753;ncbi_416978;ncbi_417249;ncbi_417329;ncbi_417753;ncbi_418104;ncbi_418118;ncbi_418162;ncbi_418477;ncbi_418541;ncbi_419743;ncbi_4197…
ko03010	Ribosome	37	124	1	ncbi_100858296;ncbi_100858402;ncbi_373937;ncbi_374132;ncbi_395796;ncbi_415372;ncbi_416253;ncbi_416706;ncbi_417538;ncbi_418401;ncbi_418699;ncbi_418710;ncbi_418723;ncbi_420182;ncbi_420356;ncbi_420686;ncbi_421121;ncbi_421445;ncbi_421585;ncbi_422507;ncbi_422914;ncbi_423000;ncbi_423726;ncbi_424436;ncbi_424924;ncbi_426121;ncbi_426521;ncbi_426941;ncbi_427186;ncbi_427978;ncbi_768911;ncbi_769700;ncbi_7699…
