# Supplementary material for: Analysis of the microRNA expression profiles of chicken dendritic cells in response to H9N2 avian influenza virus infection
Source: Vet Res. 2020 Oct 17;51:132. doi: 10.1186/s13567-020-00856-z (PMC7568386; doi:10.1186/s13567-020-00856-z)
Supplement: Supplementary file 9 — Additional file 9. Primers used to detect miRNA and target mRNA expression levels with quantitative RT-PCR. [file 13567_2020_856_MOESM9_ESM.xlsx]

## Sheet: Primers for miRNAs
Primers used for miRNAs detection
Primer name	Sequene(5’-3’)
gga-miR-21-3p	CGGCAACAACAGTCGGTAGGCT
gga-miR-31-5p	GAGGCAAGATGTTGGCATAGCTG
gga-miR-155	CGGCGGCTAATCGTGATAGGGG
gga-miR-193b-5p	AGTTTTGCAGGTTTGCATCCAGC
gga-miR-200a-3p	GCGGAACACTGTCTGGTAACGATG
gga-miR-365b-5p	GCGAGGATTTTTAGGGGCATTAT
gga-miR-449c-5p	TGGCAGTGCGTGTTAGCTGGCT
gga-miR-6575-3p	CGAGTTTTCCCAGGCTGATGTCA
novel-miR-chr12-26434	CGGAGGCAATTTTTGAAACAGGAAG
novel-miR-NT-463474-43731	ATGCGGGTCCCATCTGGGTG
5s	AAGCCTACAGCACCCGGTAT

## Sheet: Primers for target mRNAs
Primers used for target mRNAs detection
Primer name	Sequene(5’-3’)
SUMF1-F	TAGGAAATGCCTGGGAGTGG
SUMF1-R	CCAGGTTGGTTTGTTCTCCA
CTBP1-F	CCAGCTGCCTCTGTAGAAGA
CTBP1-R	GCCACTTCCCGAATCTGTTC
NOD1-F	CTGCAATGCCTACTCTGCTG
NOD1-R	CGGTAGCAGCTGTTTCACTC
CTNS-F	CTGCAGCTGAGGAGATGACA
CTNS-R	CTCCATCCCACCGTACTCTT
S1PR3-F	GCCGTAACGTCACTAACCAC
S1PR3-R	CAATGGTGACCAACAGGCAA
DLL1-F	ATTCTGGTCCTCATGCTGCT
DLL1-R	AGGTTGTTCATGGTCTCCGT
RAB2A-F	CAACCAGTCCACGATCTCAC
RAB2A-R	ACCTTGTAATGGAACGGAAGGA
FGF5-F	AGCGTCCTGGAAATCTTTGCT
FGF5-R	TAGCTGTTCTCCTGGAAGCG
Actinb-F	GTGATGGACTCTGGTGATGG
Actinb-R	TGGTGAAGCTGTAGCCTCTC
